# Supplementary material for: Enzyme Sequestration as a Tuning Point in Controlling Response Dynamics of Signalling Networks
Source: PLoS Comput Biol. 2016 May 10;12(5):e1004918. doi: 10.1371/journal.pcbi.1004918 (PMC4862689; doi:10.1371/journal.pcbi.1004918)
Supplement: S2 Data — (ZIP) [file pcbi.1004918.s010.zip]

Archive with 8 entries (5 files):
- S2_Data/
- S2_Data/minimalSignallingCycle.m
- __MACOSX/
- __MACOSX/S2_Data/
- __MACOSX/S2_Data/._minimalSignallingCycle.m
- S2_Data/solve.m
- __MACOSX/S2_Data/._solve.m
- __MACOSX/._S2_Data
