# Supplementary material for: Enzyme Sequestration as a Tuning Point in Controlling Response Dynamics of Signalling Networks
Source: PLoS Comput Biol. 2016 May 10;12(5):e1004918. doi: 10.1371/journal.pcbi.1004918 (PMC4862689; doi:10.1371/journal.pcbi.1004918)
Supplement: S2 Data — (ZIP) [file pcbi.1004918.s010.zip › S2_Data/minimalSignallingCycle.m]

function dydt = minimalSignallingCycle(t, y)

K=y(1);
P=y(2);
S=y(3);
Sp=y(4);
KS=y(5);
PSp=y(6);
T=y(7);
TK=y(8);
TP=y(8);

global ode_rate_constants;
k1 = ode_rate_constants(1);
k2 = ode_rate_constants(2);
k3 = ode_rate_constants(3);
k4 = ode_rate_constants(4);
k5 = ode_rate_constants(5);
k6 = ode_rate_constants(6);
k7 = ode_rate_constants(7);
k8 = ode_rate_constants(8);
k9 = ode_rate_constants(9);
k10 = ode_rate_constants(10);
k11 = ode_rate_constants(11);
kd = ode_rate_constants(12);

dydt(size(y,1),1) = 0;
dydt(1)=-k1*K*S+k2*KS+k3*KS-k7*T*K+k8*TK+k11*kd-kd*K;
dydt(2)=-k4*P*Sp+k5*PSp+k6*PSp-k9*T*P+k10*TP;
dydt(3)=-k1*K*S+k2*KS+k6*PSp;
dydt(4)=-k4*P*Sp+k3*KS+k5*PSp;
dydt(5)=k1*K*S-k2*KS-k3*KS;
dydt(6)=k4*P*Sp-k5*PSp-k6*PSp;
dydt(7)=-k7*T*K+k8*TK-k9*T*P+k10*TP;
dydt(8)=k7*T*K-k8*TK;
dydt(9)=k9*T*P-k10*TP;

end
