# Supplementary material for: Enzyme Sequestration as a Tuning Point in Controlling Response Dynamics of Signalling Networks
Source: PLoS Comput Biol. 2016 May 10;12(5):e1004918. doi: 10.1371/journal.pcbi.1004918 (PMC4862689; doi:10.1371/journal.pcbi.1004918)
Supplement: S2 Data — (ZIP) [file pcbi.1004918.s010.zip › S2_Data/solve.m]

k1=29.7712;
k2=0.00985813;
k3=2.01657;
k4=111.111;
k5=8.04903;
k6=436.845;
k7=146.073;
k8=0.00268851;
k9=48.0433;
k10=0.00798703;
k11=0.851575;
kd=10;

K0=1; P0=1; S0=1; T0=1;

y0=[K0 P0 S0 0 0 0 T0 0 0]; %The initial values of the concentrations

global ode_rate_constants;
ode_rate_constants = [k1 k2 k3 k4 k5 k6 k7 k8 k9 k10 k11 kd];

[t, Conc]=ode45(@minmalSignallingCycle,[0:0.1:100],y0,[]);
