# Supplementary material for: Enzyme Sequestration as a Tuning Point in Controlling Response Dynamics of Signalling Networks
Source: PLoS Comput Biol. 2016 May 10;12(5):e1004918. doi: 10.1371/journal.pcbi.1004918 (PMC4862689; doi:10.1371/journal.pcbi.1004918)
Supplement: S3 Data — (NB) [file pcbi.1004918.s011.nb]

(* Content-type: application/vnd.wolfram.mathematica *)

(*** Wolfram Notebook File ***)
(* http://www.wolfram.com/nb *)

(* CreatedBy='Mathematica 10.1' *)

(*CacheID: 234*)
(* Internal cache information:
NotebookFileLineBreakTest
NotebookFileLineBreakTest
NotebookDataPosition[       158,          7]
NotebookDataLength[    204077,       4516]
NotebookOptionsPosition[    202346,       4454]
NotebookOutlinePosition[    202755,       4472]
CellTagsIndexPosition[    202712,       4469]
WindowFrame->Normal*)

(* Beginning of Notebook Content *)
Notebook[{

Cell[CellGroupData[{
Cell["Scaffold protein titration motif", "Title",
 CellChangeTimes->{{3.6430002271357613`*^9, 3.6430002342704477`*^9}}],

Cell[CellGroupData[{

Cell["The model description", "Section",
 CellChangeTimes->{{3.643000294588601*^9, 3.643000299851523*^9}}],

Cell[TextData[{
 "This particular motif describe one phosphorylation-desphosphorylation cycle \
(can be generalized to any futile cycles) with both kinase ",
 Cell[BoxData[
  FormBox[
   RowBox[{"(", "K"}], TraditionalForm]]],
 ") and phosphatase ",
 Cell[BoxData[
  FormBox[
   RowBox[{"(", "P"}], TraditionalForm]]],
 ") can be titrated by a scaffold protein ",
 Cell[BoxData[
  FormBox[
   RowBox[{"(", "T"}], TraditionalForm]]],
 ").\n\n",
 StyleBox["K + S \[Equilibrium] KS \[RightArrow] K + ", "DisplayFormula"],
 StyleBox[Cell[BoxData[
  FormBox[
   SubscriptBox["S", "p"], TraditionalForm]], "DisplayFormula"], 
  "DisplayFormula"],
 StyleBox["\nP + ", "DisplayFormula"],
 StyleBox[Cell[BoxData[
  FormBox[
   RowBox[{
    SubscriptBox["S", "p"], " ", "\[Equilibrium]", " ", 
    SubscriptBox["PS", "p"]}], TraditionalForm]], "DisplayFormula"], 
  "DisplayFormula"],
 StyleBox[" \[RightArrow] P + S\nT + K \[Equilibrium] TK\nT + P \
\[Equilibrium] TP\n\[EmptySet] \[RightArrow]", "DisplayFormula"],
 " K\nK \[RightArrow] \[EmptySet] \n\nThe above reactions show a simple \
system that composed of one scaffold protein, one kinase, one phosphatase and \
one substrate. Here we try to descibe this simple system with differential \
equation following the mass action kinetics.\n\n",
 Cell[BoxData[
  FormBox[
   StyleBox[
    RowBox[{
     RowBox[{
      FractionBox[
       RowBox[{"\[DifferentialD]", 
        RowBox[{"[", "K", "]"}]}], 
       RowBox[{"\[DifferentialD]", "t"}]], "=", 
      RowBox[{
       RowBox[{"-", 
        RowBox[{
         RowBox[{
          RowBox[{"k", "[", "1", "]"}], "[", "K", "]"}], "[", "S", "]"}]}], 
       "+", 
       RowBox[{
        RowBox[{"k", "[", "2", "]"}], "[", "KS", "]"}], "+", 
       RowBox[{
        RowBox[{"k", "[", "3", "]"}], "[", "KS", "]"}], "-", 
       RowBox[{
        RowBox[{
         RowBox[{"k", "[", "7", "]"}], "[", "T", "]"}], "[", "K", "]"}], "+", 
       
       RowBox[{
        RowBox[{
         RowBox[{"k", "[", "8", "]"}], "[", "TK", "]"}], 
        RowBox[{
         StyleBox[
          RowBox[{"+", " ", 
           RowBox[{"k", "[", "11", "]"}]}], "DisplayFormula"], 
         SubscriptBox[
          StyleBox["k", "DisplayFormula"], "d"]}]}], "-", 
       RowBox[{
        SubscriptBox[
         StyleBox["k", "DisplayFormula"], "d"], "[", "K", "]"}]}]}], ",", 
     "\[IndentingNewLine]", 
     RowBox[{
      FractionBox[
       RowBox[{"\[DifferentialD]", 
        RowBox[{"[", "P", "]"}]}], 
       RowBox[{"\[DifferentialD]", "t"}]], "=", 
      RowBox[{
       RowBox[{"-", 
        RowBox[{
         RowBox[{
          RowBox[{"k", "[", "4", "]"}], "[", "P", "]"}], "[", 
         SubscriptBox["S", "p"], "]"}]}], "+", 
       RowBox[{
        RowBox[{"k", "[", "5", "]"}], "[", 
        SubscriptBox["PS", "p"], "]"}], "+", 
       RowBox[{
        RowBox[{"k", "[", "6", "]"}], "[", 
        SubscriptBox["PS", "p"], "]"}], "-", 
       RowBox[{
        RowBox[{
         RowBox[{"k", "[", "9", "]"}], "[", "T", "]"}], "[", "P", "]"}], "+", 
       
       RowBox[{
        RowBox[{"k", "[", "10", "]"}], "[", "TP", "]"}]}]}], ",", 
     "\[IndentingNewLine]", 
     RowBox[{
      FractionBox[
       RowBox[{"\[DifferentialD]", 
        RowBox[{"[", "S", "]"}]}], 
       RowBox[{"\[DifferentialD]", "t"}]], "=", 
      RowBox[{
       RowBox[{"-", 
        RowBox[{
         RowBox[{
          RowBox[{"k", "[", "1", "]"}], "[", "K", "]"}], "[", "S", "]"}]}], 
       "+", 
       RowBox[{
        RowBox[{"k", "[", "2", "]"}], "[", "KS", "]"}], "+", 
       RowBox[{
        RowBox[{"k", "[", "6", "]"}], "[", 
        SubscriptBox["PS", "p"], "]"}]}]}], ",", "\[IndentingNewLine]", 
     RowBox[{
      FractionBox[
       RowBox[{"\[DifferentialD]", 
        RowBox[{"[", 
         SubscriptBox["S", "p"], "]"}]}], 
       RowBox[{"\[DifferentialD]", "t"}]], "=", 
      RowBox[{
       RowBox[{"-", 
        RowBox[{
         RowBox[{
          RowBox[{"k", "[", "4", "]"}], "[", "P", "]"}], "[", 
         SubscriptBox["S", "p"], "]"}]}], "+", 
       RowBox[{
        RowBox[{"k", "[", "3", "]"}], "[", "KS", "]"}], "+", 
       RowBox[{
        RowBox[{"k", "[", "5", "]"}], "[", 
        SubscriptBox["PS", "p"], "]"}]}]}], ",", "\[IndentingNewLine]", 
     RowBox[{
      FractionBox[
       RowBox[{"\[DifferentialD]", 
        RowBox[{"[", "KS", "]"}]}], 
       RowBox[{"\[DifferentialD]", "t"}]], "=", 
      RowBox[{
       RowBox[{
        RowBox[{
         RowBox[{"k", "[", "1", "]"}], "[", "K", "]"}], "[", "S", "]"}], "-", 
       
       RowBox[{
        RowBox[{"k", "[", "2", "]"}], "[", "KS", "]"}], "-", 
       RowBox[{
        RowBox[{"k", "[", "3", "]"}], "[", "KS", "]"}]}]}], ",", 
     "\[IndentingNewLine]", 
     RowBox[{
      FractionBox[
       RowBox[{"\[DifferentialD]", 
        RowBox[{"[", 
         SubscriptBox["PS", "p"], "]"}]}], 
       RowBox[{"\[DifferentialD]", "t"}]], "=", 
      RowBox[{
       RowBox[{
        RowBox[{
         RowBox[{"k", "[", "4", "]"}], "[", "P", "]"}], "[", 
        SubscriptBox["S", "p"], "]"}], "-", 
       RowBox[{
        RowBox[{"k", "[", "5", "]"}], "[", 
        SubscriptBox["PS", "p"], "]"}], "-", 
       RowBox[{
        RowBox[{"k", "[", "6", "]"}], "[", 
        SubscriptBox["PS", "p"], "]"}]}]}], ",", "\[IndentingNewLine]", 
     RowBox[{
      FractionBox[
       RowBox[{"\[DifferentialD]", 
        RowBox[{"[", "T", "]"}]}], 
       RowBox[{"\[DifferentialD]", "t"}]], "=", 
      RowBox[{
       RowBox[{"-", 
        RowBox[{
         RowBox[{
          RowBox[{"k", "[", "7", "]"}], "[", "T", "]"}], "[", "K", "]"}]}], 
       RowBox[{"+", 
        RowBox[{
         RowBox[{
          RowBox[{"k", "[", "8", "]"}], "[", "TK", "]"}], 
         RowBox[{"-", 
          RowBox[{
           RowBox[{
            RowBox[{
             RowBox[{"k", "[", "9", "]"}], "[", "T", "]"}], "[", "P", "]"}], 
           RowBox[{"+", 
            RowBox[{
             RowBox[{"k", "[", "10", "]"}], "[", "TP", "]"}]}]}]}]}]}]}]}], 
     " ", ",", "\[IndentingNewLine]", 
     RowBox[{
      FractionBox[
       RowBox[{"\[DifferentialD]", 
        RowBox[{"[", "TK", "]"}]}], 
       RowBox[{"\[DifferentialD]", "t"}]], "=", 
      RowBox[{
       RowBox[{
        RowBox[{
         RowBox[{"k", "[", "7", "]"}], "[", "T", "]"}], "[", "K", "]"}], "-", 
       
       RowBox[{
        RowBox[{"k", "[", "8", "]"}], "[", "TK", "]"}]}]}], ",", 
     "\[IndentingNewLine]", 
     RowBox[{
      FractionBox[
       RowBox[{"\[DifferentialD]", 
        RowBox[{"[", "TP", "]"}]}], 
       RowBox[{"\[DifferentialD]", "t"}]], "=", 
      RowBox[{
       RowBox[{
        RowBox[{
         RowBox[{"k", "[", "9", "]"}], "[", "T", "]"}], "[", "P", "]"}], "-", 
       
       RowBox[{
        RowBox[{
         RowBox[{"k", "[", "10", "]"}], "[", "TP", "]"}], "."}]}]}]}], 
    "DisplayFormula"], TraditionalForm]]],
 "\n\nAnd the system need to follow these conservation equations:\n\n",
 Cell[BoxData[
  FormBox[
   StyleBox[
    RowBox[{
     RowBox[{
      RowBox[{
       RowBox[{"[", "K", "]"}], "+", 
       RowBox[{"[", "KS", "]"}], "+", 
       RowBox[{"[", "TK", "]"}]}], "=", 
      RowBox[{"[", 
       SubscriptBox["K", "tot"], "]"}]}], ",", "\[IndentingNewLine]", 
     RowBox[{
      RowBox[{
       RowBox[{"[", "P", "]"}], "+", 
       RowBox[{"[", 
        SubscriptBox["PS", "p"], "]"}], "+", 
       RowBox[{"[", "TP", "]"}]}], "=", 
      RowBox[{"[", 
       SubscriptBox["P", "tot"], "]"}]}], ",", "\[IndentingNewLine]", 
     RowBox[{
      RowBox[{
       RowBox[{"[", "S", "]"}], "+", 
       RowBox[{"[", 
        SubscriptBox["S", "p"], "]"}], "+", 
       RowBox[{"[", "KS", "]"}], "+", 
       RowBox[{"[", 
        SubscriptBox["PS", "p"], "]"}]}], "=", 
      RowBox[{"[", 
       SubscriptBox["S", "tot"], "]"}]}], ",", "\[IndentingNewLine]", 
     RowBox[{
      RowBox[{
       RowBox[{"[", "T", "]"}], "+", 
       RowBox[{"[", "TK", "]"}], "+", 
       RowBox[{"[", "TP", "]"}]}], "=", 
      RowBox[{
       RowBox[{"[", 
        SubscriptBox["T", "tot"], "]"}], "."}]}]}], "DisplayFormula"], 
   TraditionalForm]]],
 "\n\nIn the following setion, we will solve the differential equations to \
understand the dynamics and behaviour of such system."
}], "Text",
 CellChangeTimes->{{3.64300032946461*^9, 3.643000411949408*^9}, 
   3.643000765009842*^9, {3.643000801521837*^9, 3.643000819809833*^9}, {
   3.6430008671825657`*^9, 3.643000900906423*^9}, {3.6430009876621447`*^9, 
   3.643001018130637*^9}, {3.643001148803453*^9, 3.643001408094447*^9}, {
   3.643001469379396*^9, 3.64300206984488*^9}, {3.643002302021605*^9, 
   3.64300248368265*^9}, {3.6430028896311207`*^9, 3.643002995076975*^9}, {
   3.643008434602817*^9, 3.6430084533503437`*^9}, {3.643008493769312*^9, 
   3.64300854988597*^9}, {3.643646793285623*^9, 3.64364685611843*^9}, {
   3.64364714847932*^9, 3.64364714849518*^9}, {3.643697127170084*^9, 
   3.643697217776668*^9}, {3.6452616053302298`*^9, 3.645261624086318*^9}, {
   3.64526168988763*^9, 3.645261827113525*^9}, {3.645440326582333*^9, 
   3.645440333246583*^9}, {3.645440383370037*^9, 3.645440384928638*^9}}]
}, Open  ]],

Cell[CellGroupData[{

Cell["\<\
Understanding the dynamics of the simple system with input pertubations \
(numerical study)\
\>", "Section",
 CellChangeTimes->{{3.643432279601602*^9, 3.6434323025121317`*^9}, {
  3.643447142474243*^9, 3.643447146830916*^9}}],

Cell["\<\
Since, it is a bit difficult to solve the differential equations \
analytically. Here we try to study them numerically. By defining two \
different way to characterising the dynamics with scoring their tempral \
dynamics when presented with input signal perturbation (the changing of [T]). \
The quantification can be derived from the actually fitness funcitons for \
ultrasensitive response and adaptive response. Then we save all the parameter \
sets as well as their score on ultrasensitivity and adaptation.\
\>", "Text",
 CellChangeTimes->{{3.643432324324327*^9, 3.643432525306143*^9}}],

Cell[BoxData[{
 RowBox[{
  RowBox[{"Clear", "[", "\"\<Global`*\>\"", "]"}], 
  ";"}], "\[IndentingNewLine]", 
 RowBox[{
  RowBox[{"SetDirectory", "[", 
   RowBox[{"NotebookDirectory", "[", "]"}], "]"}], 
  ";"}], "\[IndentingNewLine]", 
 RowBox[{
  RowBox[{"kd", "=", "10"}], ";"}], "\[IndentingNewLine]", 
 RowBox[{
  RowBox[{
   RowBox[{"des", "=", 
    RowBox[{"{", 
     RowBox[{
      RowBox[{
       RowBox[{
        RowBox[{"-", 
         RowBox[{"k", "[", "1", "]"}]}], "*", " ", 
        RowBox[{
         RowBox[{"x", "[", "1", "]"}], "[", "t", "]"}], " ", "*", 
        RowBox[{
         RowBox[{"x", "[", "3", "]"}], "[", "t", "]"}]}], "+", 
       RowBox[{
        RowBox[{"k", "[", "2", "]"}], "*", " ", 
        RowBox[{
         RowBox[{"x", "[", "5", "]"}], "[", "t", "]"}]}], "+", 
       RowBox[{
        RowBox[{"k", "[", "3", "]"}], " ", "*", 
        RowBox[{
         RowBox[{"x", "[", "5", "]"}], "[", "t", "]"}]}], "-", 
       RowBox[{
        RowBox[{"k", "[", "7", "]"}], "*", " ", 
        RowBox[{
         RowBox[{"x", "[", "1", "]"}], "[", "t", "]"}], "*", " ", 
        RowBox[{
         RowBox[{"x", "[", "7", "]"}], "[", "t", "]"}]}], "+", 
       RowBox[{
        RowBox[{"k", "[", "8", "]"}], "*", 
        RowBox[{
         RowBox[{"x", "[", "8", "]"}], "[", "t", "]"}]}], "+", 
       RowBox[{
        RowBox[{"k11", "[", "t", "]"}], "*", "kd"}], "-", 
       RowBox[{"kd", "*", 
        RowBox[{
         RowBox[{"x", "[", "1", "]"}], "[", "t", "]"}]}]}], ",", 
      RowBox[{
       RowBox[{
        RowBox[{"-", 
         RowBox[{"k", "[", "4", "]"}]}], "*", " ", 
        RowBox[{
         RowBox[{"x", "[", "2", "]"}], "[", "t", "]"}], " ", "*", 
        RowBox[{
         RowBox[{"x", "[", "4", "]"}], "[", "t", "]"}]}], "+", 
       RowBox[{
        RowBox[{"k", "[", "5", "]"}], "*", " ", 
        RowBox[{
         RowBox[{"x", "[", "6", "]"}], "[", "t", "]"}]}], "+", 
       RowBox[{
        RowBox[{"k", "[", "6", "]"}], " ", "*", 
        RowBox[{
         RowBox[{"x", "[", "6", "]"}], "[", "t", "]"}]}], "-", 
       RowBox[{
        RowBox[{"k", "[", "9", "]"}], "*", " ", 
        RowBox[{
         RowBox[{"x", "[", "2", "]"}], "[", "t", "]"}], "*", " ", 
        RowBox[{
         RowBox[{"x", "[", "7", "]"}], "[", "t", "]"}]}], "+", 
       RowBox[{
        RowBox[{"k", "[", "10", "]"}], "*", " ", 
        RowBox[{
         RowBox[{"x", "[", "9", "]"}], "[", "t", "]"}]}]}], ",", 
      RowBox[{
       RowBox[{
        RowBox[{"-", 
         RowBox[{"k", "[", "1", "]"}]}], "*", " ", 
        RowBox[{
         RowBox[{"x", "[", "1", "]"}], "[", "t", "]"}], " ", "*", 
        RowBox[{
         RowBox[{"x", "[", "3", "]"}], "[", "t", "]"}]}], "+", 
       RowBox[{
        RowBox[{"k", "[", "2", "]"}], " ", "*", 
        RowBox[{
         RowBox[{"x", "[", "5", "]"}], "[", "t", "]"}]}], "+", 
       RowBox[{
        RowBox[{"k", "[", "6", "]"}], "*", 
        RowBox[{
         RowBox[{"x", "[", "6", "]"}], "[", "t", "]"}]}]}], ",", 
      "\[IndentingNewLine]", 
      RowBox[{
       RowBox[{
        RowBox[{"-", 
         RowBox[{"k", "[", "4", "]"}]}], "*", 
        RowBox[{
         RowBox[{"x", "[", "2", "]"}], "[", "t", "]"}], "*", " ", 
        RowBox[{
         RowBox[{"x", "[", "4", "]"}], "[", "t", "]"}]}], "+", 
       RowBox[{
        RowBox[{"k", "[", "3", "]"}], "*", 
        RowBox[{
         RowBox[{"x", "[", "5", "]"}], "[", "t", "]"}]}], "+", 
       RowBox[{
        RowBox[{"k", "[", "5", "]"}], "*", " ", 
        RowBox[{
         RowBox[{"x", "[", "6", "]"}], "[", "t", "]"}]}]}], ",", 
      "\[IndentingNewLine]", 
      RowBox[{
       RowBox[{
        RowBox[{"k", "[", "1", "]"}], "*", " ", 
        RowBox[{
         RowBox[{"x", "[", "1", "]"}], "[", "t", "]"}], " ", "*", 
        RowBox[{
         RowBox[{"x", "[", "3", "]"}], "[", "t", "]"}]}], "-", 
       RowBox[{
        RowBox[{"k", "[", "2", "]"}], " ", "*", 
        RowBox[{
         RowBox[{"x", "[", "5", "]"}], "[", "t", "]"}]}], "-", 
       RowBox[{
        RowBox[{"k", "[", "3", "]"}], "*", " ", 
        RowBox[{
         RowBox[{"x", "[", "5", "]"}], "[", "t", "]"}]}]}], ",", 
      "\[IndentingNewLine]", 
      RowBox[{
       RowBox[{
        RowBox[{"k", "[", "4", "]"}], " ", "*", 
        RowBox[{
         RowBox[{"x", "[", "2", "]"}], "[", "t", "]"}], "*", " ", 
        RowBox[{
         RowBox[{"x", "[", "4", "]"}], "[", "t", "]"}]}], "-", 
       RowBox[{
        RowBox[{"k", "[", "5", "]"}], " ", "*", 
        RowBox[{
         RowBox[{"x", "[", "6", "]"}], "[", "t", "]"}]}], "-", 
       RowBox[{
        RowBox[{"k", "[", "6", "]"}], " ", "*", 
        RowBox[{
         RowBox[{"x", "[", "6", "]"}], "[", "t", "]"}]}]}], ",", 
      RowBox[{
       RowBox[{
        RowBox[{"-", 
         RowBox[{"k", "[", "7", "]"}]}], " ", "*", 
        RowBox[{
         RowBox[{"x", "[", "1", "]"}], "[", "t", "]"}], "*", " ", 
        RowBox[{
         RowBox[{"x", "[", "7", "]"}], "[", "t", "]"}]}], "-", 
       RowBox[{
        RowBox[{"k", "[", "9", "]"}], " ", "*", 
        RowBox[{
         RowBox[{"x", "[", "2", "]"}], "[", "t", "]"}], "*", " ", 
        RowBox[{
         RowBox[{"x", "[", "7", "]"}], "[", "t", "]"}]}], "+", 
       RowBox[{
        RowBox[{"k", "[", "8", "]"}], "*", " ", 
        RowBox[{
         RowBox[{"x", "[", "8", "]"}], "[", "t", "]"}]}], "+", 
       RowBox[{
        RowBox[{"k", "[", "10", "]"}], "*", 
        RowBox[{
         RowBox[{"x", "[", "9", "]"}], "[", "t", "]"}]}]}], ",", 
      "\[IndentingNewLine]", 
      RowBox[{
       RowBox[{
        RowBox[{"k", "[", "7", "]"}], "*", " ", 
        RowBox[{
         RowBox[{"x", "[", "1", "]"}], "[", "t", "]"}], " ", "*", 
        RowBox[{
         RowBox[{"x", "[", "7", "]"}], "[", "t", "]"}]}], "-", 
       RowBox[{
        RowBox[{"k", "[", "8", "]"}], "*", " ", 
        RowBox[{
         RowBox[{"x", "[", "8", "]"}], "[", "t", "]"}]}]}], ",", 
      "\[IndentingNewLine]", 
      RowBox[{
       RowBox[{
        RowBox[{"k", "[", "9", "]"}], " ", "*", 
        RowBox[{
         RowBox[{"x", "[", "2", "]"}], "[", "t", "]"}], " ", "*", 
        RowBox[{
         RowBox[{"x", "[", "7", "]"}], "[", "t", "]"}]}], "-", 
       RowBox[{
        RowBox[{"k", "[", "10", "]"}], " ", "*", 
        RowBox[{
         RowBox[{"x", "[", "9", "]"}], "[", "t", "]"}]}]}], ",", "0"}], 
     "}"}]}], ";"}], "\[IndentingNewLine]"}], "\[IndentingNewLine]", 
 RowBox[{
  RowBox[{
   RowBox[{"init", "=", 
    RowBox[{"{", 
     RowBox[{
     "totK", ",", "totP", ",", "totS", ",", "0", ",", "0", ",", "0", ",", 
      "totT", ",", "0", ",", "0", ",", 
      RowBox[{"1.", "*", 
       RowBox[{"10", "^", 
        RowBox[{"-", "4"}]}]}]}], "}"}]}], ";"}], 
  RowBox[{"(*", 
   RowBox[{
    RowBox[{"init", "=", 
     RowBox[{"{", 
      RowBox[{
       RowBox[{"tot", "[", "1", "]"}], ",", 
       RowBox[{"tot", "[", "2", "]"}], ",", 
       RowBox[{"tot", "[", "3", "]"}], ",", "0.00001", ",", "0.00001", ",", 
       "0.00001", ",", "totT", ",", "0.00001", ",", "0.00001"}], "}"}]}], 
    ";"}], "*)"}]}]}], "Input",
 CellChangeTimes->{{3.645165414189527*^9, 3.645165427769722*^9}, {
  3.645166031633903*^9, 3.6451660515633183`*^9}, {3.6451750403475437`*^9, 
  3.645175042842551*^9}, {3.645261860064789*^9, 3.645261864629274*^9}, {
  3.645261941304412*^9, 3.645262008856084*^9}, {3.645264355979368*^9, 
  3.645264362719933*^9}, {3.645264936768906*^9, 3.6452649368701363`*^9}, {
  3.6454412224869432`*^9, 3.645441242215139*^9}, {3.645441927333969*^9, 
  3.64544193177353*^9}}],

Cell[BoxData[{
 RowBox[{
  RowBox[{"AbsoluteTiming", "[", "\[IndentingNewLine]", 
   RowBox[{
    RowBox[{"totK", "=", "0.0001"}], ";", 
    RowBox[{"totP", "=", "0.1"}], ";", 
    RowBox[{"totS", "=", "1"}], ";", "\[IndentingNewLine]", 
    RowBox[{"stepNum", "=", "5"}], ";", "\[IndentingNewLine]", 
    RowBox[{"sampleSize", "=", "100000"}], ";", "\[IndentingNewLine]", 
    "\[IndentingNewLine]", 
    RowBox[{"pars", "=", 
     RowBox[{"{", "}"}]}], ";", "\[IndentingNewLine]", 
    RowBox[{"vars", "=", 
     RowBox[{"Array", "[", 
      RowBox[{"x", ",", "9"}], "]"}]}], ";", 
    RowBox[{"AppendTo", "[", 
     RowBox[{"vars", ",", "k11"}], "]"}], ";", "\n", 
    RowBox[{"dvars", "=", 
     RowBox[{"Thread", "[", 
      RowBox[{
       RowBox[{"Derivative", "[", "1", "]"}], "[", "vars", "]"}], "]"}]}], 
    ";", "\[IndentingNewLine]", 
    RowBox[{"SeedRandom", "[", 
     RowBox[{"IntegerPart", "[", 
      RowBox[{"SessionTime", "[", "]"}], "]"}], "]"}], ";", 
    "\[IndentingNewLine]", 
    RowBox[{"ts", "=", 
     RowBox[{"{", "}"}]}], ";", "\[IndentingNewLine]", 
    RowBox[{"For", "[", 
     RowBox[{
      RowBox[{"num", "=", "1"}], ",", 
      RowBox[{"num", "\[LessEqual]", "sampleSize"}], ",", 
      RowBox[{"num", "++"}], ",", "\[IndentingNewLine]", 
      RowBox[{
       RowBox[{"Block", "[", 
        RowBox[{
         RowBox[{"{", 
          RowBox[{"k", ",", "T", ",", "ssthreshold"}], "}"}], ",", 
         RowBox[{
          RowBox[{
           RowBox[{"k", "[", "n_", "]"}], ":=", 
           RowBox[{
            RowBox[{"k", "[", "n", "]"}], "=", 
            RowBox[{"10", "^", 
             RowBox[{"(", 
              RowBox[{
               RowBox[{
                RowBox[{"RandomReal", "[", "]"}], "*", "6"}], "-", "3"}], 
              ")"}]}]}]}], ";", "\[IndentingNewLine]", 
          RowBox[{"(*", 
           RowBox[{
            RowBox[{
             RowBox[{"tot", "[", "n_", "]"}], ":=", 
             RowBox[{
              RowBox[{"tot", "[", "n", "]"}], "=", 
              RowBox[{"10", "^", 
               RowBox[{"(", 
                RowBox[{
                 RowBox[{
                  RowBox[{"RandomReal", "[", "]"}], "*", "4"}], "-", "3"}], 
                ")"}]}]}]}], ";"}], "*)"}], "\[IndentingNewLine]", 
          RowBox[{"(*", 
           RowBox[{
            RowBox[{"ksTest1", "=", 
             RowBox[{"Array", "[", 
              RowBox[{"k", ",", "10"}], "]"}]}], ";"}], "*)"}], 
          "\[IndentingNewLine]", 
          RowBox[{"(*", 
           RowBox[{
            RowBox[{"totT", "=", "1.*^-3"}], ";"}], "*)"}], 
          "\[IndentingNewLine]", 
          RowBox[{"totT", "=", 
           RowBox[{"1.", "*", 
            RowBox[{"10", "^", 
             RowBox[{"(", 
              RowBox[{
               RowBox[{
                RowBox[{"RandomReal", "[", "]"}], "*", "4"}], "-", "3"}], 
              ")"}]}]}]}], ";", "\[IndentingNewLine]", "\[IndentingNewLine]", 
          
          RowBox[{"Block", "[", 
           RowBox[{
            RowBox[{"{", 
             RowBox[{"tPer", ",", "step"}], "}"}], ",", "\[IndentingNewLine]", 
            RowBox[{
             RowBox[{"step", "=", "0"}], ";", "\[IndentingNewLine]", 
             RowBox[{"tPer", "=", 
              RowBox[{"{", "}"}]}], ";", "\[IndentingNewLine]", 
             RowBox[{"ssthreshold", "=", "1.*^-5"}], ";", 
             "\[IndentingNewLine]", 
             RowBox[{"(*", " ", 
              RowBox[{
               RowBox[{"Print", "[", "des", "]"}], ";"}], " ", "*)"}], 
             RowBox[{
              RowBox[{"{", "sol", "}"}], "=", 
              RowBox[{"NDSolve", "[", 
               RowBox[{
                RowBox[{"{", 
                 RowBox[{
                  RowBox[{
                   RowBox[{"Through", "[", 
                    RowBox[{"dvars", "[", "t", "]"}], "]"}], "\[Equal]", 
                   "des"}], ",", 
                  RowBox[{
                   RowBox[{"Through", "[", 
                    RowBox[{"vars", "[", "0", "]"}], "]"}], "\[Equal]", 
                   "init"}], ",", 
                  RowBox[{"With", "[", 
                   RowBox[{
                    RowBox[{"{", 
                    RowBox[{"df", "=", 
                    RowBox[{"Through", "[", 
                    RowBox[{"dvars", "[", "t", "]"}], "]"}]}], "}"}], ",", 
                    RowBox[{"WhenEvent", "[", 
                    RowBox[{
                    RowBox[{
                    RowBox[{"Norm", "[", "df", "]"}], "<", "ssthreshold"}], 
                    ",", 
                    RowBox[{"{", 
                    RowBox[{
                    RowBox[{"AppendTo", "[", 
                    RowBox[{"tPer", ",", "t"}], "]"}], ",", 
                    RowBox[{"step", "=", 
                    RowBox[{"step", "+", "1"}]}], ",", 
                    RowBox[{"If", "[", 
                    RowBox[{
                    RowBox[{"step", ">", "stepNum"}], ",", 
                    "\"\<StopIntegration\>\""}], "]"}], ",", 
                    RowBox[{
                    RowBox[{"k11", "[", "t", "]"}], "\[Rule]", 
                    RowBox[{"10", "*", 
                    RowBox[{"k11", "[", "t", "]"}]}]}]}], "}"}]}], "]"}]}], 
                   "]"}]}], "}"}], ",", "vars", ",", 
                RowBox[{"{", 
                 RowBox[{"t", ",", "0", ",", "200000"}], "}"}], ",", 
                RowBox[{"MaxSteps", "\[Rule]", "10000"}]}], "]"}]}], ";", 
             "\[IndentingNewLine]", 
             RowBox[{"ts", "=", "tPer"}], ";", "\[IndentingNewLine]", 
             RowBox[{"If", "[", 
              RowBox[{
               RowBox[{
                RowBox[{
                 RowBox[{"Length", "[", "ts", "]"}], "==", 
                 RowBox[{"stepNum", "+", "1"}]}], " ", "&&", 
                RowBox[{"AllTrue", "[", 
                 RowBox[{"ts", ",", "Positive"}], "]"}]}], ",", 
               "\[IndentingNewLine]", 
               RowBox[{
                RowBox[{"x4", "=", 
                 RowBox[{"Evaluate", "[", 
                  RowBox[{
                   RowBox[{
                    RowBox[{"x", "[", "4", "]"}], "[", 
                    RowBox[{"ts", "-", "0.001"}], "]"}], "/.", "sol"}], 
                  "]"}]}], ";", 
                RowBox[{"xT", "=", 
                 RowBox[{"Evaluate", "[", 
                  RowBox[{
                   RowBox[{"(", 
                    RowBox[{
                    RowBox[{
                    RowBox[{"x", "[", "7", "]"}], "[", 
                    RowBox[{"ts", "-", "0.001"}], "]"}], "+", 
                    RowBox[{
                    RowBox[{"x", "[", "8", "]"}], "[", 
                    RowBox[{"ts", "-", "0.001"}], "]"}], "+", 
                    RowBox[{
                    RowBox[{"x", "[", "9", "]"}], "[", 
                    RowBox[{"ts", "-", "0.001"}], "]"}]}], ")"}], "/.", 
                   "sol"}], "]"}]}], ";", "\[IndentingNewLine]", 
                "\[IndentingNewLine]", 
                RowBox[{"us", "=", 
                 RowBox[{"Sqrt", "[", 
                  RowBox[{"(", 
                   RowBox[{
                    RowBox[{"(", 
                    RowBox[{
                    RowBox[{"Abs", "[", 
                    RowBox[{"(", 
                    RowBox[{
                    RowBox[{"x4", "[", 
                    RowBox[{"[", "4", "]"}], "]"}], "-", 
                    RowBox[{"x4", "[", 
                    RowBox[{"[", "3", "]"}], "]"}]}], ")"}], "]"}], "/", 
                    "totS"}], ")"}], "*", 
                    RowBox[{"Min", "[", 
                    RowBox[{
                    RowBox[{
                    RowBox[{"(", 
                    RowBox[{
                    RowBox[{"(", 
                    RowBox[{
                    RowBox[{
                    RowBox[{"Abs", "[", 
                    RowBox[{"(", 
                    RowBox[{
                    RowBox[{"x4", "[", 
                    RowBox[{"[", "4", "]"}], "]"}], "-", 
                    RowBox[{"x4", "[", 
                    RowBox[{"[", "3", "]"}], "]"}]}], ")"}], "]"}], "/", 
                    RowBox[{"Max", "[", 
                    RowBox[{
                    RowBox[{"Abs", "[", 
                    RowBox[{"(", 
                    RowBox[{
                    RowBox[{"x4", "[", 
                    RowBox[{"[", "3", "]"}], "]"}], "-", 
                    RowBox[{"x4", "[", 
                    RowBox[{"[", "1", "]"}], "]"}]}], ")"}], "]"}], ",", 
                    "0.001"}], "]"}]}], "+", 
                    RowBox[{
                    RowBox[{"Abs", "[", 
                    RowBox[{"(", 
                    RowBox[{
                    RowBox[{"x4", "[", 
                    RowBox[{"[", "4", "]"}], "]"}], "-", 
                    RowBox[{"x4", "[", 
                    RowBox[{"[", "3", "]"}], "]"}]}], ")"}], "]"}], "/", 
                    RowBox[{"Max", "[", 
                    RowBox[{
                    RowBox[{"Abs", "[", 
                    RowBox[{"(", 
                    RowBox[{
                    RowBox[{"x4", "[", 
                    RowBox[{"[", 
                    RowBox[{"stepNum", "+", "1"}], "]"}], "]"}], "-", 
                    RowBox[{"x4", "[", 
                    RowBox[{"[", "4", "]"}], "]"}]}], ")"}], "]"}], ",", 
                    "0.001"}], "]"}]}]}], ")"}], "/", "2"}], ")"}], "/", 
                    "10.0"}], ",", "1.0"}], "]"}]}], ")"}], "]"}]}], ";", 
                "\[IndentingNewLine]", "\[IndentingNewLine]", 
                RowBox[{"ad", "=", "0.0001"}], ";", "\[IndentingNewLine]", 
                RowBox[{"For", "[", 
                 RowBox[{
                  RowBox[{"i", "=", "1"}], ",", 
                  RowBox[{"i", "\[LessEqual]", "stepNum"}], ",", 
                  RowBox[{"i", "++"}], ",", "\[IndentingNewLine]", 
                  RowBox[{
                   RowBox[{"ad", "=", 
                    RowBox[{"ad", "*", 
                    RowBox[{"Sqrt", "[", 
                    RowBox[{"(", 
                    RowBox[{
                    RowBox[{"Min", "[", 
                    RowBox[{
                    RowBox[{"(", 
                    RowBox[{
                    RowBox[{"Max", "[", 
                    RowBox[{"Abs", "[", 
                    RowBox[{
                    RowBox[{"Evaluate", "[", 
                    RowBox[{
                    RowBox[{
                    RowBox[{"x", "[", "4", "]"}], "[", 
                    RowBox[{"Range", "[", 
                    RowBox[{
                    RowBox[{"ts", "[", 
                    RowBox[{"[", "i", "]"}], "]"}], ",", 
                    RowBox[{"ts", "[", 
                    RowBox[{"[", 
                    RowBox[{"i", "+", "1"}], "]"}], "]"}], ",", "1"}], "]"}], 
                    "]"}], "/.", "sol"}], "]"}], "-", 
                    RowBox[{"Evaluate", "[", 
                    RowBox[{
                    RowBox[{
                    RowBox[{"x", "[", "4", "]"}], "[", 
                    RowBox[{"ts", "[", 
                    RowBox[{"[", "i", "]"}], "]"}], "]"}], "/.", "sol"}], 
                    "]"}]}], "]"}], "]"}], "/", 
                    RowBox[{"(", 
                    RowBox[{"0.2", "*", "totS"}], ")"}]}], ")"}], ",", 
                    "1.0"}], "]"}], "*", 
                    RowBox[{"(", 
                    RowBox[{
                    RowBox[{"(", "0.01", ")"}], "/", 
                    RowBox[{"(", 
                    RowBox[{"Max", "[", 
                    RowBox[{
                    RowBox[{"Abs", "[", 
                    RowBox[{
                    RowBox[{"(", 
                    RowBox[{
                    RowBox[{"x4", "[", 
                    RowBox[{"[", 
                    RowBox[{"i", "+", "1"}], "]"}], "]"}], "-", 
                    RowBox[{"x4", "[", 
                    RowBox[{"[", "i", "]"}], "]"}]}], ")"}], "/", "totS"}], 
                    "]"}], ",", "0.01"}], "]"}], ")"}]}], ")"}]}], ")"}], 
                    "]"}]}]}], ";"}]}], "\[IndentingNewLine]", "]"}], ";", 
                "\[IndentingNewLine]", 
                RowBox[{"ad", "=", 
                 RowBox[{
                  RowBox[{"(", 
                   RowBox[{"ad", "/", "0.0001"}], ")"}], "^", 
                  RowBox[{"(", 
                   RowBox[{"1", "/", 
                    RowBox[{"(", "stepNum", ")"}]}], ")"}]}]}], ";", 
                "\[IndentingNewLine]", "\[IndentingNewLine]", 
                RowBox[{"ks", "=", 
                 RowBox[{"Array", "[", 
                  RowBox[{"k", ",", "10"}], "]"}]}], ";", 
                "\[IndentingNewLine]", 
                RowBox[{"AppendTo", "[", 
                 RowBox[{"pars", ",", 
                  RowBox[{"Join", "[", 
                   RowBox[{"ks", ",", 
                    RowBox[{"{", 
                    RowBox[{
                    "totT", ",", "totK", ",", "totP", ",", "totS", ",", "us", 
                    ",", "ad", ",", "num", ",", 
                    FractionBox[
                    RowBox[{
                    RowBox[{"ks", "[", 
                    RowBox[{"[", "2", "]"}], "]"}], "+", 
                    RowBox[{"ks", "[", 
                    RowBox[{"[", "3", "]"}], "]"}]}], 
                    RowBox[{"ks", "[", 
                    RowBox[{"[", "1", "]"}], "]"}]], ",", 
                    FractionBox[
                    RowBox[{
                    RowBox[{"ks", "[", 
                    RowBox[{"[", "5", "]"}], "]"}], "+", 
                    RowBox[{"ks", "[", 
                    RowBox[{"[", "6", "]"}], "]"}]}], 
                    RowBox[{"ks", "[", 
                    RowBox[{"[", "4", "]"}], "]"}]], ",", 
                    FractionBox[
                    RowBox[{"ks", "[", 
                    RowBox[{"[", "8", "]"}], "]"}], 
                    RowBox[{"ks", "[", 
                    RowBox[{"[", "7", "]"}], "]"}]], ",", 
                    FractionBox[
                    RowBox[{"ks", "[", 
                    RowBox[{"[", "10", "]"}], "]"}], 
                    RowBox[{"ks", "[", 
                    RowBox[{"[", "9", "]"}], "]"}]]}], "}"}]}], "]"}]}], 
                 "]"}], ";"}]}], "\[IndentingNewLine]", "]"}], ";"}]}], 
           "\[IndentingNewLine]", "]"}], ";"}]}], "\[IndentingNewLine]", 
        "]"}], ";"}]}], "\[IndentingNewLine]", "]"}], ";"}], 
   "\[IndentingNewLine]", "]"}], "\[IndentingNewLine]", "\[IndentingNewLine]", 
  RowBox[{"(*", 
   RowBox[{
    RowBox[{"Plot", "@@", 
     RowBox[{"{", 
      RowBox[{
       RowBox[{"{", 
        RowBox[{
         RowBox[{"{", 
          RowBox[{
           RowBox[{"(", 
            RowBox[{
             RowBox[{
              RowBox[{"x", "[", "7", "]"}], "[", "t", "]"}], "+", 
             RowBox[{
              RowBox[{"x", "[", "8", "]"}], "[", "t", "]"}], "+", 
             RowBox[{
              RowBox[{"x", "[", "9", "]"}], "[", "t", "]"}]}], ")"}], ",", 
           RowBox[{
            RowBox[{"x", "[", "4", "]"}], "[", "t", "]"}]}], "}"}], "/.", 
         "sol"}], "}"}], ",", 
       RowBox[{"Flatten", "@", 
        RowBox[{"{", 
         RowBox[{"t", ",", 
          RowBox[{
           RowBox[{
            RowBox[{"x", "[", "1", "]"}], "[", "\"\<Domain\>\"", "]"}], "/.", 
           "sol"}]}], "}"}]}], ",", 
       RowBox[{"PlotLegends", "\[Rule]", 
        RowBox[{"{", 
         RowBox[{
         "\"\<\!\(\*SubscriptBox[\(T\), \(tot\)]\)\>\"", ",", 
          "\"\<\!\(\*SubscriptBox[\(S\), \(p\)]\)\>\""}], "}"}]}]}], "}"}]}], 
    "\[IndentingNewLine]", 
    RowBox[{"ListPlot", "[", 
     RowBox[{
      RowBox[{"Transpose", "@", 
       RowBox[{"{", 
        RowBox[{"xT", ",", "x4"}], "}"}]}], ",", 
      RowBox[{"PlotRange", "\[Rule]", 
       RowBox[{"{", 
        RowBox[{"0", ",", "10"}], "}"}]}]}], "]"}]}], "*)"}], 
  "\[IndentingNewLine]", 
  RowBox[{"(*", 
   RowBox[{
    RowBox[{"Print", "[", "pars", "]"}], ";"}], 
   "*)"}]}], "\[IndentingNewLine]", 
 RowBox[{
  RowBox[{"transPars", "=", 
   RowBox[{"Transpose", "[", "pars", "]"}]}], ";"}], "\[IndentingNewLine]", 
 RowBox[{
  RowBox[{"Export", "[", 
   RowBox[{"\"\<saturationSampling.csv\>\"", ",", "transPars"}], "]"}], 
  ";"}], "\[IndentingNewLine]", 
 RowBox[{
  RowBox[{"(*", 
   RowBox[{
    RowBox[{"Export", "[", 
     RowBox[{"\"\<unsaturationSampling.csv\>\"", ",", "transPars"}], "]"}], 
    ";"}], "*)"}]}]}], "Input",
 CellChangeTimes->{{3.6436998607458267`*^9, 3.64369987374323*^9}, {
   3.643700443540639*^9, 3.64370047891429*^9}, {3.643700602787548*^9, 
   3.6437006557159557`*^9}, {3.643700709342*^9, 3.6437007204569902`*^9}, {
   3.643700893186097*^9, 3.643700948011629*^9}, {3.643701032452085*^9, 
   3.6437010509873133`*^9}, {3.64370108395295*^9, 3.643701246152096*^9}, {
   3.643701281997408*^9, 3.643701285452072*^9}, {3.643701358439164*^9, 
   3.643701359498829*^9}, {3.643703625594398*^9, 3.643703661640195*^9}, {
   3.643707074085537*^9, 3.643707083324019*^9}, {3.643707196349228*^9, 
   3.643707321159984*^9}, {3.6437074302136917`*^9, 3.6437074370119877`*^9}, {
   3.64370754571481*^9, 3.643707592127945*^9}, {3.643707785458756*^9, 
   3.6437078294159307`*^9}, {3.643707893733403*^9, 3.643707894189171*^9}, {
   3.643707935223962*^9, 3.6437079484120493`*^9}, {3.6437080341490707`*^9, 
   3.6437080350598593`*^9}, {3.643708071497499*^9, 3.6437080865558043`*^9}, {
   3.643708593108572*^9, 3.643708596369643*^9}, {3.643708672414555*^9, 
   3.6437087204607286`*^9}, {3.6437089611170073`*^9, 3.643708975970174*^9}, 
   3.6437090520995502`*^9, {3.643709098492749*^9, 3.643709106305456*^9}, {
   3.6437091399232483`*^9, 3.643709169629492*^9}, {3.643709256925111*^9, 
   3.643709257132523*^9}, {3.643709338703919*^9, 3.643709346286169*^9}, {
   3.643709378918676*^9, 3.643709494906054*^9}, {3.643709596944428*^9, 
   3.64370963146951*^9}, {3.643709735342758*^9, 3.643709823413134*^9}, {
   3.643710624547573*^9, 3.643710625812334*^9}, 3.643710750292179*^9, {
   3.643710858269864*^9, 3.643710898064659*^9}, {3.643710966547195*^9, 
   3.64371097515523*^9}, {3.64371104018013*^9, 3.64371108786134*^9}, 
   3.64371113078376*^9, {3.6437112407556057`*^9, 3.64371125648171*^9}, {
   3.643711405131199*^9, 3.6437114166348057`*^9}, {3.643711447679839*^9, 
   3.643711460346919*^9}, {3.643711523674697*^9, 3.643711561435845*^9}, {
   3.6437116344309607`*^9, 3.643711636700222*^9}, {3.64371167350709*^9, 
   3.643711691648848*^9}, {3.64371183342909*^9, 3.643711844462294*^9}, 
   3.643712208436214*^9, 3.643712245542878*^9, 3.643712294673707*^9, {
   3.643712575863043*^9, 3.643712576715694*^9}, {3.643712664480938*^9, 
   3.643712698082272*^9}, {3.643712809030074*^9, 3.6437128446501493`*^9}, {
   3.64371289296848*^9, 3.643712899155567*^9}, {3.643712956978305*^9, 
   3.64371298108113*^9}, {3.643713056714593*^9, 3.6437131915399227`*^9}, {
   3.643713257332386*^9, 3.643713267507085*^9}, {3.6437133008862553`*^9, 
   3.6437133406159887`*^9}, {3.643713450379533*^9, 3.643713471479327*^9}, {
   3.643713892003942*^9, 3.643713911025716*^9}, {3.6437139562762213`*^9, 
   3.64371398010991*^9}, {3.643714639759891*^9, 3.643714643084107*^9}, {
   3.643714958546296*^9, 3.643714969352805*^9}, {3.643715005283742*^9, 
   3.643715086668138*^9}, {3.643715129477428*^9, 3.6437151356280403`*^9}, 
   3.6437151762347527`*^9, {3.6437152578781767`*^9, 3.6437152719375362`*^9}, {
   3.643715634780582*^9, 3.6437156548669577`*^9}, 3.643716049588812*^9, {
   3.64371614138422*^9, 3.6437161415424833`*^9}, {3.6437162531221323`*^9, 
   3.643716255022552*^9}, {3.6437164825805273`*^9, 3.643716510081345*^9}, 
   3.6437165491758223`*^9, {3.643716734311495*^9, 3.643716831361841*^9}, {
   3.643717118075388*^9, 3.6437171571027803`*^9}, 3.643717213972543*^9, {
   3.643717377995943*^9, 3.64371738334451*^9}, {3.6438019842927313`*^9, 
   3.643801984834285*^9}, {3.643802072623665*^9, 3.643802074270644*^9}, {
   3.643802193867587*^9, 3.643802199467388*^9}, {3.643802344243903*^9, 
   3.643802404684071*^9}, {3.6438024515582113`*^9, 3.643802486852908*^9}, {
   3.643805054395994*^9, 3.643805054830299*^9}, {3.643805262356163*^9, 
   3.643805375350564*^9}, {3.6438054138727217`*^9, 3.643805606097179*^9}, {
   3.643809797842573*^9, 3.643809816298414*^9}, {3.643818988273415*^9, 
   3.6438189968471727`*^9}, {3.643819173970346*^9, 3.643819212412099*^9}, {
   3.643819247086412*^9, 3.643819280771469*^9}, {3.6438193307800217`*^9, 
   3.6438193695271883`*^9}, {3.6438194334679728`*^9, 3.643819511648574*^9}, {
   3.643819546623178*^9, 3.643819583112074*^9}, 3.6438196793816957`*^9, {
   3.6438220198681097`*^9, 3.643822022338086*^9}, {3.643828504825946*^9, 
   3.6438285174294167`*^9}, {3.643828548223618*^9, 3.643828632475018*^9}, {
   3.6438298342550373`*^9, 3.643829889946651*^9}, {3.64382994552845*^9, 
   3.643829979966634*^9}, {3.643830125338416*^9, 3.643830167326668*^9}, {
   3.6438303075130587`*^9, 3.643830336308387*^9}, {3.6438303831714783`*^9, 
   3.64383038575229*^9}, {3.6438305129923058`*^9, 3.6438306317812138`*^9}, {
   3.6438306671737833`*^9, 3.6438306689485817`*^9}, {3.6438307278075542`*^9, 
   3.643830802034758*^9}, {3.643830889441547*^9, 3.643830931305472*^9}, {
   3.643830990249948*^9, 3.643831123901005*^9}, {3.643831201604356*^9, 
   3.643831299854604*^9}, {3.643831399961038*^9, 3.643831459110828*^9}, {
   3.643831506627194*^9, 3.643831537936737*^9}, {3.643831608173341*^9, 
   3.643831608307686*^9}, {3.643831711993099*^9, 3.643831744464335*^9}, {
   3.643832098193355*^9, 3.6438321286737747`*^9}, {3.6438322711204967`*^9, 
   3.643832272617275*^9}, {3.6438323160213747`*^9, 3.643832318082793*^9}, {
   3.643832393835185*^9, 3.643832397204617*^9}, {3.6438325010823402`*^9, 
   3.643832509037045*^9}, {3.643832663876281*^9, 3.6438326720499897`*^9}, {
   3.6438327851791277`*^9, 3.643832926741323*^9}, {3.64383297086992*^9, 
   3.643832977212739*^9}, 3.643833010401772*^9, {3.643833056485463*^9, 
   3.643833104886807*^9}, {3.64383323160408*^9, 3.643833234521524*^9}, {
   3.643836214019712*^9, 3.643836227672683*^9}, {3.643836366865302*^9, 
   3.643836368873066*^9}, {3.643836440391271*^9, 3.643836523352335*^9}, {
   3.64383657721624*^9, 3.643836648568473*^9}, {3.643836682959277*^9, 
   3.6438367176744556`*^9}, {3.643837076471232*^9, 3.643837124731679*^9}, {
   3.6438371637972183`*^9, 3.6438371880399857`*^9}, {3.643837317247546*^9, 
   3.643837402939303*^9}, {3.643837499560758*^9, 3.6438375311373777`*^9}, {
   3.6438376769327383`*^9, 3.6438376815383167`*^9}, {3.643837765568635*^9, 
   3.6438377718601418`*^9}, 3.643837824307084*^9, {3.643838256952345*^9, 
   3.643838332743099*^9}, {3.643838366954842*^9, 3.6438383834447727`*^9}, {
   3.6438384215033083`*^9, 3.64383846399758*^9}, 3.64383849495977*^9, {
   3.643838701796266*^9, 3.6438387109029417`*^9}, {3.643838747908374*^9, 
   3.643838748479892*^9}, {3.643838781342587*^9, 3.643838782916397*^9}, {
   3.643838879940036*^9, 3.643838890009015*^9}, {3.643838966145993*^9, 
   3.643838967075069*^9}, {3.643839046164988*^9, 3.643839104031039*^9}, {
   3.64383926798129*^9, 3.643839285037622*^9}, {3.6438701247914743`*^9, 
   3.643870135900445*^9}, {3.6438701891583242`*^9, 3.643870236441031*^9}, {
   3.643870306478887*^9, 3.6438703421098557`*^9}, {3.64387052312081*^9, 
   3.643870565230147*^9}, {3.643870699507579*^9, 3.643870720942498*^9}, {
   3.643870990053138*^9, 3.643871027299677*^9}, 3.643871119755238*^9, {
   3.643871231585519*^9, 3.643871269590713*^9}, {3.643871478881982*^9, 
   3.64387152600415*^9}, {3.643871561303986*^9, 3.643871619250478*^9}, {
   3.643872187732053*^9, 3.6438721939727097`*^9}, {3.64387232000991*^9, 
   3.643872334497273*^9}, 3.6438723919381723`*^9, {3.643872447860795*^9, 
   3.643872536860724*^9}, {3.643880147392737*^9, 3.643880189079645*^9}, {
   3.6438802520194902`*^9, 3.643880261019184*^9}, {3.64388225018675*^9, 
   3.643882283223918*^9}, {3.643882321105866*^9, 3.643882334118845*^9}, {
   3.6438834557934523`*^9, 3.643883456538495*^9}, 3.6438834932597513`*^9, {
   3.6438836765769672`*^9, 3.643883712242968*^9}, {3.643889899273781*^9, 
   3.6438898995277863`*^9}, 3.643892049140855*^9, {3.643893032692368*^9, 
   3.64389307465786*^9}, 3.643893207529162*^9, {3.643893310946735*^9, 
   3.643893324167749*^9}, {3.6438933763269157`*^9, 3.6438933847786827`*^9}, {
   3.643893468754043*^9, 3.6438934829561033`*^9}, {3.643893605807692*^9, 
   3.6438936651779547`*^9}, {3.6438937065120068`*^9, 3.643893744296377*^9}, {
   3.6438938147150707`*^9, 3.6438938261877832`*^9}, {3.6438939424539833`*^9, 
   3.6438939431853657`*^9}, 3.643893984168537*^9, {3.64389958480582*^9, 
   3.6438995976699667`*^9}, 3.643905699226756*^9, {3.6439125819220133`*^9, 
   3.643912584839368*^9}, {3.644059504263568*^9, 3.6440595044211273`*^9}, {
   3.64516505940903*^9, 3.645165077797843*^9}, {3.645165163024275*^9, 
   3.6451651855090322`*^9}, {3.6451654474453*^9, 3.645165483868814*^9}, {
   3.645165517795108*^9, 3.645165566576725*^9}, {3.64516564657922*^9, 
   3.64516564896347*^9}, {3.6451656929791527`*^9, 3.6451657123253183`*^9}, {
   3.645166068685011*^9, 3.645166078690184*^9}, {3.64516611717129*^9, 
   3.645166191895769*^9}, {3.6451668762369547`*^9, 3.645166876713677*^9}, {
   3.645167272334981*^9, 3.645167334874558*^9}, {3.645167468213025*^9, 
   3.645167468452518*^9}, {3.645167765129321*^9, 3.645167837593005*^9}, 
   3.645174407679624*^9, {3.6451750335739594`*^9, 3.645175047228363*^9}, {
   3.645175198319057*^9, 3.645175223040269*^9}, {3.6451753385586863`*^9, 
   3.645175339605994*^9}, {3.6452620003783903`*^9, 3.6452620144572287`*^9}, {
   3.645262065603539*^9, 3.6452620668567266`*^9}, {3.645262121633685*^9, 
   3.645262160802953*^9}, 3.645264378642166*^9, {3.645264415173747*^9, 
   3.645264466951035*^9}, {3.645264810807355*^9, 3.645264832021221*^9}, 
   3.645291264057397*^9, {3.6454404411079884`*^9, 3.6454404461300583`*^9}, {
   3.645440573581477*^9, 3.6454406092236357`*^9}, {3.645440768137375*^9, 
   3.6454407772486763`*^9}, {3.645440923220161*^9, 3.6454409281305437`*^9}, 
   3.6454410070926237`*^9, 3.645441037844837*^9, 3.645442032489278*^9, 
   3.645442064815489*^9, 3.645442150925318*^9, {3.645442254265422*^9, 
   3.645442257855678*^9}, {3.645442586454627*^9, 3.645442593757812*^9}, {
   3.64544263336373*^9, 3.645442633562193*^9}, {3.645446426810049*^9, 
   3.645446430928031*^9}, 3.6454484630102863`*^9}],

Cell[BoxData[
 RowBox[{"ListPlot", "[", 
  RowBox[{
   RowBox[{"Transpose", "[", 
    RowBox[{"{", 
     RowBox[{
      RowBox[{"transPars", "[", 
       RowBox[{"[", "15", "]"}], "]"}], ",", 
      RowBox[{"transPars", "[", 
       RowBox[{"[", "16", "]"}], "]"}]}], "}"}], "]"}], ",", 
   RowBox[{"PlotRange", "\[Rule]", 
    RowBox[{"{", 
     RowBox[{
      RowBox[{"{", 
       RowBox[{"0", ",", "1"}], "}"}], ",", 
      RowBox[{"{", 
       RowBox[{"0", ",", "1"}], "}"}]}], "}"}]}], ",", 
   RowBox[{"(*", 
    RowBox[{
     RowBox[{"AxesLabel", "\[Rule]", 
      RowBox[{"{", 
       RowBox[{
       "\"\<Ultrasensitive score\>\"", ",", "\"\<Adaptive score\>\""}], 
       "}"}]}], ","}], "*)"}], 
   RowBox[{"Ticks", "\[Rule]", 
    RowBox[{"{", 
     RowBox[{
      RowBox[{"{", 
       RowBox[{"0", ",", "0.5", ",", "1"}], "}"}], ",", " ", 
      RowBox[{"{", 
       RowBox[{"0.5", ",", "1"}], "}"}]}], "}"}]}], ",", 
   RowBox[{"PlotStyle", "\[Rule]", 
    RowBox[{"{", 
     RowBox[{"Thick", ",", 
      RowBox[{"PointSize", "[", "0.01", "]"}]}], "}"}]}], ",", 
   RowBox[{"PlotTheme", "\[Rule]", "\"\<Monochrome\>\""}], ",", 
   RowBox[{"PlotLabel", "\[Rule]", "None"}], ",", 
   RowBox[{"LabelStyle", "\[Rule]", 
    RowBox[{"{", 
     RowBox[{"24", ",", 
      RowBox[{"GrayLevel", "[", "0", "]"}]}], "}"}]}], ",", 
   RowBox[{"ImageSize", "\[Rule]", "Large"}]}], "]"}]], "Input",
 CellChangeTimes->{{3.6438823491171*^9, 3.6438823778549767`*^9}, {
  3.643882412807231*^9, 3.643882525639991*^9}, {3.643882564867941*^9, 
  3.6438825736810923`*^9}, {3.643893010975161*^9, 3.643893014092874*^9}, {
  3.645175255347501*^9, 3.645175259441188*^9}, {3.645346207806787*^9, 
  3.645346208616351*^9}, {3.6453462497323008`*^9, 3.645346310139575*^9}, {
  3.645346461800198*^9, 3.6453465062528267`*^9}, {3.645346539178659*^9, 
  3.6453465440705957`*^9}, {3.6453465999267387`*^9, 3.645346600586554*^9}, {
  3.645356362904044*^9, 3.645356366118246*^9}, {3.6453564039475*^9, 
  3.645356404937838*^9}}],

Cell[CellGroupData[{

Cell["Optional: study on the sampled parameters", "Subsection",
 CellChangeTimes->{{3.6527075212186527`*^9, 3.6527075296893578`*^9}}],

Cell[BoxData[
 RowBox[{
  RowBox[{"maxAndIndex", "[", "a_", "]"}], ":=", 
  RowBox[{
   RowBox[{
    RowBox[{"{", 
     RowBox[{"#", ",", 
      RowBox[{"First", "@", 
       RowBox[{
        RowBox[{"SparseArray", "[", 
         RowBox[{"UnitStep", "[", 
          RowBox[{"a", "-", "#"}], "]"}], "]"}], "[", 
        "\"\<AdjacencyLists\>\"", "]"}]}]}], "}"}], "&"}], "@", 
   RowBox[{"Max", "@", "a"}]}]}]], "Input"],

Cell[CellGroupData[{

Cell[BoxData[
 RowBox[{"maxAndIndex", "[", 
  RowBox[{"transPars", "[", 
   RowBox[{"[", "15", "]"}], "]"}], "]"}]], "Input",
 CellChangeTimes->{{3.643878690163056*^9, 3.643878749618266*^9}, {
   3.643879028351117*^9, 3.643879030674964*^9}, 3.645175266162354*^9}],

Cell[BoxData[
 RowBox[{"{", 
  RowBox[{"0.9484241151288099`", ",", "40183"}], "}"}]], "Output",
 CellChangeTimes->{3.6439112945181417`*^9, 3.6440596308278103`*^9, 
  3.644060084269678*^9, 3.644061579913632*^9, 3.64516627741481*^9, 
  3.6451675361916313`*^9, 3.6451679171429873`*^9, 3.6451748359317923`*^9, 
  3.645178397570252*^9, 3.645268690934245*^9, 3.645333299593103*^9, 
  3.6454456257117*^9, 3.64547235994092*^9}]
}, Open  ]],

Cell[CellGroupData[{

Cell[BoxData[
 RowBox[{"maxAndIndex", "[", 
  RowBox[{"transPars", "[", 
   RowBox[{"[", "16", "]"}], "]"}], "]"}]], "Input",
 CellChangeTimes->{{3.643879039972353*^9, 3.6438790402826567`*^9}, 
   3.645175270832559*^9}],

Cell[BoxData[
 RowBox[{"{", 
  RowBox[{"0.5814155095095006`", ",", "46757"}], "}"}]], "Output",
 CellChangeTimes->{3.643911295930523*^9, 3.6440596320042887`*^9, 
  3.64406008540582*^9, 3.644061581137261*^9, 3.64516627873144*^9, 
  3.6451675371157312`*^9, 3.645167917980318*^9, 3.645174836910472*^9, 
  3.645178398701956*^9, 3.645268691985362*^9, 3.6453333008261433`*^9, 
  3.645445626877009*^9, 3.64547236122596*^9}]
}, Open  ]],

Cell[CellGroupData[{

Cell[BoxData[{
 RowBox[{
  RowBox[{"usIndex", "=", 
   RowBox[{
    RowBox[{"maxAndIndex", "[", 
     RowBox[{"transPars", "[", 
      RowBox[{"[", "15", "]"}], "]"}], "]"}], "//", "Last"}]}], 
  ";"}], "\[IndentingNewLine]", 
 RowBox[{
  RowBox[{"adIndex", "=", 
   RowBox[{
    RowBox[{"maxAndIndex", "[", 
     RowBox[{"transPars", "[", 
      RowBox[{"[", "16", "]"}], "]"}], "]"}], "//", "Last"}]}], 
  ";"}], "\[IndentingNewLine]", 
 RowBox[{"pars", "[", 
  RowBox[{"[", "usIndex", "]"}], "]"}]}], "Input",
 CellChangeTimes->{{3.6440595572447433`*^9, 3.6440595935688143`*^9}, {
  3.6451752743862543`*^9, 3.645175276752061*^9}}],

Cell[BoxData[
 RowBox[{"{", 
  RowBox[{
  "0.015205846796259167`", ",", "550.3944579159456`", ",", 
   "26.734683253024173`", ",", "0.02556525291577048`", ",", 
   "120.70562911952993`", ",", "0.5763814532369987`", ",", 
   "60.583390059512965`", ",", "41.039734153889725`", ",", 
   "746.6358353492825`", ",", "0.0036050445171060892`", ",", 
   "8.252769016992334`", ",", "0.0001`", ",", "0.1`", ",", "1", ",", 
   "0.9484241151288099`", ",", "0.056600313684937474`", ",", "40686", ",", 
   "37954.42298622599`", ",", "4744.017630975655`", ",", 
   "0.6774090078745199`", ",", "4.828383994480548`*^-6"}], "}"}]], "Output",
 CellChangeTimes->{3.644059633736713*^9, 3.644060087065301*^9, 
  3.644061582418689*^9, 3.645166285019527*^9, 3.645167538211013*^9, 
  3.6451679188619547`*^9, 3.645174838160062*^9, 3.645178399884704*^9, 
  3.6452686930590467`*^9, 3.64533330238341*^9, 3.645445627972981*^9, 
  3.6454723627055283`*^9}]
}, Open  ]],

Cell[CellGroupData[{

Cell[BoxData[
 RowBox[{"pars", "[", 
  RowBox[{"[", "adIndex", "]"}], "]"}]], "Input",
 CellChangeTimes->{3.644059596171216*^9}],

Cell[BoxData[
 RowBox[{"{", 
  RowBox[{
  "29.771223516456974`", ",", "0.009858131475031371`", ",", 
   "2.0165667396519904`", ",", "111.11103801150924`", ",", 
   "8.04903091876997`", ",", "436.8445582345629`", ",", "146.073447186022`", 
   ",", "0.002688514490961823`", ",", "48.0433323427348`", ",", 
   "0.00798702899308538`", ",", "0.8515754977830006`", ",", "0.0001`", ",", 
   "0.1`", ",", "1", ",", "0.018296626381681017`", ",", "0.5814155095095006`",
    ",", "47351", ",", "0.06806656333781015`", ",", "4.004044936626813`", ",",
    "0.000018405223829201803`", ",", "0.0001662463572698698`"}], 
  "}"}]], "Output",
 CellChangeTimes->{3.644059635617378*^9, 3.644060088857835*^9, 
  3.644061584168541*^9, 3.64516628887706*^9, 3.645167540894611*^9, 
  3.64516792002711*^9, 3.6451748393925323`*^9, 3.645178401202129*^9, 
  3.645268694195088*^9, 3.645333303696636*^9, 3.645445629376336*^9, 
  3.645472364139495*^9}]
}, Open  ]],

Cell[CellGroupData[{

Cell[BoxData[{
 RowBox[{
  RowBox[{"init", "=", 
   RowBox[{"{", 
    RowBox[{
    "totK", ",", "totP", ",", "totS", ",", "0", ",", "0", ",", "0", ",", 
     "totT", ",", "0", ",", "0", ",", 
     RowBox[{"1.", "*", 
      RowBox[{"10", "^", 
       RowBox[{"-", "4"}]}]}]}], "}"}]}], ";"}], "\[IndentingNewLine]", 
 RowBox[{
  RowBox[{"maxAndIndex", "[", "a_", "]"}], ":=", 
  RowBox[{
   RowBox[{
    RowBox[{"{", 
     RowBox[{"#", ",", 
      RowBox[{"First", "@", 
       RowBox[{
        RowBox[{"SparseArray", "[", 
         RowBox[{"UnitStep", "[", 
          RowBox[{"a", "-", "#"}], "]"}], "]"}], "[", 
        "\"\<AdjacencyLists\>\"", "]"}]}]}], "}"}], "&"}], "@", 
   RowBox[{"Max", "@", "a"}]}]}], "\[IndentingNewLine]", 
 RowBox[{
  RowBox[{"usIndex", "=", 
   RowBox[{
    RowBox[{"maxAndIndex", "[", 
     RowBox[{"transPars", "[", 
      RowBox[{"[", "15", "]"}], "]"}], "]"}], "//", "Last"}]}], 
  ";"}], "\[IndentingNewLine]", 
 RowBox[{
  RowBox[{"adIndex", "=", 
   RowBox[{
    RowBox[{"maxAndIndex", "[", 
     RowBox[{"transPars", "[", 
      RowBox[{"[", "16", "]"}], "]"}], "]"}], "//", "Last"}]}], 
  ";"}], "\[IndentingNewLine]", 
 RowBox[{
  RowBox[{"stepNum", "=", "5"}], ";"}], "\[IndentingNewLine]", 
 RowBox[{
  RowBox[{"maxPars", "=", 
   RowBox[{"Solve", "[", 
    RowBox[{
     RowBox[{"Array", "[", 
      RowBox[{"k", ",", "10"}], "]"}], "==", 
     RowBox[{
      RowBox[{"pars", "[", 
       RowBox[{"[", "usIndex", "]"}], "]"}], "[", 
      RowBox[{"[", 
       RowBox[{"Range", "[", "10", "]"}], "]"}], "]"}]}], "]"}]}], ";", 
  RowBox[{"totT", "=", 
   RowBox[{
    RowBox[{"pars", "[", 
     RowBox[{"[", "usIndex", "]"}], "]"}], "[", 
    RowBox[{"[", "11", "]"}], "]"}]}], ";"}], "\[IndentingNewLine]", 
 RowBox[{
  RowBox[{"Block", "[", 
   RowBox[{
    RowBox[{"{", 
     RowBox[{"tPer", ",", "step"}], "}"}], ",", "\[IndentingNewLine]", 
    RowBox[{
     RowBox[{"step", "=", "0"}], ";", "\[IndentingNewLine]", 
     RowBox[{"tPer", "=", 
      RowBox[{"{", "}"}]}], ";", "\[IndentingNewLine]", 
     RowBox[{"ssthreshold", "=", "1.*^-5"}], ";", "\[IndentingNewLine]", 
     RowBox[{"(*", " ", 
      RowBox[{
       RowBox[{"Print", "[", "des", "]"}], ";"}], " ", "*)"}], 
     RowBox[{
      RowBox[{"{", "sol", "}"}], "=", 
      RowBox[{"NDSolve", "[", 
       RowBox[{
        RowBox[{
         RowBox[{"{", 
          RowBox[{
           RowBox[{
            RowBox[{"Through", "[", 
             RowBox[{"dvars", "[", "t", "]"}], "]"}], "\[Equal]", "des"}], 
           ",", 
           RowBox[{
            RowBox[{"Through", "[", 
             RowBox[{"vars", "[", "0", "]"}], "]"}], "\[Equal]", "init"}], 
           ",", 
           RowBox[{"With", "[", 
            RowBox[{
             RowBox[{"{", 
              RowBox[{"df", "=", 
               RowBox[{"Through", "[", 
                RowBox[{"dvars", "[", "t", "]"}], "]"}]}], "}"}], ",", 
             RowBox[{"WhenEvent", "[", 
              RowBox[{
               RowBox[{"(", 
                RowBox[{
                 RowBox[{"Norm", "[", "df", "]"}], "<", "ssthreshold"}], 
                ")"}], ",", 
               RowBox[{"{", 
                RowBox[{
                 RowBox[{"AppendTo", "[", 
                  RowBox[{"tPer", ",", "t"}], "]"}], ",", 
                 RowBox[{"step", "=", 
                  RowBox[{"step", "+", "1"}]}], ",", 
                 RowBox[{"If", "[", 
                  RowBox[{
                   RowBox[{"step", ">", "stepNum"}], ",", 
                   "\"\<StopIntegration\>\""}], "]"}], ",", 
                 RowBox[{
                  RowBox[{"k11", "[", "t", "]"}], "\[Rule]", 
                  RowBox[{"10", "*", 
                   RowBox[{"k11", "[", "t", "]"}]}]}]}], "}"}]}], "]"}]}], 
            "]"}]}], "}"}], "/.", "maxPars"}], ",", "vars", ",", 
        RowBox[{"{", 
         RowBox[{"t", ",", "0", ",", "200000"}], "}"}], ",", 
        RowBox[{"MaxSteps", "\[Rule]", "10000"}]}], "]"}]}], ";", 
     "\[IndentingNewLine]", 
     RowBox[{"ts", "=", "tPer"}], ";", "\[IndentingNewLine]", 
     RowBox[{"x4", "=", 
      RowBox[{
       RowBox[{"Evaluate", "[", 
        RowBox[{
         RowBox[{
          RowBox[{"x", "[", "4", "]"}], "[", 
          RowBox[{"ts", "-", "0.001"}], "]"}], "/.", "sol"}], "]"}], "/", 
       "totS"}]}], ";", 
     RowBox[{"k11t", "=", 
      RowBox[{"Evaluate", "[", 
       RowBox[{
        RowBox[{"(", 
         RowBox[{"k11", "[", 
          RowBox[{"ts", "-", "0.001"}], "]"}], ")"}], "/.", "sol"}], "]"}]}], 
     ";"}]}], "\[IndentingNewLine]", "]"}], ";"}], "\[IndentingNewLine]", 
 RowBox[{"fittedHill", "=", 
  RowBox[{"FindFit", "[", 
   RowBox[{
    RowBox[{"Transpose", "@", 
     RowBox[{"{", 
      RowBox[{"k11t", ",", "x4"}], "}"}]}], ",", 
    RowBox[{"a", "+", 
     RowBox[{
      RowBox[{"(", 
       RowBox[{"b", "-", "a"}], ")"}], "*", 
      RowBox[{"hillK", "/", 
       RowBox[{"(", 
        RowBox[{"hillK", "+", 
         RowBox[{"x", "^", 
          RowBox[{"(", 
           RowBox[{"-", "n"}], ")"}]}]}], ")"}]}]}]}], ",", 
    RowBox[{"{", 
     RowBox[{"a", ",", "b", ",", "hillK", ",", "n"}], "}"}], ",", "x"}], 
   "]"}]}], "\[IndentingNewLine]", 
 RowBox[{"Show", "[", 
  RowBox[{
   RowBox[{"LogLinearPlot", "[", 
    RowBox[{
     RowBox[{
      RowBox[{"a", "+", 
       RowBox[{
        RowBox[{"(", 
         RowBox[{"b", "-", "a"}], ")"}], "*", 
        RowBox[{"hillK", "/", 
         RowBox[{"(", 
          RowBox[{"hillK", "+", 
           RowBox[{"x", "^", 
            RowBox[{"(", 
             RowBox[{"-", "n"}], ")"}]}]}], ")"}]}]}]}], "/.", "fittedHill"}],
      ",", 
     RowBox[{"{", 
      RowBox[{"x", ",", 
       RowBox[{"10", "^", 
        RowBox[{"-", "4"}]}], ",", "10"}], "}"}], ",", 
     RowBox[{"(*", 
      RowBox[{
       RowBox[{"Ticks", "\[Rule]", 
        RowBox[{"{", 
         RowBox[{"Automatic", ",", 
          RowBox[{"{", 
           RowBox[{"0", ",", "0.5", ",", "1"}], "}"}]}], "}"}]}], ","}], 
      "*)"}], " ", 
     RowBox[{"PlotRange", "\[Rule]", 
      RowBox[{"{", 
       RowBox[{
        RowBox[{"-", "0.05"}], ",", "1.05"}], "}"}]}], ",", " ", 
     RowBox[{"AxesLabel", "\[Rule]", 
      RowBox[{"{", 
       RowBox[{
       "\"\<[T]\>\"", ",", 
        "\"\<[\!\(\*SubscriptBox[\(S\), \(p\)]\)]/[\!\(\*SubscriptBox[\(S\), \
\(tot\)]\)]\>\""}], "}"}]}], ",", 
     RowBox[{"PlotTheme", "\[Rule]", "\"\<Monochrome\>\""}], ",", 
     RowBox[{"PlotStyle", "\[Rule]", 
      RowBox[{"{", 
       RowBox[{"Thickness", "[", "0.01", "]"}], "}"}]}]}], "]"}], ",", 
   RowBox[{"ListLogLinearPlot", "[", 
    RowBox[{
     RowBox[{"Transpose", "@", 
      RowBox[{"{", 
       RowBox[{"k11t", ",", "x4"}], "}"}]}], ",", 
     RowBox[{"PlotTheme", "\[Rule]", "\"\<Monochrome\>\""}], ",", 
     RowBox[{"PlotMarkers", "\[Rule]", 
      RowBox[{"{", 
       RowBox[{"Automatic", ",", "24"}], "}"}]}]}], "]"}], ",", " ", 
   RowBox[{"PlotLabel", "\[Rule]", "None"}], ",", 
   RowBox[{"LabelStyle", "\[Rule]", 
    RowBox[{"{", 
     RowBox[{"24", ",", 
      RowBox[{"GrayLevel", "[", "0", "]"}]}], "}"}]}], ",", 
   RowBox[{"ImageSize", "\[Rule]", "Large"}]}], "]"}]}], "Input",
 CellChangeTimes->{{3.643878191575953*^9, 3.643878325292324*^9}, {
   3.643878671566923*^9, 3.643878677548521*^9}, {3.643878778533958*^9, 
   3.6438788359118023`*^9}, {3.643878882139316*^9, 3.643878914334897*^9}, {
   3.643879178399446*^9, 3.64387917866685*^9}, {3.643879211654298*^9, 
   3.643879269175371*^9}, {3.643879325960763*^9, 3.643879363863888*^9}, {
   3.643880062466267*^9, 3.643880116820921*^9}, {3.643880315882393*^9, 
   3.643880551355521*^9}, {3.643880829653764*^9, 3.643880842860338*^9}, {
   3.643880940785095*^9, 3.64388094147931*^9}, 3.643881049024061*^9, 
   3.643881911944759*^9, {3.643882705009109*^9, 3.643882761126484*^9}, {
   3.643882823226468*^9, 3.643882833864098*^9}, {3.643882887527441*^9, 
   3.643883035338541*^9}, {3.643883072225799*^9, 3.643883072383532*^9}, {
   3.643883116238514*^9, 3.643883181455715*^9}, {3.643883314575807*^9, 
   3.643883336237152*^9}, {3.6438894700335693`*^9, 3.643889476440546*^9}, {
   3.643889583497365*^9, 3.643889678590495*^9}, 3.643889862860536*^9, {
   3.643890110807721*^9, 3.643890129640451*^9}, {3.643890161825906*^9, 
   3.643890260637334*^9}, {3.6438903548261213`*^9, 3.643890402015826*^9}, {
   3.6438905002664967`*^9, 3.643890552341671*^9}, {3.6438905977954617`*^9, 
   3.643890661153942*^9}, {3.643890952720357*^9, 3.6438909554461603`*^9}, {
   3.643891119684709*^9, 3.643891122234367*^9}, 3.643891214497005*^9, {
   3.6438912693156223`*^9, 3.6438912754170437`*^9}, {3.6438913424392433`*^9, 
   3.643891348487207*^9}, {3.643891573672958*^9, 3.643891608967492*^9}, {
   3.643891786769442*^9, 3.6438918136986647`*^9}, {3.643891958015336*^9, 
   3.6438919899579*^9}, {3.6438993832316303`*^9, 3.643899421380537*^9}, {
   3.643905495769217*^9, 3.64390554908086*^9}, {3.643911358517735*^9, 
   3.643911359377573*^9}, {3.643911501005672*^9, 3.643911501378532*^9}, {
   3.643911549700683*^9, 3.6439115506006193`*^9}, {3.6439115988033533`*^9, 
   3.64391159912134*^9}, {3.643911735877947*^9, 3.643911752275873*^9}, {
   3.6439118000975733`*^9, 3.643911883721731*^9}, {3.6439119154837713`*^9, 
   3.643911933947843*^9}, {3.643911965482978*^9, 3.6439120025048943`*^9}, {
   3.6439120472336807`*^9, 3.6439120546631393`*^9}, {3.643912144636765*^9, 
   3.643912196369038*^9}, {3.643912227412283*^9, 3.643912312398452*^9}, 
   3.6440596859824266`*^9, {3.645166307906156*^9, 3.645166359832399*^9}, {
   3.645166411541827*^9, 3.645166441742092*^9}, {3.6451664903117037`*^9, 
   3.645166612730503*^9}, {3.645166658108753*^9, 3.6451666586503353`*^9}, {
   3.6451667195831203`*^9, 3.645166770940702*^9}, {3.6451669358182173`*^9, 
   3.645166944559533*^9}, 3.6451670017282667`*^9, 3.6451670510224867`*^9, {
   3.645167634855207*^9, 3.645167727231688*^9}, {3.6451680315801277`*^9, 
   3.645168038142412*^9}, {3.645168487967711*^9, 3.645168541778625*^9}, {
   3.6451686258260736`*^9, 3.6451686451030893`*^9}, {3.6451689561765547`*^9, 
   3.6451689994572763`*^9}, {3.645169777393064*^9, 3.645169779343835*^9}, {
   3.645174342268182*^9, 3.6451743521105433`*^9}, {3.6451752866358433`*^9, 
   3.645175288202384*^9}, {3.645264964626655*^9, 3.64526498065732*^9}, {
   3.645265026195393*^9, 3.6452650775760508`*^9}, {3.645268705228483*^9, 
   3.6452687306691093`*^9}, {3.6452687608855658`*^9, 
   3.6452687967403803`*^9}, {3.6452688684405203`*^9, 3.645268869100966*^9}, {
   3.645269007508212*^9, 3.645269044758748*^9}, {3.645336149177239*^9, 
   3.645336150039752*^9}, {3.645336182278132*^9, 3.6453362016516314`*^9}, 
   3.645336736340028*^9, {3.6453374246732817`*^9, 3.6453374525372477`*^9}, {
   3.645338344199479*^9, 3.645338371274776*^9}, {3.645341563599924*^9, 
   3.645341563871461*^9}, {3.64534165093576*^9, 3.645341692762754*^9}, {
   3.64534172380332*^9, 3.6453418163108273`*^9}, {3.6453418482634983`*^9, 
   3.6453419309802113`*^9}, {3.6453419704541407`*^9, 
   3.6453419813900414`*^9}, {3.645342012520378*^9, 3.6453420603586884`*^9}, {
   3.645356289319339*^9, 3.645356337737529*^9}, 3.645356430610009*^9, {
   3.645356466846464*^9, 3.6453564942900677`*^9}, 3.645443238898404*^9, 
   3.645443351857174*^9, {3.645445636705556*^9, 3.645445685448956*^9}, 
   3.6454724016534767`*^9}],

Cell[BoxData[
 RowBox[{"{", 
  RowBox[{
   RowBox[{"a", "\[Rule]", 
    RowBox[{"-", "0.00004120760355749113`"}]}], ",", 
   RowBox[{"b", "\[Rule]", "0.994479898004082`"}], ",", 
   RowBox[{"hillK", "\[Rule]", "379521.2666156402`"}], ",", 
   RowBox[{"n", "\[Rule]", "4.6023444847707715`"}]}], "}"}]], "Output",
 CellChangeTimes->{
  3.645268870977701*^9, 3.645269049648408*^9, 3.645333305418874*^9, {
   3.645336161165406*^9, 3.645336202534163*^9}, 3.645336739871396*^9, {
   3.645337443793288*^9, 3.645337475330225*^9}, 3.6453375298019733`*^9, {
   3.645338351780815*^9, 3.645338373310486*^9}, 3.645341566260057*^9, {
   3.645341653904743*^9, 3.64534165831435*^9}, 3.645341693854805*^9, 
   3.6453417270172853`*^9, {3.6453417905822983`*^9, 3.6453418184113073`*^9}, {
   3.645341854988351*^9, 3.645341876539792*^9}, {3.645341914384047*^9, 
   3.645341931815157*^9}, 3.645341982265609*^9, {3.6453420146249332`*^9, 
   3.645342061319593*^9}, 3.645347485345093*^9, 3.64535631401375*^9, {
   3.645356345194668*^9, 3.645356355975204*^9}, 3.6453564321526823`*^9, 
   3.645356495278481*^9, {3.645445650628235*^9, 3.645445686139678*^9}, 
   3.645472366150661*^9, 3.645472404442709*^9}],

Cell[BoxData[
 GraphicsBox[{{{}, {}, 
    {GrayLevel[0], Thickness[0.01], Opacity[1.], Dashing[{}], CapForm["Butt"],
      LineBox[CompressedData["
1:eJwd13c81d8fB3DjXnuPa8tKRYTiS8URZaSU0VIkQiKiQpRRRojMkqJIpFAk
ZeQce28Nsve+9h6/c39/3cfzce/nc895n9d5f85H3MrZ2IaGiorKk5aKivKZ
z972NdtBAgUytXrUxhPhxeLRjD+KEujMgVl3ilccN99vrYgjLd27bhTHkWr7
T+SLo4XqrDsUq6EXIuGe4siVutmJYs0B5/PbQBw5+W7YUqxD0HvmRBRHukoF
lyg+Wnu9i1AvhuTZOrUpVorw2/cqSgxFnDq4i2IZowv5JqZiaODWRmcNtgSX
nD4LSQzZGkZbU7zzXDCj4/suZDHgmlKNXcD4ryJeexdqn9xvVYUtqHE3NoGw
C9mqEK9WYnu6stq8rRBFFnzs9BXYH1k668VTRZGi3bRSOXZnauqhd4Gi6B1N
iEYZNtOxO6+l7ERRBdiSKqXM7x8gpOqKIv6At30I27JK3q1gryj62K3uCrGf
fBUZa2QURQcdjjT8xH69j1f80roI0rhePFiE/eUNi9nghAjKuXB3vBD7T+hG
3UqdCHJYe/ozH3uCeoHwqEgEbepoBv/A3nafUGfJFEGvvco1vmNzzfS7PU8Q
Qfrzvl3fsKWvd3wWCxdBDxKhZS62wq5z9TaBImjqXHHcV+zDnc1jH71FkN/M
x5ocbMOz1eLKziKoM9CANxv73tHv0fpnRdA5J75TmdhPddo/c+uLILV0pvMZ
2Mln5+q6j4mg5t2DFz5hN1+XJbgeFEGK+gpa6dgjTnpiR/eLoFknXpkP2Fse
Nkfpdoug75mIIY2yfmFv7saTRJBs3oH0FEoeXhRFXGcXQVISZ2++w76Q1JEh
zyCCmiBZLBnb/xv3cOmaMJKz1r31BrunO+jcZJcwSlWbdH+JvTia4vLtlzCq
Ev3U+QKbeb4kzKdRGLHbNR54jq1Kt1nBjYSRufrtz1HY2qFM7R5Fwui/HtHK
SMr8OQQGun8II97Krb8R2DaCKttp2cIozJZlIRw7Sv62ytF3wqhlLWE5BDvh
q/fxpDfCSOA99XQw9gfVMGO618LoVihb7xNsqPXRqTlGGCXv/fctEHvq/FDq
9UBh9DVJYf8jbF2fi3xh9sLIpFRfxgObJiZKP8VGGEGlilw37OIP9V6F14SR
Y0aS6j3sQ62afeOXhNFZInG/KyXvu/el65wURnzLjMUOlHqoWf8z18HXz+7m
uIn90jCB9Z6WMKLZ/c7sBjaHB6fru8PC6Ogplb/XKfmpXTtMJSuM9kk0u5hT
9kfvwVt8e4SRaxzT48uU9V+89UZeUhgRun1CL1HGLzJAay4kjIQmPf3OYXfc
rq3PZxZGhq9kt05h55JeWdyZEkLavUUsh7Fvy/6KCBkTQteTLj38D1tWk70s
aUgI6Vy8OHCIkh/7x3uau4TQ3t9pTw5gRxQ5zO5vEEJCss80pbBPtbyXOF4j
hATWjhmKY9OP9JperhBCw32xhqLY3uym+cE/hZCBqpw0P7aD1dFHI5lCaPms
kgwzJf/ubrlb6UIo2IO1kh57IPTLCE+qEPouFmBMoPSvb1IG2olCqMRK8ejW
S9x/GFh53oYLISr50JMz2BJZ3e8vOQuhwswz7A3Y12+OXfjqIIQI8lY91dip
0guMrDeEEOLOe1WOve8NgxOyFEJ9hou9hdgKEQdV9hgLIQ8/7cB0bNdTGmO+
hkLoceRAcQp2LoN+fOdJIdTOpDP4Bvs/P4vtMG0hdGMvzUwstoZrcOXiISH0
cDaW2g/bVz7Gw1BRCLXCD+Fe2KUTiTIf5IQQx8d0ghv2Cevc8MvSQsjIZzr9
JvYp097zpXxCqIpg12iMbaaiPPpsXRD1JJaIiWK/ngcvx5cFEdW6IjMfdk/W
SQPtBUEUSZ3yhx372h7Lz8uTgmgf4zMeauwb/KHu5t2CSIiNj2MgDvfH9th9
3zsEkTe32mYH9lTE238cv7F59la2YDsz5oHyRkG07LZnDmG7rffRyyJBlG57
NDoB+0feZL5/kSCyl7Azj8Fed1126PkhiG7LR1OFYj+cZG6OzBZE63wXm9yx
/btU4laTBVFL3x+vM9jRxU/3VgYIom+cMi7LL4iQp+LfEaVHguhdp1/uBHZM
ncyZRG9BdCtTqqoH+/nf6ntu7oKIJ23XhUrsuHlCmbS9IAqe3GKKxhZYM/kd
ZSOI5A/8yQ7Ajt9JHt++Jog+fzYQ98B+xXKM44+ZIIqWdTh/BTtR+qF50ClB
JHXeZUcce5dc/e0FPUHEsS3TwoX99qCQ/9UTgiiPZ9iaFjtJM//jfxq4PtGa
1YPPiTDFbGll9AC+X9W0UxL2x/BbUXrcgqg6gajKji0bW/Q+l10Q7XrnGrsR
S4QZr5jzxVgEUcmmddIoduaH9N5VgiA6lRAAi7G/lA7vT18WQDdlb87cwFas
OaTJuyCAVnzLXxpj5zQ9NvEjC6B21ztjR7C/dol7XhoTQGMfK+1ZsfOWzasY
OwWQhEBK86cYnMetjM57vwWQiOwBhyjsH7Sb0/2tAujQ5rnXHtj5HPE8BXUC
6KtRfKE2dpHM72s3fwqgVm+rovZoIiyxMNysfSuAYoQOiPdFEeH8YvXB8dcC
yN+Z1r0IWyJU24H+pQDqztm9Pw7b/7tqp3akAKrlXflwGluPQ/JHkZ8AqjJ3
jP8SSYT3UxPInQ8F0Cml93FB2B+P8u9Zuy+ADIcFesyxme1Znyu7CqAGtVRF
BuzGkpU7WVYC6ElF1GuTCHweuOD6qd4C/1/IOTcpbIWZqYEJMwG0JJDmtfgM
93fBAaM9JgKoc2x2LRL73J36A2+1BVCL+X8XS8OJsEsqaTJSSgCNoprVxadE
yFooJPlFTAAdSyx4l4etYfTcrFFYALkbtyi7Y799GFrDxCuAJg7GbCyGEqH1
73tpj4kCSFPS7eFACM6n42xPErUAmlNVao3HLqdxIKEtfkR4QjNkhC19wDJg
c4kfMasz7S0Kxs//oJPW90b4kYyV7FPfJ0QoJFoRHz3Aj0SufJKSxz6VC1qz
e/jR5fI+/c4gIszqO3Rs5jc/+pQlIyaP7aK2a5ddFT/6ZTekXhZAhKsTC50X
P/CjznClwdePiPDzXhCVn8KP0ou3Df7DtrUN0RdM4kcfa2cYm/2I8Fe/2I9/
L/mRTQXJftMX5+nv6ViLUH409JJqHPgQoT3p5SkYxI94ueUU6r2JUMx0iFbM
nx/V0ohEnscOb/J07X/Aj1aC1XxtHuJ+XZl25roTnp9shKyDF84DYYGu4iY/
quQYuTTqic9bxzSKd9vxo8KUKxbXsPV+tu8fvcqPDD/vrTC8T4RSudRMN434
0Y2KPTRs7rh/JV0udz7Ej+YE2115XYkwtjfVq1mBHykYit646YLrIzKvpCjH
j+KFCsOLbhNhYdyTpPnd/ChS5KnmRWfcD559877Hh+frPtjr4EiEZxqoVH5z
8yMhK3umdAcipGM+Na3CwY8slvRpBm/i52PgwOVVBn7UlCApddqeCI0fsqt5
rfMh6pKR9FUbImQsNJv9t8yHtJ/cKhDERqvv044u8KGN/c7SateJ8MDdo6Tt
ST4EOuzbbloRIYuD/YJvNx/6Zvim/I0FEVZcLMsMRHwomIFB/dh5ItwvfTj4
ZREfWhW36GU4h/Oz8OV6xg8+xLqHab7WhAitwhOFWr/wIRa6cBoNIyKkKr8f
LJLEh2YMc6a7DIjQLnL2ukICH/pQe+DgvZN4f1jYaWq/5EPHOKU56fXxeWbN
dOVGJB8aV1YR59PB58MDCja5fnzIM/4cGAb4eb2Zqln1kA+xsYWu6Wjg+dWK
CHfe50NcB5NMko4S4d/rzG07Lvj6aEtLoIbrEz+iaWDFhx6IvmcQUcL9iZgg
PKDFh/oDT3aqSxAhfxv36qIGH5rsNrvFL0aEPm9D2uiP8CGlC2dVx0XweeyI
R4jcQT4UsFJX6ihAhJO3TVY9JPkQN9Xs82V2XG+N2rbQXXzostGtfw9Z8fmF
+djnRCE+FGco1rXGhM/bqfK25dy4fn292k1EvJ+6GNvZCXzI/Uxe+/g6AYan
+36WoOJDGh4bezlXCXDJbSVEeZOE5ojK/rJLBFjOOXzs8iIJfd9ZvqZKJsBr
uuhz6hAJ5cY373waIMDXOW6h6hUkVGtcfKikkgC1ahWrrUpIyMHxxDuWMgIc
658iPPlJQvHUut66kACVOa29W7+REHVx45mQ7wTY6HzGxS6VhP54f5o7kkaA
d4OYsp4mk9Dulz7m68kEKPSmYiI7kYR0bTaK3ycS4I3GI9c3n5OQavU3ltJY
AqSW23shMoiE9kYtStA/JsAPxwej8x6TkMZ0U6ykNwEaXkls/ueD79+Xv0/m
PgHGh/KclPYgoSdPUmUXnQjw0ASVeuENEip8PON2+xIB2qZ1SAzrk5C/5pTA
p30EyAJjrjLpkFBdwrPa/yQJMOf3mdcHtEjoQ9bomzRhAtwhVvJ6Hiahy4Kk
HHl2Aoy7nsPALktCbqE+FXXztFDjwa0Th/aQUNtenk2rSVo4FL330SVJEpo1
UmbtGKSFimWJG++ESMhW2sbhajstrBUPnVFlISE9UrVa+VdaeFtNR9aCgYSa
PgV7HPtEC0lG1DceE0hIXsUlJS6ZFlr7uvc3bPKiznkHvtYIWrjZY91uNc2L
LEODmCwcaOGB10cLnjbyIrG711IP8dPCK5er3RZreVHpEp3uT1Za+ETQ9OCV
Kl4kzpugLUhLCwfiHDJkES+KLa+6ZzhNA2Ni4xNrs3kR96sEgVBIA0tMpS8r
ZfGiSbrLjMlfaeAMdw5f/EdedDIg8kxQGg3UjaqJsH/Hi9zJ6E1+OA1cD199
xBDLixztY1rem9FAaUN/cDuSF5l9O8fGf5oGmrBybP4J40XxZTerjAANzAjd
cy8tkBf9frd3k0+SBl59ct5Ox4MXHTv1Kbd9lBqW++Ua+F/mRR0kHeb9NtRw
VlOTYeoCL2q2zy1KNKGGIlT15SamvKiB94dG9TFq6OY9qC55mhdNxE5PHBah
hvu8uBRKNXgRdYiizoNmKnj+cOLUviO8iMGekepxERV8tLYvPfI/XkTX4+mi
8oEKdrkfk7imwItcW/wYEr2pYPjd2zxUErzowfeXyXp7qGDBwc1mO1Fe1DK0
1hnGQQVH54PCmgR5UVxkavzY/E6xpssbujfcvOjFfNEl9Zid4oVbjavqRF5k
r7BJd79hu/ii3f5urzEeJNK0K1WDb6tYOW/wZ+wQD+pqH5u69GezmIv4KvFz
Hw8SFlViM32+WVyXzGg5+JcHFeWqXmjm2CzW6BkZOFnDg2r/OYmYrqwXC8kl
ll2v4EGBpKczLZnrxate51K8S3hQVcEZPlrr9eIcgXKbnHwe5P5fbpNdzVrx
7nNJYwIfedDqYk74s4DVYpqUizUHU3nQlLDy4y2F1eKeefaPp5N5UESbK5rq
XCmOi/B28IvnQe96t0cOyqwUs9RfnhkL4UEf1OKb33xbKp7XIi1+d+BBx+kY
dS/dny9uimxob7HjQZJjVzduMM4XZ/T5f5u05kE7uZ27vF/MFdt4L7jtusKD
PlF9gTGZs8V/85vXAk/xIGnwmNjtO138jeFJ51s9HnRy7cuAgc9UcdQFUFhw
nAe55qjJyd2fLDZYynwwc5QHSUluai9ajBcXK4TunJPjQfvDrp88OjtU/MpH
q895Hw9qd5brGKsaLPZoXEPBu3kQS+9L14vxA8WKjjce/RThQX+b/oWIH+gr
Tkk7QdzNxoMUBvizjGR/F4eKUjEvznAjKtO5ySIxX40ZnicOZye5kW/g5wDJ
kY8axswc9Rmj3AiZJF08w5Wvwb+6K8ymjxtF2P8OsHat1khpAex/WvD3WTca
FYv+atBXVzkfbORGmlqDymrb/zRuFp9pflbLjfgfsx6kNuzVUPx0NVKvjBvp
Papl6GEe1Cj29+EuyOVGHNckR9XkJjTEvejvkrK50e2JqakghikNf5dn7a6Z
3Gi17fLxjMlpjZMWb2JlU7lRe3Ddte2hWY0//0G+hBfcSPRXHx1YWtSYndgW
8vXkRlaTOg88p7c0TPoDH3S5cSOdOzQjyhI7Gnl/2LpV73Aj8wHzIwR5KvCg
XDRxzoEb9TLd/ZTiTA0YEzXErM25kSSb0a5z3ATgGFPpCy9xI/qdWROdMgJo
DjHsFzrPjRLi2mRE3YjgubtFcrshNyo7qTWZM0QHJIy8pXQ0uVHFcU3b9hFG
EKBLF5B8FP8eHtq58pkJjKmHD2+rcqMDMWnUh7yYQZZMYup3RW4U3WB0mijC
Co4Qivfuk+RGxscPH7A5wQFMv2/tZ6HjRmPJN2T2s/EAO/XsbEEabhRF+md+
4xUP8Cy7rrJvmwttp16blJHlBUlNdUBnmQuVsjzwdjEmgZnRl8a+I1yIi09K
7lwJP6B2Ov0nfIALXYy5dI/7ugDgWaS6ktDDhZqrC70LGAXBEaobNgW/udA8
V5HhqrkQeMKv4rFYyYUCv3WW58mKgleJ45s0ZVxI87udufqoKMiSSvDjhFxI
rGeOJJq6C/xSIITKf+dC4O+Hct4XYkBCvzXhRhoX8pEYS40/JAF+3ncq6wri
Qubyup/W6neD5h1xvcnHXKhOr+OKu740GAr4Vb/mw4V2bkdkyFdLA6aoo79J
Hlyoyy2b8U79HnDxI9P42RtcSA8EnPKa2wccFIpvXb3OhdjNgnSnfWWAd57L
/C1LLlS8+9szMpcseF/6dyPkIhdKTBOXaNfYD+Y7U9kq9LjQ01DVZdfv8oB4
zSy67TgX4s/0jSu8cgDwj7LyD2hyoYwTvEoPaBQAWLgrvqPKhWZoHc21PiuA
p8zah9T2caHRX7SbP4SUgPTR3kuZjFzocIvr5wEdZeDB8gc0ErlQky/3qec5
yqC2q3E3mZoLKSko+MiJqQDnh8VzCuucyJsp8Nte6v/Aj+KE4NwJTtSaUCav
/08VMD2Ldf41wokC4tUM2C+ogStXw84tD3AiOrtH/NS/1AA11UNx1X+cKOR2
+GD4n8Pg5LEr+YV1nMjWarnEafUoeM1p+qarihP5f1KvyAhUBzP9BgFbZZxo
9e1lQ3s+DRD96IgRKOJEuUuV/SGaAHSVCY6XZnCiAaGcXrMOTeCk08FfG8aJ
tMdEDMsjtAEitWxPBHOiz/f3xX6Z0QZco9VDzIGc6Ahp8YKW4XHwPejHl9Pe
nEiXeHLpDtcJQFXzQq/FiRO5M7+yGfmsA4xfPpOfv8mJOg/lPWoX0gUp9kE8
3HacqF4C9qQG6wJ9Jvc+06ucqJj6tYWggx6IMjjv8fcMJ1KgKVQ5qHMSDAkZ
WqwZcKLRMAGiWulJoDJ14rigHidaW27Z7aBpAP49Vea4osmJpM913vPSPgWk
Gnk+9CpwIs6h94l2Nobg29m2PyOcnCg2/M6/2QgjEF79Sv0kGyeqc1X7ptNt
BGw1r7/LZOJEWhJcyf9kjAG/wpLTXVpORNXTF/Onxhh4svPR0SxxID/5qpos
PlNgHNTrYDPHge7Rr8REO5kC2Z20luppDvR37IP7YKUp6JpRTXg2woGuXs7X
7PI6BzQazQ6J/OVAR3LzfbpXzgOSjmS8bzsHmo0y2qkwuwDIPyd3Bps5EIOS
SIoBvADeZj6o+1jDgSoHBC7rh10EtGGJVqqFHOgCXX9Ci7oZqDYYiDBJ5EBv
Z6sZIlbMwduyj8t58Rwor/agW7a7Bbh/5M4VwRccyNdm99vxNQsgI0vY2/+M
AzEZOPtb0liCp0zS0MmPA8V6VYv6C14D1x/NSLU+5EB1kibnb1lfA+rreSHK
nhyoIYQ5MzDzGpgZ1z2/6cqBzkdkBZmfsAJGNfbTwdc5EN8bWglZf2sgc0zJ
ZNqSAwldbFiT/GMNaPLXf5w1x+OfYctxk70Ocj+E+vOd50BZqOy45t/rgPQk
U+i9Lge68iMuhk7bFnTqzOkjGQ5EHVjpV2FlD6wNh9t+SXOgQ6Ivq43+2IOp
cx3mkxIcKHnjpdXU6Ztg63qJC0mIA11KZU1wOeYAxB5HvnRkxvX8NfKyWusW
SA8JkHxEz4EstGLbW6tvAaWo+5kvaDmQj7JZtZqREwjUKnsUsMKOKl3+ntez
dwZ13tatin/ZkUvaudGGf7dBV5jByJVmdqTFySzbu9cFzLw+uB5UzY5E/vUV
GLi7AI5CWomeH/j3kVdJZ/hdwfmVdy4hL9mRhp4L42eHO2DAeYhj0IwdTdhu
fv5q7gYWveul2EzY0fq2lmJ4mRsghueq4p2NDlUt2ynJuoO9Gf6Wz46wo6Bd
+Z0rO+7AaUzqyxFhdkQ6UlBsju4D3xWWclsedmQVmTDpoOwJIumW/kSysKMp
5WnloAxPkCtVsTO6yYaOFXXFMSZ5gXVLmzMx3Wzo+uNa7xMpDwHL7dPW8Bcb
2hPtda9MxhuI+Ci7TzSwoaGasGevvnoDzQTiG81iNvQ0o6X5cb0PCOx4PzOV
yIZmzjSNKLD5AU7jkbATlmzo6NLUsf1vHgOFL85JSxfx9wVjLTNzj4Eh21ru
eyM29JBN2IVRxx+E1DJ3EbXZ0NsC8V9X5v0BjbaiTOVuNhQzfjBX8EogEEsq
UHcTZUPrL6MyjxQEAo0dbSNpPjwe5YN9AwJBwKvwvEcgAxui9lPK6+oOAosH
H1TqTLIiLsmGaoX7wYAriti5PMiKPDidw5WHgoHCbPh0ahcrYvn5X+Ti2RDg
mJHEQ9/Iiv5FTxz4eSAUDEtVWVV9YUW+eQrNx2jDwG9erh1dN1b0Vud1kbl/
BFi884pr1YkV7RPv+HS7JgJwtUpJf7BjRdfeMbUkskcCw/D/TjNcYkXqkymn
LN5Egio681fVR1jRQP6O51h9FBi5PpLlcYgVqWbv3mUiFA0IZc6le+VY0R3C
a7R1Mxpo+jwafyLKig69+pMozRYDfqyk/adPzYpCE3YLmF6PBb/PKRqsrbGg
zb9SfgY/Y8Hi1wKL9HkW9P4V0+YnvudA4XZDAOMQC7ocQ+Yobn4O0sfm22oq
WdCaYYN8uWkciO9Qv33yKQuqPTB6yT/9FVCpP6OzK4AFqfPMez8WeA1ai68J
Lz5kQWjZ3fRw6GvAlBJQneDMggQ8te+O3UkAnk4NYnPGLOgiY1zSptkbQLrW
u1xhwILcagL+OXW8ATkmc/Xxx1mQQzxLw8j+t2BClff+cRUWBLU7T6p8eQvM
aM1bXgiwoK+CbZc2S5PA8pJTmiMXC0p+ePKCAVMyiBrzfXiMmQUVyFyOzzRO
BrUNKfsmN5lR7zUajcKRZHA4bspPo48Z3dmH7twQTgFCcg+UhlOZUZPgtf3x
Jangx65whoI3zOhjTxrbjlAaMOV62xMex4wWVpbN8t3TwNOVshDVEGbk0WOs
pnnwA9gsYR4MvcWMrtiHvOErTAdd519FKx1iRjuK3IE8XJnAQz/Tnl6OGdWc
2UdN658JeI5C0LWbGd3gGW2IXskEp8QHJwP4mFHJkR8rXwazQNGkzPGOdSb0
18xxXPnGF/Dat2DRp4QJ3SzTlNH3zQFxUZLc+flMSD+xTTy9IQfEpDxVnM9m
QqCb10hJ+CsIq7Zwup7MhOJ/qJU0Fn0F3hy0Y3qPmVDj7+7EWJZv4Npbg3+c
J/D939wTjhr/DixyctdOqjMh+qPMikcNfgCzchF+f2UmpDFHa3gy6wcwHiOb
Lu/G9ztrcDvJIx8cV4hp7KRjQj1Fai+SRQuBNOoqeVfNiPSfXbqw62sxkGg9
0deFGJHnau0k3A/BrqGsbd58RpQ5Ksy1nQYBP4PfkSfpjMhDeEL3ixECjGd3
f3MMYUSGapfkWC+UgKneWx+UTzEirjWrPObQMjA297vS6TgjSunuYwj8VQaG
aDWH044yogh2ar5RsXLQvYdLQlCOEQWmflW2KigHjc55r7ZZGdEer/6vl1cr
QPbOdnhVEwOyPe+mvD+pGhRYMmYGVDOgMH+Vi8GL1aC8hLtOu4QBCX014ivU
qwG/H++lRzkMSElgzSdhoQas0xv7/IhlQE6FHxOsTOqAFsd75/TLDOjWpOzS
4OFG0CpmcDZ0lB61055PIJm0gn9+55z0++hRRUjPamlwKxgauPqUvoMexS9s
zTSiVrCccrf6cS09On/9vy1qhTYguC9R80EmPSo4oVvxg6sdWCnOKdy6Q49u
Lju9ujn2C8wfe8F5ZocOGdOUOBPqOsDl0lV3lxU6JOg5rRHG0QnKtcx6osl0
6FSrIueZ853ghbbIp7+9dOi7ZODLOwOd4OiJd8etEB06GDR8d2XzHwjS++x+
z48OFWQPsoar9gDhM1Xdr2jp0D9mIU2Ry/0goGnv8eINIoKmgUq13v1g5kzI
x74FIjpFECTZJfeDkrOn3XcPEZGbib2Cw3g/sDVu4/hcTkT2S7rtbm4DIPtc
r3ZpABG53wtL9ggdBDpXVtLH6Ikoq53t1XbcMJBz6W89QEVE3qTmTwXfhwFP
YN2G2yoBKX3i5zrxexgMfn5zmjhOQNI7XkKlXCPAl1ZvTryWgEYmdMQMgkdA
/sc41ctPCcikclVKxHEUvIWPriX7E9C2k5KFR9AoeNLuGDL+gICKVOJTXyaP
gvPbml3utwjoPkuwtNzfUTBvNO4TY0hAB743OkdojoH9a2pVDRwE5Fr28bso
3TjgZpOa5WEkoDAfffESkXGwLsEmcIWagJr9/grtUR4HNacGbk7M0aKnmkq/
1K3Hge3bEDb6NloUGr9Q96JoHLzV/XdOM5YWBR13XSJdnwBBVyq8g8Jo0con
a4Ut9wng5PI5rTGAFvmUXBRMD50A6q8er11xo0UnfLK2jXMmQOeMbML9C7Qo
/F0CWt6cANzPHwzlCNAiO9q/muVBk4BunZ7Vh4sW+fl9ecrxYhKsm0crGzDT
IurK5jj51EkwsPtj4OAmDWrI4/uvv2wS5Hz7s5enjwZZyKtn7NuaBMa/lG7d
S6VB51z/OUfbTQEdteLYY29oUKCgSJPk3SlwOEG/mDWOBpGHVW+E+k4BCRtL
9tRgGvTZ5Fphf9wUmFsMy/7tSINChM6JfKuaAhE840v/HcTXZyQL6ItOA3+P
u6KE/TTo03FGwv2908Cja0enWYoGDS1V0AUqTQPLFFLcDRINSglPrFPVmQYH
Dh0//HKNGtHXsD1idpwGjSZvvNchNXq1+Z03L3salH6XSav8QY3k7mxUD+RP
gzyhvKaobGokXxGrN18yDRIH68Vk31Gj50ItTIUt0+DWnfXSy4HU6HGZLvsW
eRqwRJ+j/3mKGm0R0tue7pkBliRVj+nj1KhVkSfrpfwMyH0pOC6iTo1+f569
EKI8A8zf9tZ6y1EjQ0fzVH7tGZCVaR+uyUaNhtJdmheuzAAaxVM7t+nw//kf
btpnPQPO58rfTtqmQvH/GhJ07GfAdsGCEQ2ZCj3ideZXuTcDzlQ/5C1vokL7
d9ueXQ6dASkGloGLVVQov5GY5Bg5A1YbtVakEBVa64zyr38+A97+ou8I+EKF
Iri+mJxMmgGzA5GvdSOpkPYIotP9NgOitt5L1hlToScKETrBHTNgxPdJzMZJ
KsSop8db3D0DDhMciPu1qZDcUsmJ/v4ZMMikMPr0IBUSND7auzA+Aw7xF3w0
5KFCHGfU9I3WZsCTV6+FfFiokMd+fT+qrRnQJerz9DOBClnvSpN5S0UGjAZP
usQmdiDpfVJ1Nj0ZfLR5bZ3yaQdu1DNWSvGSgbHjtRPE1zvwgzVR0oKfDDZc
pffYPt2BhWsutcFCZHDK98vEnls70N7vz68f4mQwE1/u8kl+B3ayrkAvOTJQ
bJ7yycnehsLnbO6WaJHB/N1FS5F32zD7zuEjbCfIIFdg89iTmG3orcVaYaRL
BqrWzAQL921o8lX/y08DMtBc3veEUX0bxn+o+7zflAxoXina35Xfhq8sGq8c
PE8G5UDtZO+ubZh2z7Jb8SIZ6AbrsXyj2YY7zI//kq6QgaGwXYRl9RbcK1nD
729NBhwlTi51+VuQyTai6pQNGbTauBmrfNqCQpHU6mx2ZHDucwAPS/gWlMzS
m/a6SQZXtFLivptsQRYeJ1uiCxncvNH/lq13ExpxlIeMPiCD/azjfvebN2HR
t2lhfW88/+xZq6GSTQiczNje+5CBy8aOVEHKJmzNdr9x6hEZeISLptvc3IQf
0hMvXQ4ig8MHpUOaL2/Cq9679aKekMHmHzmHI6c34cLmbc3yYDLwEVeX41TY
hJNhyQkCT8kgMPdydtHSBlxIXZF6GkEGepeso/aMbkBOGxPvhEgyYNq+eSfq
7wa8b+rl8TGKDMJ0PZVvFG7Aqfqrsd9jyCCmMy6f228Der/cPv02jgySqX6X
3GTZgGfXn9bmvyEDy8aZPbu216EfIJU9eUsGIq/pw9vI65Au+Mt90yQyiPtP
zexo2zpksywxHUgmg3Cn1/Os8etwgEZYvOM9zsPRbxdLQ9dhg+bVm89Scb6Y
GovdHq7D8BnOdq00MvB/vxPSa7kOV8LuqyR9IAOvLivJ7D3rUPzY81vqn/D6
f/QKthFYh7q5/+a6sZfdY8gCzOuwVTZi2iuDDFy5KwsfzazB1ROZd75kksGN
k/tMTb+twfffluo3P5OB6Q+y/4rWGvxMP1krk0sGXIEMk58OrUGo9PdgGnaT
ibiRpfQanCTSvBf/RgYnycYiNYxrUEU8AnLk4bxJ532Lb16FAS73Pv39Tgbb
C41CZ0pXYX4zg5zODzIoLBn1o81dhQaKDfPZ2CrmAoaOL1ZhRmm+rX8+zkPM
gxF1i1VIr9CdwVtIBhPXYk/Nn1mFVdFerG7YaQeyclKPrcJLB5VG27El6nq9
2XevwnPdLqLhRWTAT6PN1z+5AoMe5WqRf5IB8Tajnv/9FXh/yfukC8L1e9Cs
QX1zBTLuslAtxaYJfqHsbbYCRWx+l3CW4PEm7Zb0OLICHXMGYAb2ctuxbYet
Zei4NMrSVkoGd/sYlsaml2G7VcMDgTK8H6eaJm16liGjvEmeBTaZaNFxFS7D
5HDXV8PYY/955pr4LcMHt21/DpeTge3xY5+aXZah8/krTJIVZDB0liH5tNUy
9LnLpX8Vu8/++TNd7WW4I6GW1Y7d8Srn5hHiMtQpt4/5WkkGtTsTYpLBS1Bf
8IjniWqcX5Ycvrf3l6Cj3cDwHexK/vtsIjeXoLtMvn8Sdqki/SbJYAlGWW3Y
r2MXWkv+YWJdgjcKMhXf1eD9c3uiIWhrEZ42Fnpeh/3jQXY5YWYRslhp6S1g
58aCnO3GRWhEt5ikWUsGGVWXw+YjFuH5748etmHLtEv4O/stQvimIHkZ+0Pf
uOeUyyLk56nZL1BHBilr7jdGjBeh1W8WzyvYCbIx2p08i5AvW+xYF3b4s/q1
krgF+MzgQEJpPRlIH/5N1gtZgB+CfO/8w/451Dvc5LUAhbLsBhewp9QWWrot
FmBMSdBzyQacvyGBj2tSC/Dg3RA3b+yBcMm3vqQFqKT9n04M9n01uef0DAtw
Q2S2MB37Q7jmI97JebjDe/JNGzadmp2ZYvY8FJTNdZRsJOPn5e2zP5LnoYgF
dYwKtnK4pw6ImYd6d0876mNfHwxTOu0+DwclFw45YZeG5TLZq8/D8zdq9XKx
vQeoC9/WzEEDltMPDzaRASmMOXtP4Rz0KDumpYWd+R9vWlbGHBT/rVN7Frvr
6d7oomdzMK7l5p5b2If/O+Pw99wcVJ6JU3iH3dp/8dpV3Tn4/E7G3i/Y9k+t
LoyozkHjm0cni7Dj+u9pLwrNQe8fmm2/sJdDXwtxDMzCi2/FdIjNuL4qqZwv
2mbhHK97Ogf27v7P9KIVs1B3vrFbCNtUpWxB9sMsNF4NLFLEzukbr9N1moV1
vMG2l7F7bjqtbi+Sod5sHV0a5X7qPcTEX2So/Lg3+Au2Bocht3oeGebedRjI
x37zTU7ey50MD1j3k+qxLammrVfWZuBk5LGkGWyOtisuzztn4JDq/qFlbPS+
3lu5cAZeEJCm2cEWN8h4eefBDPTl6mhha8HrGevQRN6eho3/xbXsx4668a8r
vHcaXm+7tX0QW+uIwYQcmoavEuSYj2C/65MhOvpNw5fTqZV62NdlJw6P0U7D
SK7YdivsYXQjtY9hCj48a/UzEvt59N+vPuOT0EZ3TPoFto6tXokofjVbXFfz
eI2dyry360roJLR6Rm5LxbY9P8rZwToJf2gQvAqwSfsu7PKYmYDdz8/LQ+zK
jcr9fE0T8MKpd/Vl2HuSUnXPRUzAaankunrssUmbhy1cE7DkBV93N3Zc8a+Q
2wvjkKpCZr4fWy/yRBx7+zisHthYHMZOV9n99XTsOHTkFqmYxr7pNzRWwzcO
x5pmX2xiT5GsTUuFx2CusKIeXyvuz7svWt7bGYXHu7P2CmLnHDrtuHdgFBr3
SW8JY3sY/+cfnjYKdWobHklgE8KZc82URmF+vRadHPboayrEyjsKL8kOhR7A
rv20VIdWRiBy2aBTwo6o6R2U/jkCd6SO9KhgCxNzuRd0R+DXF+94NbF3uNN3
pcqMQLc/CQZa2AMSibKXWEdgb6uZx3HsD5pPtGHrMKSrycvTwz704MqdUPNh
GBXNUHcW22CB0CZ5ZwjauOfevootT7Pe8/vcENzrlSJ5DZuDkzwRrDoEbzZ4
Nllh/5bvoJndGoSREWe5bLGtbmYqFT0ZhOv6JbqO2CfuJ2s4OwxC0zX6ilvY
e5+8OClhOAitlXmPOmPPvPezesI9CO/PT/C5Ynv2n4syTRyAn+8eC3bHNp89
mUjvNwDzwh/+8cDW3AEfC6yxa4+LeWLTiciUiu0bgOY+TUkPsKMubs9Nfe2H
1Grqdn7YH5tSjQJq+mDCRARrCLa/QrFdXUYffCjiwBiKfTXy10POiD5oq6RO
/RSbx4TwMeF8HwxuZxoOw97MKCM4VvVCnj1MPpHY2U7zCqthvfCLj/WVKGxb
BXFzf9NeqFigqBKN3fzV+9vr/h74Nsu2Nwb7fYGabcNGN5QoKGCMwzZ7cCPq
Umk3NFw8Xk8xh8aL4uEn3VBoOjv0JWX+JYukbd5u2DJvS/0K27D6c5W8Qhe0
X46tScBe/rV7X8T1TpiSvv9PMvanF6bnhGU7odYrl1vvsC0vPfb7MNcBH343
pE6h5KerrwN5d0C9vFXx962U/voqZC7uLzRlIOmlYZu8r817ePUvDMrcU08x
g93aAKP0X+jDLWz4Adt14vwRia9/4LPUJoN0bN05zinjht9QfsTgwCdKfXI0
+Xujf8OqcIt3FOfcdT7uYPYbtgfE8mZQ8rla//rx6C84+y18keLZ7aDTudS/
oH+5V0IWdhzLdhavShv04TBMysY+WzMsUr7SCueyHtLkYNMHNjx1zW+FAZFb
1yh223l9s+loK9RdYxb+im06f0Q6WLsF7qGXe5iLzfJZMvY/Ygs875DeQnGZ
AzNhpLIZ3vfOkvqGrTTc2a91shl+S3KspFj0y8LhtaRG+P7QjbU87LB9Zfzn
dzfCM4c7tb5T5pcctZzzoQF6rRNDKe6IVcxx/FwPoUoS3w/sGC/nfX1FtbCH
1UciH5tZd5Kv6k8lTJ03pC2krCcqWJK8XAkHtpoOUzymFtLm21MBedzNXCiu
3L/v2eHhcljy8/U/ih9x2dFlzZfC2kb990XYc6EqQ0xupbCTGPKLYksiXand
WgkMGlwg/MTWWE15KE5VAgWsTa5RPF9YMb5PqBhuvHjPUUzJY9b194PiP6HP
2xeHKc5Kor2WsLcI2ho3WVNsH3TsL4dKAdwdLZxLcZ/xz8qVs3lQ4kXAKYgd
32avG8qaCetOiV5FlPE92EjVOPoJpjr+eECx/e4wuvmb6dC0+M9LilXdv1Rc
rH4Pvw5ltlKcoTwTdIouAVYvTWuUYHsFcep+tX4JV1+MXqT4ZMchOsGSWNjm
fs+V4pa1ZYamlafw0bBpCsVUee4zW+ssYPmVEW0pZb+efbP97cktIP1YWJDi
BctSGmT4ECz+e6JAsfp4G6FCMQyQtgyuUGyV2RWgK5kALpq9/0zxPfZrlQzC
mcBp4p9OGXa4bZPtueksYBB34yLFbT2JtEZXvwB6jwx7iieVWVMSFHKAma9F
KMXCQ+NDKm3fgGdYaB3FH9jFlbsL80Bm5VwnxYeOXAx4nPIdXBDhn6D4dFTl
7uZ7+aBLK52+HNtb852tPf9P0Gy5BihmcuzMY6cuBk3PH5ym+MULTvq88WLA
UVxlRvHFFWjiZ45AvXf+XYpvG8ovNsiXgnpDyVSKkzaZlO1aKsBmVfUOxVav
c//cO1MJlMRZmSuwpY5aePo3VIKDXaIkilO9smFSTRXQo86SpThj/cLJrpIa
4EiOMqXYKZ56egLUgvLLZhYUHzj86dnaz1qg3bFkR3HO/e12UkEdfu/N8KT4
x2rKVaOcBkBzWyaRYs84QxpLhUYgo5GWSvER1dUUp6xGUD+xlUVxsbvBROjH
JvAl+Aik2GrD47B1SzOQ6GPsodjOc1dFQk0reP37Pm8ltt7Ju6T3DG0gJ6lH
iOK9gjV2GbptwPirtATFE/muTIUVbUAmw0qeYse1ijN/S9oBXcCLExSfrhFM
6qX6BUp2SxlQLP/SeX4E/AIKf1+cpZisKhC79PMXkFNQuUyxq4djJ1fBbzDk
auZMsYleiazg2m8Qf0/2LsWH+EkPxVX/gNH2EQ+Kl77DXQp5f4DVftFHFHus
cNmczvkLiO4voyl+6JZPDvrYCcoZ2L9S7JRcs99+rBMskN7kUWzZ2GF/Uvof
yLy1q4Di49LrgyzJ/0AvwzyimOn34b+RL7uA/bGRBoo3qQ147/zpAvmjO80U
T8tdNjbl7QYjfcztFDcHeNWTIrvB/qKNDoqfKxehV096gKTzsWGKn1yr33pQ
2QOKWRZHKfYM6zpsQegFsCx+gmLz4c1cMd9ewHSmgkxxVG1ie+uRPpBhGbNG
8UXP3uoLB/vxftNmrqLs31QyUc2lH+wuOMtO8ZHWHS3Bz/2ATvYwN8WiMmI/
u2QGAIxME6SY47zC+s8bA2CuTU6UYupHmv+9SR0Ah7VixSke6rDMviYxCO40
M++l+DfRZUbLchBcmhWWpbhK0U9WKnEQDB/llqf4Y3DS+xGBIeC6nXOQYhe1
gZcOnMPg4uBvdYq3p0Y7pAyGQY0gjSbFIW+nBXr8h0FpvJAWxcn0ay/Prg6D
6BwhHYoLnAiCZQ4jgN3znz7Frb/Y45V7R4DchsVpiieOCgl+MB4Fq9vpZymm
SZGOF6wcBW85kQnFSq7q8TsZY+Cdp9ml/9enQ0/QVWwc6HcOXabYStM0fih6
HAxf07Gg2DPtquAF+gnAl+xnSXEUm0N8jecEOEnz0ori0i6/+KxrkyCY2saW
4oWPcfHRelMgGhXYUywYVveMrDUNdh4POlKs6bztb6A+AxT2JTtTbGek6Jn2
H57na4Lr/+snkPOdWmAWSKyQ7lI8szGUYc49B/iY7rpTzNvDl5zPOg9urm3d
p1ild1+KYv8C+OB04CHFF/uOpKbnLoFD/Vw+FFOV7qWb814B8j77fSlOf8dr
q6q/Bswq2/9vjczDX24d3gC534Efxe15V9eTZbdA5sCD/1t9S+FK3MY28OVL
/L/bxKl7K22oNOsbs//vgi/P1YtuUGseDij+v5PA/tfZDjSaf95U/N//AyOD
XQI=
      "]]}}, {{}, {
     {GrayLevel[0], AbsolutePointSize[6], AbsoluteThickness[1.6], Dashing[{}],
       CapForm["Butt"], GeometricTransformationBox[InsetBox[
        StyleBox["\<\"\[FilledCircle]\"\>",
         StripOnInput->False,
         FontSize->24], {0., 0.}], {{{-9.210340371976182, 
       3.6232063868207727`*^-7}}, {{-6.907755278982137, 
       6.115735601751854*^-6}}, {{-4.605170185988091, 
       0.0001053850701490605}}, {{-2.3025850929940455`, 
       0.899613687228015}}, {{0., 0.9899610017993833}}, {{2.302585092994046, 
       0.9989957343719139}}}]}, {}}, {}}},
  AspectRatio->NCache[GoldenRatio^(-1), 0.6180339887498948],
  Axes->{True, True},
  AxesLabel->{
    FormBox["\"[T]\"", TraditionalForm], 
    FormBox[
    "\"[\\!\\(\\*SubscriptBox[\\(S\\), \
\\(p\\)]\\)]/[\\!\\(\\*SubscriptBox[\\(S\\), \\(tot\\)]\\)]\"", 
     TraditionalForm]},
  AxesOrigin->{-9.785986386771267, Automatic},
  AxesStyle->GrayLevel[0],
  BaseStyle->GrayLevel[0],
  CoordinatesToolOptions:>{"DisplayFunction" -> ({
      Exp[
       Part[#, 1]], 
      Part[#, 2]}& ), "CopiedValueFunction" -> ({
      Exp[
       Part[#, 1]], 
      Part[#, 2]}& )},
  DisplayFunction->Identity,
  Frame->{{False, False}, {False, False}},
  FrameLabel->{{None, None}, {None, None}},
  FrameStyle->GrayLevel[0],
  FrameTicks->{{Automatic, Automatic}, {
     Charting`ScaledTicks[{Log, Exp}], 
     Charting`ScaledFrameTicks[{Log, Exp}]}},
  FrameTicksStyle->GrayLevel[0],
  GridLines->{None, None},
  GridLinesStyle->Directive[
    GrayLevel[0], 
    AbsoluteThickness[1], 
    AbsoluteDashing[{1, 2}]],
  ImageSize->Large,
  LabelStyle->{24, 
    GrayLevel[0]},
  Method->{
   "DefaultBoundaryStyle" -> Automatic, "DefaultMeshStyle" -> 
    AbsolutePointSize[6], "ScalingFunctions" -> None},
  PlotLabel->None,
  PlotRange->{{-9.785986386771267, 2.8782311077891283`}, {-0.05, 1.05}},
  PlotRangeClipping->True,
  PlotRangePadding->{{
     Scaled[0.02], 
     Scaled[0.02]}, {0, 0}},
  Ticks->FrontEndValueCache[{
     Charting`ScaledTicks[{Log, Exp}], Automatic}, {{{-9.210340371976182, 
       FormBox[
        TemplateBox[{"10", 
          RowBox[{"-", "4"}]}, "Superscript", SyntaxForm -> SuperscriptBox], 
        TraditionalForm], {0.01, 0.}, {
        AbsoluteThickness[0.1]}}, {-6.907755278982137, 
       FormBox["0.001`", TraditionalForm], {0.01, 0.}, {
        AbsoluteThickness[0.1]}}, {-4.605170185988091, 
       FormBox[
        TagBox[
         InterpretationBox["\"0.010\"", 0.01, AutoDelete -> True], 
         NumberForm[#, {
           DirectedInfinity[1], 3.}]& ], TraditionalForm], {0.01, 0.}, {
        AbsoluteThickness[0.1]}}, {-2.3025850929940455`, 
       FormBox[
        TagBox[
         InterpretationBox["\"0.100\"", 0.1, AutoDelete -> True], 
         NumberForm[#, {
           DirectedInfinity[1], 3.}]& ], TraditionalForm], {0.01, 0.}, {
        AbsoluteThickness[0.1]}}, {0., 
       FormBox["1", TraditionalForm], {0.01, 0.}, {
        AbsoluteThickness[0.1]}}, {2.302585092994046, 
       FormBox["10", TraditionalForm], {0.01, 0.}, {
        AbsoluteThickness[0.1]}}, {-11.512925464970229`, 
       FormBox[
        InterpretationBox[
         StyleBox[
          
          GraphicsBox[{}, ImageSize -> {0., 0.}, BaselinePosition -> 
           Baseline], "CacheGraphics" -> False], 
         Spacer[{0., 0.}]], TraditionalForm], {0.005, 0.}, {
        AbsoluteThickness[0.1]}}, {-10.819778284410283`, 
       FormBox[
        InterpretationBox[
         StyleBox[
          
          GraphicsBox[{}, ImageSize -> {0., 0.}, BaselinePosition -> 
           Baseline], "CacheGraphics" -> False], 
         Spacer[{0., 0.}]], TraditionalForm], {0.005, 0.}, {
        AbsoluteThickness[0.1]}}, {-10.41431317630212, 
       FormBox[
        InterpretationBox[
         StyleBox[
          
          GraphicsBox[{}, ImageSize -> {0., 0.}, BaselinePosition -> 
           Baseline], "CacheGraphics" -> False], 
         Spacer[{0., 0.}]], TraditionalForm], {0.005, 0.}, {
        AbsoluteThickness[0.1]}}, {-10.126631103850338`, 
       FormBox[
        InterpretationBox[
         StyleBox[
          
          GraphicsBox[{}, ImageSize -> {0., 0.}, BaselinePosition -> 
           Baseline], "CacheGraphics" -> False], 
         Spacer[{0., 0.}]], TraditionalForm], {0.005, 0.}, {
        AbsoluteThickness[0.1]}}, {-9.903487552536127, 
       FormBox[
        InterpretationBox[
         StyleBox[
          
          GraphicsBox[{}, ImageSize -> {0., 0.}, BaselinePosition -> 
           Baseline], "CacheGraphics" -> False], 
         Spacer[{0., 0.}]], TraditionalForm], {0.005, 0.}, {
        AbsoluteThickness[0.1]}}, {-9.721165995742174, 
       FormBox[
        InterpretationBox[
         StyleBox[
          
          GraphicsBox[{}, ImageSize -> {0., 0.}, BaselinePosition -> 
           Baseline], "CacheGraphics" -> False], 
         Spacer[{0., 0.}]], TraditionalForm], {0.005, 0.}, {
        AbsoluteThickness[0.1]}}, {-9.567015315914915, 
       FormBox[
        InterpretationBox[
         StyleBox[
          
          GraphicsBox[{}, ImageSize -> {0., 0.}, BaselinePosition -> 
           Baseline], "CacheGraphics" -> False], 
         Spacer[{0., 0.}]], TraditionalForm], {0.005, 0.}, {
        AbsoluteThickness[0.1]}}, {-9.433483923290392, 
       FormBox[
        InterpretationBox[
         StyleBox[
          
          GraphicsBox[{}, ImageSize -> {0., 0.}, BaselinePosition -> 
           Baseline], "CacheGraphics" -> False], 
         Spacer[{0., 0.}]], TraditionalForm], {0.005, 0.}, {
        AbsoluteThickness[0.1]}}, {-9.315700887634009, 
       FormBox[
        InterpretationBox[
         StyleBox[
          
          GraphicsBox[{}, ImageSize -> {0., 0.}, BaselinePosition -> 
           Baseline], "CacheGraphics" -> False], 
         Spacer[{0., 0.}]], TraditionalForm], {0.005, 0.}, {
        AbsoluteThickness[0.1]}}, {-8.517193191416238, 
       FormBox[
        InterpretationBox[
         StyleBox[
          
          GraphicsBox[{}, ImageSize -> {0., 0.}, BaselinePosition -> 
           Baseline], "CacheGraphics" -> False], 
         Spacer[{0., 0.}]], TraditionalForm], {0.005, 0.}, {
        AbsoluteThickness[0.1]}}, {-8.111728083308073, 
       FormBox[
        InterpretationBox[
         StyleBox[
          
          GraphicsBox[{}, ImageSize -> {0., 0.}, BaselinePosition -> 
           Baseline], "CacheGraphics" -> False], 
         Spacer[{0., 0.}]], TraditionalForm], {0.005, 0.}, {
        AbsoluteThickness[0.1]}}, {-7.824046010856292, 
       FormBox[
        InterpretationBox[
         StyleBox[
          
          GraphicsBox[{}, ImageSize -> {0., 0.}, BaselinePosition -> 
           Baseline], "CacheGraphics" -> False], 
         Spacer[{0., 0.}]], TraditionalForm], {0.005, 0.}, {
        AbsoluteThickness[0.1]}}, {-7.600902459542082, 
       FormBox[
        InterpretationBox[
         StyleBox[
          
          GraphicsBox[{}, ImageSize -> {0., 0.}, BaselinePosition -> 
           Baseline], "CacheGraphics" -> False], 
         Spacer[{0., 0.}]], TraditionalForm], {0.005, 0.}, {
        AbsoluteThickness[0.1]}}, {-7.418580902748128, 
       FormBox[
        InterpretationBox[
         StyleBox[
          
          GraphicsBox[{}, ImageSize -> {0., 0.}, BaselinePosition -> 
           Baseline], "CacheGraphics" -> False], 
         Spacer[{0., 0.}]], TraditionalForm], {0.005, 0.}, {
        AbsoluteThickness[0.1]}}, {-7.264430222920869, 
       FormBox[
        InterpretationBox[
         StyleBox[
          
          GraphicsBox[{}, ImageSize -> {0., 0.}, BaselinePosition -> 
           Baseline], "CacheGraphics" -> False], 
         Spacer[{0., 0.}]], TraditionalForm], {0.005, 0.}, {
        AbsoluteThickness[0.1]}}, {-7.1308988302963465`, 
       FormBox[
        InterpretationBox[
         StyleBox[
          
          GraphicsBox[{}, ImageSize -> {0., 0.}, BaselinePosition -> 
           Baseline], "CacheGraphics" -> False], 
         Spacer[{0., 0.}]], TraditionalForm], {0.005, 0.}, {
        AbsoluteThickness[0.1]}}, {-7.013115794639964, 
       FormBox[
        InterpretationBox[
         StyleBox[
          
          GraphicsBox[{}, ImageSize -> {0., 0.}, BaselinePosition -> 
           Baseline], "CacheGraphics" -> False], 
         Spacer[{0., 0.}]], TraditionalForm], {0.005, 0.}, {
        AbsoluteThickness[0.1]}}, {-6.214608098422191, 
       FormBox[
        InterpretationBox[
         StyleBox[
          
          GraphicsBox[{}, ImageSize -> {0., 0.}, BaselinePosition -> 
           Baseline], "CacheGraphics" -> False], 
         Spacer[{0., 0.}]], TraditionalForm], {0.005, 0.}, {
        AbsoluteThickness[0.1]}}, {-5.809142990314028, 
       FormBox[
        InterpretationBox[
         StyleBox[
          
          GraphicsBox[{}, ImageSize -> {0., 0.}, BaselinePosition -> 
           Baseline], "CacheGraphics" -> False], 
         Spacer[{0., 0.}]], TraditionalForm], {0.005, 0.}, {
        AbsoluteThickness[0.1]}}, {-5.521460917862246, 
       FormBox[
        InterpretationBox[
         StyleBox[
          
          GraphicsBox[{}, ImageSize -> {0., 0.}, BaselinePosition -> 
           Baseline], "CacheGraphics" -> False], 
         Spacer[{0., 0.}]], TraditionalForm], {0.005, 0.}, {
        AbsoluteThickness[0.1]}}, {-5.298317366548036, 
       FormBox[
        InterpretationBox[
         StyleBox[
          
          GraphicsBox[{}, ImageSize -> {0., 0.}, BaselinePosition -> 
           Baseline], "CacheGraphics" -> False], 
         Spacer[{0., 0.}]], TraditionalForm], {0.005, 0.}, {
        AbsoluteThickness[0.1]}}, {-5.115995809754082, 
       FormBox[
        InterpretationBox[
         StyleBox[
          
          GraphicsBox[{}, ImageSize -> {0., 0.}, BaselinePosition -> 
           Baseline], "CacheGraphics" -> False], 
         Spacer[{0., 0.}]], TraditionalForm], {0.005, 0.}, {
        AbsoluteThickness[0.1]}}, {-4.961845129926823, 
       FormBox[
        InterpretationBox[
         StyleBox[
          
          GraphicsBox[{}, ImageSize -> {0., 0.}, BaselinePosition -> 
           Baseline], "CacheGraphics" -> False], 
         Spacer[{0., 0.}]], TraditionalForm], {0.005, 0.}, {
        AbsoluteThickness[0.1]}}, {-4.8283137373023015`, 
       FormBox[
        InterpretationBox[
         StyleBox[
          
          GraphicsBox[{}, ImageSize -> {0., 0.}, BaselinePosition -> 
           Baseline], "CacheGraphics" -> False], 
         Spacer[{0., 0.}]], TraditionalForm], {0.005, 0.}, {
        AbsoluteThickness[0.1]}}, {-4.710530701645918, 
       FormBox[
        InterpretationBox[
         StyleBox[
          
          GraphicsBox[{}, ImageSize -> {0., 0.}, BaselinePosition -> 
           Baseline], "CacheGraphics" -> False], 
         Spacer[{0., 0.}]], TraditionalForm], {0.005, 0.}, {
        AbsoluteThickness[0.1]}}, {-3.912023005428146, 
       FormBox[
        InterpretationBox[
         StyleBox[
          
          GraphicsBox[{}, ImageSize -> {0., 0.}, BaselinePosition -> 
           Baseline], "CacheGraphics" -> False], 
         Spacer[{0., 0.}]], TraditionalForm], {0.005, 0.}, {
        AbsoluteThickness[0.1]}}, {-3.506557897319982, 
       FormBox[
        InterpretationBox[
         StyleBox[
          
          GraphicsBox[{}, ImageSize -> {0., 0.}, BaselinePosition -> 
           Baseline], "CacheGraphics" -> False], 
         Spacer[{0., 0.}]], TraditionalForm], {0.005, 0.}, {
        AbsoluteThickness[0.1]}}, {-3.2188758248682006`, 
       FormBox[
        InterpretationBox[
         StyleBox[
          
          GraphicsBox[{}, ImageSize -> {0., 0.}, BaselinePosition -> 
           Baseline], "CacheGraphics" -> False], 
         Spacer[{0., 0.}]], TraditionalForm], {0.005, 0.}, {
        AbsoluteThickness[0.1]}}, {-2.995732273553991, 
       FormBox[
        InterpretationBox[
         StyleBox[
          
          GraphicsBox[{}, ImageSize -> {0., 0.}, BaselinePosition -> 
           Baseline], "CacheGraphics" -> False], 
         Spacer[{0., 0.}]], TraditionalForm], {0.005, 0.}, {
        AbsoluteThickness[0.1]}}, {-2.8134107167600364`, 
       FormBox[
        InterpretationBox[
         StyleBox[
          
          GraphicsBox[{}, ImageSize -> {0., 0.}, BaselinePosition -> 
           Baseline], "CacheGraphics" -> False], 
         Spacer[{0., 0.}]], TraditionalForm], {0.005, 0.}, {
        AbsoluteThickness[0.1]}}, {-2.659260036932778, 
       FormBox[
        InterpretationBox[
         StyleBox[
          
          GraphicsBox[{}, ImageSize -> {0., 0.}, BaselinePosition -> 
           Baseline], "CacheGraphics" -> False], 
         Spacer[{0., 0.}]], TraditionalForm], {0.005, 0.}, {
        AbsoluteThickness[0.1]}}, {-2.5257286443082556`, 
       FormBox[
        InterpretationBox[
         StyleBox[
          
          GraphicsBox[{}, ImageSize -> {0., 0.}, BaselinePosition -> 
           Baseline], "CacheGraphics" -> False], 
         Spacer[{0., 0.}]], TraditionalForm], {0.005, 0.}, {
        AbsoluteThickness[0.1]}}, {-2.4079456086518722`, 
       FormBox[
        InterpretationBox[
         StyleBox[
          
          GraphicsBox[{}, ImageSize -> {0., 0.}, BaselinePosition -> 
           Baseline], "CacheGraphics" -> False], 
         Spacer[{0., 0.}]], TraditionalForm], {0.005, 0.}, {
        AbsoluteThickness[0.1]}}, {-1.6094379124341003`, 
       FormBox[
        InterpretationBox[
         StyleBox[
          
          GraphicsBox[{}, ImageSize -> {0., 0.}, BaselinePosition -> 
           Baseline], "CacheGraphics" -> False], 
         Spacer[{0., 0.}]], TraditionalForm], {0.005, 0.}, {
        AbsoluteThickness[0.1]}}, {-1.2039728043259361`, 
       FormBox[
        InterpretationBox[
         StyleBox[
          
          GraphicsBox[{}, ImageSize -> {0., 0.}, BaselinePosition -> 
           Baseline], "CacheGraphics" -> False], 
         Spacer[{0., 0.}]], TraditionalForm], {0.005, 0.}, {
        AbsoluteThickness[0.1]}}, {-0.916290731874155, 
       FormBox[
        InterpretationBox[
         StyleBox[
          
          GraphicsBox[{}, ImageSize -> {0., 0.}, BaselinePosition -> 
           Baseline], "CacheGraphics" -> False], 
         Spacer[{0., 0.}]], TraditionalForm], {0.005, 0.}, {
        AbsoluteThickness[0.1]}}, {-0.6931471805599453, 
       FormBox[
        InterpretationBox[
         StyleBox[
          
          GraphicsBox[{}, ImageSize -> {0., 0.}, BaselinePosition -> 
           Baseline], "CacheGraphics" -> False], 
         Spacer[{0., 0.}]], TraditionalForm], {0.005, 0.}, {
        AbsoluteThickness[0.1]}}, {-0.5108256237659907, 
       FormBox[
        InterpretationBox[
         StyleBox[
          
          GraphicsBox[{}, ImageSize -> {0., 0.}, BaselinePosition -> 
           Baseline], "CacheGraphics" -> False], 
         Spacer[{0., 0.}]], TraditionalForm], {0.005, 0.}, {
        AbsoluteThickness[0.1]}}, {-0.35667494393873245`, 
       FormBox[
        InterpretationBox[
         StyleBox[
          
          GraphicsBox[{}, ImageSize -> {0., 0.}, BaselinePosition -> 
           Baseline], "CacheGraphics" -> False], 
         Spacer[{0., 0.}]], TraditionalForm], {0.005, 0.}, {
        AbsoluteThickness[0.1]}}, {-0.2231435513142097, 
       FormBox[
        InterpretationBox[
         StyleBox[
          
          GraphicsBox[{}, ImageSize -> {0., 0.}, BaselinePosition -> 
           Baseline], "CacheGraphics" -> False], 
         Spacer[{0., 0.}]], TraditionalForm], {0.005, 0.}, {
        AbsoluteThickness[0.1]}}, {-0.10536051565782628`, 
       FormBox[
        InterpretationBox[
         StyleBox[
          
          GraphicsBox[{}, ImageSize -> {0., 0.}, BaselinePosition -> 
           Baseline], "CacheGraphics" -> False], 
         Spacer[{0., 0.}]], TraditionalForm], {0.005, 0.}, {
        AbsoluteThickness[0.1]}}, {0.6931471805599453, 
       FormBox[
        InterpretationBox[
         StyleBox[
          
          GraphicsBox[{}, ImageSize -> {0., 0.}, BaselinePosition -> 
           Baseline], "CacheGraphics" -> False], 
         Spacer[{0., 0.}]], TraditionalForm], {0.005, 0.}, {
        AbsoluteThickness[0.1]}}, {1.0986122886681098`, 
       FormBox[
        InterpretationBox[
         StyleBox[
          
          GraphicsBox[{}, ImageSize -> {0., 0.}, BaselinePosition -> 
           Baseline], "CacheGraphics" -> False], 
         Spacer[{0., 0.}]], TraditionalForm], {0.005, 0.}, {
        AbsoluteThickness[0.1]}}, {1.3862943611198906`, 
       FormBox[
        InterpretationBox[
         StyleBox[
          
          GraphicsBox[{}, ImageSize -> {0., 0.}, BaselinePosition -> 
           Baseline], "CacheGraphics" -> False], 
         Spacer[{0., 0.}]], TraditionalForm], {0.005, 0.}, {
        AbsoluteThickness[0.1]}}, {1.6094379124341003`, 
       FormBox[
        InterpretationBox[
         StyleBox[
          
          GraphicsBox[{}, ImageSize -> {0., 0.}, BaselinePosition -> 
           Baseline], "CacheGraphics" -> False], 
         Spacer[{0., 0.}]], TraditionalForm], {0.005, 0.}, {
        AbsoluteThickness[0.1]}}, {1.791759469228055, 
       FormBox[
        InterpretationBox[
         StyleBox[
          
          GraphicsBox[{}, ImageSize -> {0., 0.}, BaselinePosition -> 
           Baseline], "CacheGraphics" -> False], 
         Spacer[{0., 0.}]], TraditionalForm], {0.005, 0.}, {
        AbsoluteThickness[0.1]}}, {1.9459101490553132`, 
       FormBox[
        InterpretationBox[
         StyleBox[
          
          GraphicsBox[{}, ImageSize -> {0., 0.}, BaselinePosition -> 
           Baseline], "CacheGraphics" -> False], 
         Spacer[{0., 0.}]], TraditionalForm], {0.005, 0.}, {
        AbsoluteThickness[0.1]}}, {2.0794415416798357`, 
       FormBox[
        InterpretationBox[
         StyleBox[
          
          GraphicsBox[{}, ImageSize -> {0., 0.}, BaselinePosition -> 
           Baseline], "CacheGraphics" -> False], 
         Spacer[{0., 0.}]], TraditionalForm], {0.005, 0.}, {
        AbsoluteThickness[0.1]}}, {2.1972245773362196`, 
       FormBox[
        InterpretationBox[
         StyleBox[
          
          GraphicsBox[{}, ImageSize -> {0., 0.}, BaselinePosition -> 
           Baseline], "CacheGraphics" -> False], 
         Spacer[{0., 0.}]], TraditionalForm], {0.005, 0.}, {
        AbsoluteThickness[0.1]}}, {2.995732273553991, 
       FormBox[
        InterpretationBox[
         StyleBox[
          
          GraphicsBox[{}, ImageSize -> {0., 0.}, BaselinePosition -> 
           Baseline], "CacheGraphics" -> False], 
         Spacer[{0., 0.}]], TraditionalForm], {0.005, 0.}, {
        AbsoluteThickness[0.1]}}, {3.4011973816621555`, 
       FormBox[
        InterpretationBox[
         StyleBox[
          
          GraphicsBox[{}, ImageSize -> {0., 0.}, BaselinePosition -> 
           Baseline], "CacheGraphics" -> False], 
         Spacer[{0., 0.}]], TraditionalForm], {0.005, 0.}, {
        AbsoluteThickness[0.1]}}, {3.6888794541139363`, 
       FormBox[
        InterpretationBox[
         StyleBox[
          
          GraphicsBox[{}, ImageSize -> {0., 0.}, BaselinePosition -> 
           Baseline], "CacheGraphics" -> False], 
         Spacer[{0., 0.}]], TraditionalForm], {0.005, 0.}, {
        AbsoluteThickness[0.1]}}, {3.912023005428146, 
       FormBox[
        InterpretationBox[
         StyleBox[
          
          GraphicsBox[{}, ImageSize -> {0., 0.}, BaselinePosition -> 
           Baseline], "CacheGraphics" -> False], 
         Spacer[{0., 0.}]], TraditionalForm], {0.005, 0.}, {
        AbsoluteThickness[0.1]}}, {4.0943445622221, 
       FormBox[
        InterpretationBox[
         StyleBox[
          
          GraphicsBox[{}, ImageSize -> {0., 0.}, BaselinePosition -> 
           Baseline], "CacheGraphics" -> False], 
         Spacer[{0., 0.}]], TraditionalForm], {0.005, 0.}, {
        AbsoluteThickness[0.1]}}, {4.248495242049359, 
       FormBox[
        InterpretationBox[
         StyleBox[
          
          GraphicsBox[{}, ImageSize -> {0., 0.}, BaselinePosition -> 
           Baseline], "CacheGraphics" -> False], 
         Spacer[{0., 0.}]], TraditionalForm], {0.005, 0.}, {
        AbsoluteThickness[0.1]}}, {4.382026634673881, 
       FormBox[
        InterpretationBox[
         StyleBox[
          
          GraphicsBox[{}, ImageSize -> {0., 0.}, BaselinePosition -> 
           Baseline], "CacheGraphics" -> False], 
         Spacer[{0., 0.}]], TraditionalForm], {0.005, 0.}, {
        AbsoluteThickness[0.1]}}, {4.499809670330265, 
       FormBox[
        InterpretationBox[
         StyleBox[
          
          GraphicsBox[{}, ImageSize -> {0., 0.}, BaselinePosition -> 
           Baseline], "CacheGraphics" -> False], 
         Spacer[{0., 0.}]], TraditionalForm], {0.005, 0.}, {
        AbsoluteThickness[0.1]}}, {4.605170185988092, 
       FormBox[
        InterpretationBox[
         StyleBox[
          
          GraphicsBox[{}, ImageSize -> {0., 0.}, BaselinePosition -> 
           Baseline], "CacheGraphics" -> False], 
         Spacer[{0., 0.}]], TraditionalForm], {0.005, 0.}, {
        AbsoluteThickness[0.1]}}, {5.0106352940962555`, 
       FormBox[
        InterpretationBox[
         StyleBox[
          
          GraphicsBox[{}, ImageSize -> {0., 0.}, BaselinePosition -> 
           Baseline], "CacheGraphics" -> False], 
         Spacer[{0., 0.}]], TraditionalForm], {0.005, 0.}, {
        AbsoluteThickness[0.1]}}, {5.298317366548036, 
       FormBox[
        InterpretationBox[
         StyleBox[
          
          GraphicsBox[{}, ImageSize -> {0., 0.}, BaselinePosition -> 
           Baseline], "CacheGraphics" -> False], 
         Spacer[{0., 0.}]], TraditionalForm], {0.005, 0.}, {
        AbsoluteThickness[0.1]}}, {5.521460917862246, 
       FormBox[
        InterpretationBox[
         StyleBox[
          
          GraphicsBox[{}, ImageSize -> {0., 0.}, BaselinePosition -> 
           Baseline], "CacheGraphics" -> False], 
         Spacer[{0., 0.}]], TraditionalForm], {0.005, 0.}, {
        AbsoluteThickness[0.1]}}}, Automatic}],
  TicksStyle->GrayLevel[0]]], "Output",
 CellChangeTimes->{
  3.645268870977701*^9, 3.645269049648408*^9, 3.645333305418874*^9, {
   3.645336161165406*^9, 3.645336202534163*^9}, 3.645336739871396*^9, {
   3.645337443793288*^9, 3.645337475330225*^9}, 3.6453375298019733`*^9, {
   3.645338351780815*^9, 3.645338373310486*^9}, 3.645341566260057*^9, {
   3.645341653904743*^9, 3.64534165831435*^9}, 3.645341693854805*^9, 
   3.6453417270172853`*^9, {3.6453417905822983`*^9, 3.6453418184113073`*^9}, {
   3.645341854988351*^9, 3.645341876539792*^9}, {3.645341914384047*^9, 
   3.645341931815157*^9}, 3.645341982265609*^9, {3.6453420146249332`*^9, 
   3.645342061319593*^9}, 3.645347485345093*^9, 3.64535631401375*^9, {
   3.645356345194668*^9, 3.645356355975204*^9}, 3.6453564321526823`*^9, 
   3.645356495278481*^9, {3.645445650628235*^9, 3.645445686139678*^9}, 
   3.645472366150661*^9, 3.645472404625605*^9}]
}, Open  ]],

Cell[BoxData[{
 RowBox[{
  RowBox[{"init", "=", 
   RowBox[{"{", 
    RowBox[{
    "totK", ",", "totP", ",", "totS", ",", "0", ",", "0", ",", "0", ",", 
     "totT", ",", "0", ",", "0", ",", "0.01"}], "}"}]}], 
  ";"}], "\[IndentingNewLine]", 
 RowBox[{
  RowBox[{"stepNum", "=", "3"}], ";"}], "\[IndentingNewLine]", 
 RowBox[{
  RowBox[{"maxPars", "=", 
   RowBox[{"Solve", "[", 
    RowBox[{
     RowBox[{"Array", "[", 
      RowBox[{"k", ",", "10"}], "]"}], "==", 
     RowBox[{
      RowBox[{"pars", "[", 
       RowBox[{"[", "adIndex", "]"}], "]"}], "[", 
      RowBox[{"[", 
       RowBox[{"Range", "[", "10", "]"}], "]"}], "]"}]}], "]"}]}], ";", 
  RowBox[{"totT", "=", 
   RowBox[{
    RowBox[{"pars", "[", 
     RowBox[{"[", "adIndex", "]"}], "]"}], "[", 
    RowBox[{"[", "11", "]"}], "]"}]}], ";"}], "\[IndentingNewLine]", 
 RowBox[{
  RowBox[{"Block", "[", 
   RowBox[{
    RowBox[{"{", 
     RowBox[{"tPer", ",", "step"}], "}"}], ",", "\[IndentingNewLine]", 
    RowBox[{
     RowBox[{"step", "=", "0"}], ";", "\[IndentingNewLine]", 
     RowBox[{"tPer", "=", 
      RowBox[{"{", "}"}]}], ";", "\[IndentingNewLine]", 
     RowBox[{"ssthreshold", "=", "1.*^-5"}], ";", "\[IndentingNewLine]", 
     RowBox[{"(*", " ", 
      RowBox[{
       RowBox[{"Print", "[", "des", "]"}], ";"}], " ", "*)"}], 
     RowBox[{
      RowBox[{"{", "sol", "}"}], "=", 
      RowBox[{"NDSolve", "[", 
       RowBox[{
        RowBox[{
         RowBox[{"{", 
          RowBox[{
           RowBox[{
            RowBox[{"Through", "[", 
             RowBox[{"dvars", "[", "t", "]"}], "]"}], "\[Equal]", "des"}], 
           ",", 
           RowBox[{
            RowBox[{"Through", "[", 
             RowBox[{"vars", "[", "0", "]"}], "]"}], "\[Equal]", "init"}], 
           ",", 
           RowBox[{"With", "[", 
            RowBox[{
             RowBox[{"{", 
              RowBox[{"df", "=", 
               RowBox[{"Through", "[", 
                RowBox[{"dvars", "[", "t", "]"}], "]"}]}], "}"}], ",", 
             RowBox[{"WhenEvent", "[", 
              RowBox[{
               RowBox[{
                RowBox[{"Norm", "[", "df", "]"}], "<", "ssthreshold"}], ",", 
               RowBox[{"{", 
                RowBox[{
                 RowBox[{"AppendTo", "[", 
                  RowBox[{"tPer", ",", "t"}], "]"}], ",", 
                 RowBox[{"step", "=", 
                  RowBox[{"step", "+", "1"}]}], ",", 
                 RowBox[{"If", "[", 
                  RowBox[{
                   RowBox[{"step", ">", "stepNum"}], ",", 
                   "\"\<StopIntegration\>\""}], "]"}], ",", 
                 RowBox[{
                  RowBox[{"k11", "[", "t", "]"}], "\[Rule]", 
                  RowBox[{"5", "*", 
                   RowBox[{"k11", "[", "t", "]"}]}]}]}], "}"}]}], "]"}]}], 
            "]"}]}], "}"}], "/.", "maxPars"}], ",", "vars", ",", 
        RowBox[{"{", 
         RowBox[{"t", ",", "0", ",", "200000"}], "}"}], ",", 
        RowBox[{"MaxSteps", "\[Rule]", "10000"}]}], "]"}]}], ";", 
     "\[IndentingNewLine]", 
     RowBox[{"ts", "=", "tPer"}], ";", "\[IndentingNewLine]", 
     RowBox[{"x4", "=", 
      RowBox[{"Evaluate", "[", 
       RowBox[{
        RowBox[{
         RowBox[{"x", "[", "4", "]"}], "[", 
         RowBox[{"ts", "-", "0.001"}], "]"}], "/.", "sol"}], "]"}]}], ";", 
     RowBox[{"k11t", "=", 
      RowBox[{"Evaluate", "[", 
       RowBox[{
        RowBox[{"(", 
         RowBox[{"k11", "[", 
          RowBox[{"ts", "-", "0.001"}], "]"}], ")"}], "/.", "sol"}], "]"}]}], 
     ";"}]}], "\[IndentingNewLine]", "]"}], ";"}]}], "Input",
 CellChangeTimes->{{3.645276845320485*^9, 3.6452769631711597`*^9}, {
   3.6452770461252327`*^9, 3.645277049107085*^9}, 3.6452770878205633`*^9, {
   3.6453333285440903`*^9, 3.645333328903202*^9}, {3.6453369339149733`*^9, 
   3.6453370372235413`*^9}, {3.645337314015339*^9, 3.6453374055662327`*^9}, {
   3.645337643631363*^9, 3.645337653486265*^9}, {3.645342206960226*^9, 
   3.645342207134663*^9}, {3.6453422622611513`*^9, 3.645342283503848*^9}, {
   3.645342320080649*^9, 3.645342389775901*^9}, {3.645342429545*^9, 
   3.645342431622361*^9}, {3.645347719793343*^9, 3.645347739758297*^9}, 
   3.645347847261034*^9, {3.64544577861237*^9, 3.6454459015052423`*^9}, {
   3.645446000730322*^9, 3.6454460208154287`*^9}, 3.645446084289928*^9, {
   3.645446253370854*^9, 3.645446265615467*^9}, 3.645472473874009*^9, {
   3.645472515367009*^9, 3.645472536870927*^9}, {3.6647429651996117`*^9, 
   3.664742965908531*^9}}],

Cell[BoxData[
 RowBox[{
  RowBox[{"input", "=", 
   RowBox[{"LogPlot", "[", 
    RowBox[{
     RowBox[{"{", 
      RowBox[{
       RowBox[{"{", 
        RowBox[{"k11", "[", "t", "]"}], "}"}], "/.", "sol"}], "}"}], ",", 
     RowBox[{"{", 
      RowBox[{"t", ",", "0", ",", 
       RowBox[{
        RowBox[{"ts", "[", 
         RowBox[{"[", 
          RowBox[{"stepNum", "+", "1"}], "]"}], "]"}], "-", "0.01"}]}], "}"}],
      ",", 
     RowBox[{"PlotLegends", "\[Rule]", 
      RowBox[{"Placed", "[", 
       RowBox[{
        RowBox[{"{", "\"\<[K]\>\"", "}"}], ",", 
        RowBox[{"{", 
         RowBox[{"0.15", ",", "0.95"}], "}"}]}], "]"}]}], ",", 
     RowBox[{"PlotTheme", "\[Rule]", "\"\<Monochrome\>\""}], ",", " ", 
     RowBox[{"PlotStyle", "\[Rule]", 
      RowBox[{"{", 
       RowBox[{"Blue", ",", "Dashed", ",", 
        RowBox[{"Thickness", "[", "0.007", "]"}]}], "}"}]}], ",", 
     RowBox[{"Ticks", "\[Rule]", 
      RowBox[{"{", "}"}]}], ",", 
     RowBox[{"LabelStyle", "\[Rule]", 
      RowBox[{"{", 
       RowBox[{"18", ",", 
        RowBox[{"GrayLevel", "[", "0", "]"}]}], "}"}]}], ",", 
     RowBox[{"ImageSize", "\[Rule]", "Large"}], ",", 
     RowBox[{"ImagePadding", "\[Rule]", "50"}], ",", 
     RowBox[{"Frame", "\[Rule]", 
      RowBox[{"{", 
       RowBox[{"True", ",", "True", ",", "False", ",", "False"}], "}"}]}], 
     ",", 
     RowBox[{"FrameStyle", "\[Rule]", 
      RowBox[{"{", 
       RowBox[{"Automatic", ",", "Blue", ",", "Automatic", ",", "Automatic"}],
        "}"}]}]}], "]"}]}], ";"}]], "Input",
 CellChangeTimes->{{3.64535504816558*^9, 3.6453550994120827`*^9}, {
   3.645355130090315*^9, 3.645355139189135*^9}, {3.645355196510182*^9, 
   3.6453553466487083`*^9}, {3.645355382531804*^9, 3.6453553899980927`*^9}, {
   3.6453554245439377`*^9, 3.645355424950151*^9}, 3.645355846376131*^9, {
   3.645355915977857*^9, 3.645355916391794*^9}, {3.645355962935685*^9, 
   3.645356036442642*^9}, {3.6453566253525467`*^9, 3.645356627239834*^9}, {
   3.645357106428677*^9, 3.645357123292513*^9}, {3.645357182264292*^9, 
   3.645357182878971*^9}, {3.645357213395165*^9, 3.6453572489801493`*^9}, {
   3.645358723479415*^9, 3.645358736807794*^9}, {3.6454459426798363`*^9, 
   3.645445957292035*^9}, {3.6454460381031513`*^9, 3.6454460590047493`*^9}, 
   3.645446090422823*^9, {3.645472573293129*^9, 3.645472585810626*^9}, 
   3.66474297930901*^9}],

Cell[BoxData[
 RowBox[{
  RowBox[{"actualInput", "=", 
   RowBox[{"LogPlot", "[", 
    RowBox[{
     RowBox[{"{", 
      RowBox[{
       RowBox[{"{", 
        RowBox[{
         RowBox[{"x", "[", "1", "]"}], "[", "t", "]"}], "}"}], "/.", "sol"}], 
      "}"}], ",", 
     RowBox[{"{", 
      RowBox[{"t", ",", "0", ",", 
       RowBox[{
        RowBox[{"ts", "[", 
         RowBox[{"[", 
          RowBox[{"stepNum", "+", "1"}], "]"}], "]"}], "-", "0.01"}]}], "}"}],
      ",", 
     RowBox[{"PlotLegends", "\[Rule]", 
      RowBox[{"Placed", "[", 
       RowBox[{
        RowBox[{"{", "\"\<[K]\>\"", "}"}], ",", 
        RowBox[{"{", 
         RowBox[{"0.15", ",", "0.95"}], "}"}]}], "]"}]}], ",", 
     RowBox[{"PlotTheme", "\[Rule]", "\"\<Monochrome\>\""}], ",", " ", 
     RowBox[{"PlotStyle", "\[Rule]", 
      RowBox[{"{", 
       RowBox[{"Blue", ",", "Dashed", ",", 
        RowBox[{"Thickness", "[", "0.007", "]"}]}], "}"}]}], ",", 
     RowBox[{"Ticks", "\[Rule]", 
      RowBox[{"{", "}"}]}], ",", 
     RowBox[{"LabelStyle", "\[Rule]", 
      RowBox[{"{", 
       RowBox[{"18", ",", 
        RowBox[{"GrayLevel", "[", "0", "]"}]}], "}"}]}], ",", 
     RowBox[{"ImageSize", "\[Rule]", "Large"}], ",", 
     RowBox[{"ImagePadding", "\[Rule]", "50"}], ",", 
     RowBox[{"Frame", "\[Rule]", 
      RowBox[{"{", 
       RowBox[{"True", ",", "True", ",", "False", ",", "False"}], "}"}]}], 
     ",", 
     RowBox[{"FrameStyle", "\[Rule]", 
      RowBox[{"{", 
       RowBox[{"Automatic", ",", "Blue", ",", "Automatic", ",", "Automatic"}],
        "}"}]}]}], "]"}]}], ";"}]], "Input",
 CellChangeTimes->{{3.645446318599366*^9, 3.64544635312185*^9}, {
   3.645446549239482*^9, 3.645446562790701*^9}, {3.6454725940280857`*^9, 
   3.645472602100506*^9}, 3.66474298157266*^9}],

Cell[BoxData[
 RowBox[{
  RowBox[{"output", "=", 
   RowBox[{"Plot", "[", 
    RowBox[{
     RowBox[{"{", 
      RowBox[{
       RowBox[{"{", 
        RowBox[{
         RowBox[{
          RowBox[{"x", "[", "4", "]"}], "[", "t", "]"}], "/", "totS"}], "}"}],
        "/.", "sol"}], "}"}], ",", 
     RowBox[{"{", 
      RowBox[{"t", ",", "0", ",", 
       RowBox[{
        RowBox[{"ts", "[", 
         RowBox[{"[", 
          RowBox[{"stepNum", "+", "1"}], "]"}], "]"}], "-", "0.01"}]}], "}"}],
      ",", 
     RowBox[{"PlotLegends", "\[Rule]", 
      RowBox[{"Placed", "[", 
       RowBox[{
        RowBox[{
        "{", "\"\<[\!\(\*SubscriptBox[\(S\), \
\(p\)]\)]/[\!\(\*SubscriptBox[\(S\), \(tot\)]\)]\>\"", "}"}], ",", 
        RowBox[{"{", 
         RowBox[{"0.45", ",", "0.95"}], "}"}]}], "]"}]}], ",", 
     RowBox[{"PlotRange", "\[Rule]", 
      RowBox[{"{", 
       RowBox[{"0", ",", "1"}], "}"}]}], ",", 
     RowBox[{"PlotStyle", "\[Rule]", 
      RowBox[{"{", 
       RowBox[{
        RowBox[{"Darker", "[", "Green", "]"}], ",", 
        RowBox[{"Thickness", "[", "0.01", "]"}]}], "}"}]}], ",", 
     RowBox[{"Ticks", "\[Rule]", 
      RowBox[{"{", 
       RowBox[{"0", ",", "0.5", ",", "1"}], "}"}]}], ",", 
     RowBox[{"LabelStyle", "\[Rule]", 
      RowBox[{"{", 
       RowBox[{"18", ",", 
        RowBox[{"GrayLevel", "[", "0", "]"}]}], "}"}]}], ",", 
     RowBox[{"ImageSize", "\[Rule]", "Large"}], ",", 
     RowBox[{"ImagePadding", "\[Rule]", "50"}], ",", 
     RowBox[{"(*", 
      RowBox[{
       RowBox[{"Axes", "\[Rule]", "False"}], ","}], "*)"}], 
     RowBox[{"Frame", "\[Rule]", 
      RowBox[{"{", 
       RowBox[{"False", ",", "False", ",", "False", ",", "True"}], "}"}]}], 
     ",", 
     RowBox[{"FrameTicks", "\[Rule]", 
      RowBox[{"{", 
       RowBox[{"None", ",", "None", ",", "None", ",", 
        RowBox[{"{", 
         RowBox[{"0", ",", "0.5", ",", "1"}], "}"}]}], "}"}]}], ",", 
     RowBox[{"FrameStyle", "\[Rule]", 
      RowBox[{"{", 
       RowBox[{"Automatic", ",", "Automatic", ",", "Automatic", ",", 
        RowBox[{"Darker", "[", "Green", "]"}]}], "}"}]}]}], "]"}]}], 
  ";"}]], "Input",
 CellChangeTimes->{{3.645355473314549*^9, 3.6453555365533457`*^9}, {
   3.645355579621985*^9, 3.645355611032889*^9}, {3.645355643312633*^9, 
   3.645355668334734*^9}, {3.645355709615818*^9, 3.6453557252073517`*^9}, {
   3.645355777180504*^9, 3.645355791141945*^9}, {3.645355861236668*^9, 
   3.645355865002371*^9}, {3.645355895291046*^9, 3.645355967238944*^9}, 
   3.6453560159695797`*^9, {3.645356232378213*^9, 3.645356238783986*^9}, {
   3.6453565684060698`*^9, 3.645356595659446*^9}, {3.645356750126499*^9, 
   3.64535676863617*^9}, {3.645356899479663*^9, 3.6453569045150414`*^9}, 
   3.645357093189703*^9, {3.645445963225009*^9, 3.645445963529031*^9}, {
   3.645446047215219*^9, 3.645446064588813*^9}, {3.645472616971181*^9, 
   3.645472618881358*^9}, 3.645472826042843*^9, 3.6647429844677362`*^9}],

Cell[CellGroupData[{

Cell[BoxData[{
 RowBox[{"adPlot", "=", 
  RowBox[{"Overlay", "[", 
   RowBox[{"{", 
    RowBox[{"output", ",", "input"}], "}"}], "]"}]}], "\[IndentingNewLine]", 
 RowBox[{
  RowBox[{"Export", "[", 
   RowBox[{"\"\<scaffoldTitrationVaringKAd.eps\>\"", ",", "adPlot"}], "]"}], 
  ";"}], "\[IndentingNewLine]", 
 RowBox[{
  RowBox[{"Export", "[", 
   RowBox[{"\"\<scaffoldTitrationVaringKAd.pdf\>\"", ",", "adPlot"}], "]"}], 
  ";"}]}], "Input",
 CellChangeTimes->{{3.6453558053577957`*^9, 3.645355813239204*^9}, {
  3.6453574068120193`*^9, 3.645357488035952*^9}, {3.645358638894052*^9, 
  3.645358682202841*^9}, {3.645358893994721*^9, 3.645358895422867*^9}, {
  3.645360248131525*^9, 3.645360252167741*^9}, {3.64544597035152*^9, 
  3.645445976639333*^9}}],

Cell[BoxData[
 OverlayBox[{
  TagBox[
   GraphicsBox[{{{}, {}, 
      {RGBColor[0, 
        NCache[
         Rational[2, 3], 0.6666666666666666], 0], Thickness[0.01], Opacity[
       1.], LineBox[CompressedData["
1:eJwV13c8Vf8fwHGUQpkt2VIRvomUkN5vyoiypazsrOy9d/ZOoZTMSlJJSVFy
77muPbKS0CBKUgip3/n9U4/nwxmfe87nnM/riNp6GDowMTAwKKxjYPj//3wH
PlyXGv5zrIm/wHudX6qKZobXBoeAYYiIGdVx5nWEKGM+Q6mAaeCbrU28+T4a
PObCuAyHfkLKqHQIRScLCmtnAzgCVmBsKe+qRsg1cGy47+GQxIDh/106XN5S
DOGiTsXHh9ah1YdgL/EHt6FycpCNIYANeY5M2gQqPoLX2pnHRins2D/r0/+u
rBa+9e9WtEriQt23P9dm4BmsV3rndnRoC76bnGfjZnoFGa518Xcjt6Eswzt2
e4HXIHD98k0+iR046WzHwnSGAgcZdPt++/NhVQPw3panQ4Os5OwFIQHsqDA8
qD/eBtp2G1gGKIK484jaP/3nndCfMyGqcVEY6QK+DEP23SBr9/66WZIIFmd7
5bhv6IXFkHZJHitRPOaizfXudR88z6l/0iK7C9N7ePKKr/WDFvVK95EhMczj
zRuuzhgGjvdxVnOVu7FHz+5nd94I9C35zJRH7sGXzI/lTa+OQj6XbeB5471I
l9Nq9FIeA+t9+sw7JMTRUz93z2bOcdirdiyrY1UcXcXTRsSej8NXM2nh+E4J
VJs4eDtVaQIe+vBVqhTvw9vMfz6vxE1AQAqL4oK/JH76sygJhRNwtHSRUqkt
hXtfu5yhx08AU8NHQ3shaZQb27LuvvoE0Pp73vPPS6Nqa9OulIlxSPv+0q2X
8h9uDduTnO0wDsYs95eT8vYjTKa2E/1jwCd6PV7togxWPIz96qcyBka3j3ad
TTqA7+UOplluGIXax49y5X8dwPS/I5Zh/SPA2yRpyWUli5/p1Q8aHr+FkI4i
sa+ELIromFY9Kx+G0WHeaUJWDl3MDXZZVw2B6mR6dXGBHPYs9R86SR+Ekp8b
AiKYD+IZiylfrtUB2MgQrmLucRCToq96X4cBcNm8sE5h6CC6yFxwc8zth3Ze
NzrPcXmcypXlqFh7Awf2fMiYrZRHudlry8k+byBb1syUvv0QHpi3PKq12AeL
Kt2CZZGHcLCJwi8X2wfntLU+Rk0fwm/oVN7CT97fM413LI0Po/stvo6G+l6I
9rinsE1CAZe/W5e4c/XCp5Ddf+cyFbBcW17E7XUPaCUUNLetKmBkIPeEWkgP
cBQlGsR2HkH1q5W+nkvd4HWPgddaURFpv/dd/f2sG/rqAkaVixXxT8zshZqo
bsjrcXD96a+EottW+4kd3XDgpVNV7RclTJXv6qme6ALqPdcfQRbK+JqfYmJe
3QXzCV4BDGpH0aTZjFXeqAsS/H2fva45itNSWcgu0QXC9gFr8eIquG734Mbl
tU44BWEx7OzH0N5kU8V+h06YkI6kdkUcQw9fy/TNQp0QxBfDmjN/DMOEb5uI
DXdA2UJCOt8gIGd+w9kj5h1Q+EP9i/seRI4WxhOjwh3g4kQkdVkhsip/+sk2
2Q4MZ+jt2d2I2fr2f5xD26G1TcdjgU0VD4/mj5hpt0Pu8XYu0xOqOLz1YY4e
Xzv8J9tlxPdEFUfXJPmHGtvgd7nBQsicKn6wr1g9erkNmoV6c9/tU8O1H8K+
am5tYLa5f+jmNTUsU/BpHxNqgz0xpiFM/WpI0Z3iNF5phbnlQQF7zuMo+oLr
keBAK1yafHtePPo4/tvPoeqX0wo1TeOf7l04gfMB4R73BVohQtHuEmfRCeSd
6v2rydgK2tUfJbyGT6DtXGJgx2c6jF+fdJU/rY6sG0qoYTV0qNzqzJ4br46e
BnkHc67RITB5umqpUR1fpN8r8YmjA0fQtx/P5DQwKKmi8eI5Ogx9d88WcNNA
92oJz6ATdChxnJMPL9XAursS8gcO0EHZ+GeAKq8mZkipb4xjpYOTzPIasaaJ
NLbqqr2vW+BgWfCNfQpaeGZup9mHhy3wV+APJntq4crvVnuh4ha4zPYvRveD
FsrVzGSuxbZA06f1bG9oJ1GVeiNo9nQLpFrE3z3MpI3hyeVMkqotcLZ34+mr
ytpodMCyv1m+BWZfsmWYV2ljs7NB/CbBFuC/xrV9IlsH5TdVFCX/oEHG1itq
/i06WG/06+2OKRpsSBX0YPung21tn999GKXBXJgkTc7lFFKE1y0cbKcB9fyJ
4Bg8jT2qK/SoShooD9LLdvifxpPT+i+GS2hQrW/Qe/fuaZxgXd3geJ0GBapW
0n3bdVFkd+gkezoNPMUCR3d/08WU2Nt1Yb40+Fzwl61ulx4a0f+jH3engfnW
OIXTZ/VQS3/XB1knGmgwZ2X4vdbDp/NlM1EWNEj7aSL64ZQ+zlygMb7RoAFN
Jk/h3gV9DGdh6m1QpcE6t5HTAdH6eNeATtCO0iDwo23wpqf6qPMx9rviQRrY
vfHoPShmgMYv+/yCRWlQyP3oy5qKAVZZT+/RE6TB4OnFf8RZA7yzRBlU2UkD
XWqotEWaAZaNdiU4ctPgyJPEuNhlA/zIeT6ul4kGPj/bCnS3GiJj6fh5x38E
VMlwPeSVMcS1i5OGHH8IEKvIHa20N8S7DJqeBQsEcOQVK7zpNETZbSx+174Q
cPLN59M3pg1R54U8A/0zAbHckvbOzEYY93ArheUjAcuJ1RlrSkZoNNMLT0cJ
+Bj84sueMiOkSNhf7e0jQOgJA8PcSyPkvkD3iugh4NzP49ufvSX/zjtmrdhF
QIcrXU2X2xi5L+Lu/lYC6iwGCvxDjfGxdAzXndcEzOX2SD7LNUaUbVykviJA
oru9bq3aGK+tsq3MNhJwVb15IPaTMQ5r/TU8/5wA//0PtmTrmuDEwPyxZ4/J
3+tUeavfyQTtVGs49tUQ8PlWuSxfjAkmPnnAXvSQAJMdhXpFT0zww5Ommrv3
CZBnSE6+L3IG+5MpDHvvEOCmFM/3U+kMcl4/GjFYQUCJb9TtwyZnsMo9Oiur
nIAtXwKIF4lnMJzVjC5QSsB8t/26tvkzmGF350vsTQIkN1tncbKb4uv87ose
Nwiw1TAXNRI3xdQUMxXrQgK6nxnAsLkpNpt/kza+RkB18bGQqWZTVOn4Zxt1
lYCpd4ps0u9N8ap75/n8KwSI8B7K81g2xYoHnLlPcwlIT5F6svjfWawWosus
v0yAux/vz/VXziLVv/BPXyYBZfe3RGs9OItNovcztpJ+94WDO6X1LDJePxpy
NoOAU1bMMlsYzuH+mwpfvqYRIKU57yLqfA4r/ceuq6eQ4436tmwfcw6laouP
liYTkF8/lVBx/RyKHTLwZSHNduB9mUzPOVRVUrQcSiTHy9s2oaJshn0r5tuL
L5HjNSK8okzM0Nfnir0g6bOpTQwUDzPk2Fz2MD+eAIKxTuhUiRnub+ZdXxhH
jne61MyM3Rw9P9vXUGLI6yfYTBvYZ465ptBxivR9vYnDJhrm2GVT8KY/moCn
NUJb9CPMMY/tUcDPKAJaw6+0qv8wR7t3ZntPRxKg/+Cx4mt2C3zLd/zTlwgC
+j70lqOkBTL/zl1LID2qxRWrbGeBYRKDEh3h5HzjSTwq+8YCu2/ML3uHEeCr
Xn6n6ocFLmi9thclvRxA4ZXmsMQ4tTeU7lACmN4xLuzVtETuZK2TR0hvKw++
J1BniSOR92b5QsjrNXSVP/+NJe6o3vx2IJh8HjY/Sdwxb4kNv8WdcklLeP10
4JGyQjvb/Yq8pJWU3YRYrlvh9T3C1f8FEdBwMSklrs4Kr52pSFsMJOD4zYoV
pn4rZD+v8Pol6VPMn/rXOM7juSJDrnOkz3dapv+MPI8P3n3TuBpAPo+MoWue
18+j07VTSy6kneTzXWfrzqNInNmLY6S98/o1v8yfx97xKf8v/gQ0PRCP9JCz
xqKby9+1Sa9vPaxQhdaYQ+m6s4e0xkf12a+61nhiWv80I+nW7fYWLq7W+O5Z
7oF6P/L9ccBny+0gayTuMDrkkdY/GU2fvGSN3rusnQJJ94XcPOJQYo3PI/c3
HyG9/fL978UPrXGF59dWPtLnqhrKJl5a449hH7E/vgRcI9otRTutkfNC0tdR
0qNjI1ut31ljs/rWi02kRVZmWgtnyOOfFPMTn6GD7ZbV6HfL1vh75ndw55tu
KJFmUxJgscEx3eA62639MKm+84fZdhvM647tF18YhJwbX7TLxGxQe7ueJJfR
MOByXcmPAza498icQSNlGL4ZJv09eswGM7iyf9g8Gob8SrOzCTo2qGAurPTe
cRg0N0g97D1rg1sTP0MH2zD8Or+6SdjRBusrXfp4Hw5BUV2rg4uPDU61ickc
th0C3S3XGh9H2iArS794Kd8QrLq57WRMs0Hfn7O/xYcGoYJ61OdUgQ26cj63
LysYBMbgd3s/PLbB4+JXxgrEB6FmTCiNa8YGh7vze7YYDICN0vdJ8982OH1X
7PNToQHgyGlULWe2xfMjmay3vvWDk6b1goqILUYqGb/Ymd4P/FVFFq4mtmif
59oe/P4N0DZ619ba2iKTSWnN3to34GujxsXkaYtB+L2IlvoGOrZ+eH01yRb3
aLIe74A3EB2yW4raaIvCpzrbuKv6QObNr1judlvseP6F7VpyH4zsp4xaDNui
R+OOpQ/OfXB4wiHr5y9btKpTGL8s0QdftMqXRSTtMOicE/3bvV7IvRVg5KZg
h147/zl0ZvSC2h/Ne09O2KHRrSYVDd9euHZ/ylr3vB2GD4j2ThztBf3tkrSQ
HDtUfvh9xqWvB9Y8VkSJIjs8a+Ojm1DfA3da6CE89+3QuC2cX7C4B9aFucrc
brHDjiDNmps+PVD7oTK3/68d1u0pvPZiZw8IPpBxkHW2x4R5HgpHYDfMxWdW
5QXYo3eg4+9uu25otvi5xBhvj4sXn/TO63WDC8uTpJ5b9iii9136xL5ueHr+
WLXPiD3y7/VLn3rfBcmHbi6/nbbHT34bbcw7usBqE9PxE8v2+G6LBg//iy5g
fkJ5s3W7A/77PN0bVNAFhhynVx/rOWBece+tOPMu2POx6oSQlQNGJ87fkDnV
Bb/ruNLi3RywPrHGZ6dKF9xw6BMxTXRAOYn+5TLhLvj63Fzjd5MD2od7JLB0
dkK8q0um0mFHHFs8Kh7I1AnnVNuGb51wxK6yv1UF0x0gvWP/7k1Gjnhqatu3
nb0d0Nv0o/athyP2KgwHCJd2gAhf0EjobUdcrdC7J3S6A57RLok3ClzAjQrB
rFl32yG18IunuNQF/PI6furG1Xaw9tV5lq54Aa8d9fSai2uHjSKcp63PXEBu
2fVVxjbtYByQ682YcQGlJ80HWfnb4fue0hfH1zlh1asjmsp5bfByxfa1E7cT
+urMKxxJaoOsTpGWVGEnPKT9/oFDSBscDrrWN6DshM9FS9n0rNogvC17xtXX
CfvMPEU19rbBZp/onTmfnDDqw13OfQ2tMKqJwnU/nZA15U/DwINWqBb4u3uU
0RnFY29wVpa2ghE16ICEkDPyZ907+jq1FfJ3emk+P+OMdQfPh1w73woSL8/7
fSSc8Uyv7VwCayus5AiGsPY7Y/DlhduG/+jQ5vw2cv9HZzzuKsKttEAHjy2m
KYEMLiglX69mPU6HWkfd4s2KLvhvQqz+7zM6qLOrdMvfccFjZ/RtZHzosH1i
pf/cUxfU27/sWOpCh6napyPhVBcU/R0gc9CWDinW8lO0CRecfSb9MseADn2P
pP5Z8Lsi40319Auy5PvNjO+/uBRXfJh6hW/TQgsUeuS9qc1zxcbDbEdMZltg
OJY3fKrMFWccJXZVT7aA0f3tnTqvXPGXNVvOleEWOLF+ixfPoiuOPgnzEn/V
AuJVmx7fOO+GCS8vd4lmtoD96yTLbjc3lEpqkLFNboGbg6wb1gW7oa5ycWp1
XAvwrmMxdcxxw8hjQ5b+wS3Adnb9snSLG368IHvjln0LfGVcO/pM7iJGfJNB
S+UWkNgR+mkGLiIk9HC5HiaPL72aKnj6Ir4tLUqNlW2Bd2eWRyMvXMSZlpsb
hsVboOPuQqTmtYv4LyoxbdO2FnhgMtvcx+yOySyp8+7k94D/7fenvg+640mj
U4pBD2gwpDT3UWXSHcvt85/53aPB0TaGsJQFdxzaVbgp9DYNGL+L3tvH44HZ
V+SqS4tokCJvz26v44Fjan83uGTR4FbjVPvgCw/8UDPMUeRHA2aDZQfxNg+8
mLLrwn5vGjhNsP71G/ZAF92Jtddk///HLLV/y5IHXlB+mLWR7H+L0sPEXl5P
3L9lSmHWjAaT04HiNgaeOPr5iOpeNRpcPRjlk3DWE0tldtH/AxpohyY23j/v
iT6vPAyPkv1fyZ5v+veiJ1ofPcjnfpgG3gfqLxUkeWLS4+v6u6RosOa3Nvnm
tScerjz2oGEbDbYwRldoH/bCXUdeKJl9J2Dly7T676NeiH+26Wl+I2Csx+hD
6XEv9P7o0Xlkhuzfkj1CjAZeuHTFe0ZikgAtrZbsJ65eSN4476PvCQhP54rY
XeSF6RLq+hJkj9sHBgn0lHsh4zHfRNMOAnRsJuoiqrxQ0lsnN6mNAN6DNb+G
672w4v4yyx8aAY/6TV0y+73Q4Gnp+U1NZP8J3jD5u8kbZdo+3+wje7tjA8vP
uzzeOCFAl1Z5RMDj754Z53Z644969k23HxAQ/UqttWavNw7u1C1KqiJA0OEz
uqp64yNGBntfsrcNK/+THvT3xgvlEntGyD5+ofSc6eG4NzKndjJ2kj25S8zo
r8qUN24/5/Hx/z2ZsGl6uWXWG1+uRsk5kz1pPLLjx/iqN247Mb66mezHr2E+
77m3++DcpaJGT7L3BF5JPvfS9sENQWEvS8j+iL796smavg/2zKhzXCb7Yirz
7KNEUx90xh0hl3wIqLGNv1Nk74P5Woo3vb3I67N+4mp3uA+mTylft7lIQLBm
np/sIx8cGbC8XuhA3g+ZA14v6nzwvar6QJU92U+8hNvJlz5okeX67aUdATxf
ftnZtPugW3Jz4bQNAbeT9A0zJ32w4mRGhZEVAYPtG2V+8Pviy/lF6SBTAhSM
/aeqY32xPdF1dlmb/F5YeWPemuyLf7ZrL+4nLVl0qPNTli/u1MuscjhJ/r7Z
X4/5inyRLSRYZFCTAIYEn5jYF75YXv27rOsEAS31nkJnF31x43VZNXYgQM22
K9N7zRcLiMVy82MEPGc5wJy63g9Z9a3i76qQ88nk+8wrHj9M7ze9oXeUgKzv
F+ukZPzwuqfEdIUiAeZirsb/Lvjh01PmZtflyd5roRM7PfxwwPrQW0bSup6S
yvL+fhginV9y4SAB+OKLqHOsH1qV/cesIEfAblOn7z03/fCc4/6qjzIEfEty
SCob8sNLvVT3ICkCIubPvzyt449/aoIxQIyA/YoicbMG/vhISf7NRtIjEWMn
08/6Y8KI5Ym8XQQcYbfp7XLwx+BHs3caRMnvM3Hbz0aR/hjmEXthiwgBjpb2
m80e+2Ou8X35DwIEbC3Z3b1S748uFpcrIkm/nv54uaDJHwscVN4JkRYJdBB+
1+mPIwLPoy35CRjKcpSznvbHM7Fd2R92kj1OczrrKByAyst58dw7yOeTY5/g
xr0BGEuLOPNsO3l/Tb6Ml0sH4Db5oi470hs+OLt+UQxAOz2bhqfbCGhccwl3
Mw7AmaLz5i5bCZA7eLHEOzEAnYVvBMxwk89foddc+M8A5F/rmrBgJ2D41op0
1UoAhtlYjfOQLiiPcX7HGIj7hm1CWjaT3xsPLk8ocwXiN519oUdI72mu6/st
HYj91xxTBTeRx59mrPN2DEQjoYolJlYCfs0mLRRdDMTlPQ8FmljI5/XnFrlu
30C8MfQfPYr0kbU9d2ViAnFu+kUdE2ng0r7+9UYgPgc+OttG8vcfzopyHArE
/DrOOjlm8ntAmb/h8lggvhjd9355PQGdULLSPBmIMzP1oa9IG56s9RFbDES2
h1Z8hqTPWQw7jPEEIZELzYHryPsTvUvb7FQQTjFNLQ0zkve/4yGPbmMQZqi1
XPv6lwove5zvmVODcN609OEr0gwDIlrO7UE4bLpf5Arp6PdpYbFvg9C64g/D
cdLxcy5Tz5aC0O/uHVrhGhVSecQaxA8EI6Mx87DDHyp0bB8+e0ghGN9H6ogh
aQ7+zJ9qx4LRR33XMz7SGWL/JKxOBSMtv6e9a5UKOfJvs3OcgnG1y438hwoF
Z7KdGYuC0bXC2vq/FSqMmGmv56wIxmGFOIXNpAXOM94QuB+MkvGPDGeWqVB4
waNP4UUwhteuGt4hfStQB9yHgtGcGHWVIv0hlGk4ZCwYj91fMNpMendUnW/i
ZDCKrH8U8u03FcoSxe+ULAQj558LydWkb+ev2/aWOwTlbntUKZKeLnx2f4o3
BCNK7iUKkJYs9tJeFA7BQYc9+f+WqOBaLvFpnXgIbm4XfzdBuvLu+wju/SH4
vY5Zn0r62/1cPuFDITj3UDWz40EH7K85/Vj6aAhyKhZ4lxv3gMfT9fpKx0Ow
iVmR0l/ZA9XP66c1tUPQemVvt8n1Hvjx0jvOxCAEQxhYaxeSe0COsk/E7mwI
crB279MM7YGa9ism4Y4hKOOQqzhp2QNPRn1e1kSHoCXvnk4hsR7YH5NcqZUY
goI9vQnEth4oES++OpIegsEcy3FZLD2Q4dnjuf56CDqzPjJNne0GJyZZUeMn
IXiRh+bE+rwb+PbORv2cCcGBtFnKM4tuyKAzu1+aD0Ez7SlPQ4Nu2OAhaMa/
HIKuGxOvM2t0w/yTU3LHN4Ri8LqNwi9kuqH15N2JLJFQvL/tz7Tj+m4Iveh0
XM4kFH2Y3IotHnbBPHekDNU8FFXGxi/HVnSBU+0VfjPbUHTv27HYVNgFxv+o
P6M8QlHg8uTXqOQu+C9zT0l3YigusVSKMDp2wWjNxHqvhlDUynR50CbUBfjH
gnpfPAyZGReA+2gn0K1UJHv2k26f1O2Q6gSjV4Jpvw6F4X+qh8ru83eCY/yo
ieKJMIyano1/t9oByVzWn5qsw3DcitVj+EUH9O+2W9+fF4axe2p+MWh1gPWl
406/b4ah2BXxxh7FDvjyRayNryIM70uH3W+S6oA/VR+zz9eGYWbYyUernB0g
qugo9qUnDEV2lYi3DLWD22lntT+bwlE5Rl4xxbsdFu+fLBPaEo4F1MoyPsd2
iOCRZFPlC8flNybuTefaIWtgujtOIhz5d7mwWaq2wxMbNxtO9XCsnqz6WMvd
Dkz+HpG7wsPxcczDr021bXCl0K9Bay4cn+UMHHrA1QZnimp9fiyGI9FpW56/
sY18Py9J5K+FI6sn4+acv62QdTsoe4YtAouKQyVqv7ZCSk2YU9qeCDxp+aj4
UUsrRNPjePrMIjBrQO6fX3wruC1edjxPicDTzQcvHmVrBcnlfn6Wtgh0bxvk
+sTUCl9Wd3RX90Sg2OvZrrxVOjgy5iszjUWg0OYBFP9GB5vNhVylKxH4SWaU
qbOLDlLcRpYLOyJx4WuWuEo+HUTEzTcqn45E39+Neb/l6ZC4cex6v34kPqjP
7wvYT4f5SXt5b+NIbKzv5GKSoENzhbvNbfNI9HQpE1Pgp4OTZHT9DpdI5HDh
0RJlosP9/257/IqPRPW2zPSJ7hY4Jr80cO9lJLo57Y5PCmyB8q2h7iebI3H2
0zINfVqAa4GB+RMRicQqf8q/iy0w8ZhNTqAzEqW2Nhnk2rVAvIJQStK7SHTd
fZZVXK8F2pXU8cJKJKrcZz1OkP1toZpdISIfhZNNVRIFozSIFZVxv6sQha81
fiybDtPgHmPrwcPKUbjcfFqRv58Gf18xNeqoRaGG06H+mnYa3FTzfuOvH4XW
fGfOHXxBg0/HDZja3aIw2sp6zug6Ddw1OC2CSqPwy7+8F0M2NMjde1d0/e0o
hIqUZj0rGjRu0JxMq4zCcrrOLzrZ01xEuHfJoyg8Dat3uoxo8FBzNqHzVRSu
LAw58mrQYEmr/fGeUXJ/4yNdmWQvR+okc/Zsj8YdubKdv5bJ9TtkYE2YLxq9
glkS5JbI9bZS7OtFwWgccKNP+PwiIHXzcxrr7mikLeU5MZI9nd/+NUpVNhqP
sMkKa34k+1ZP91e1TjR+viDsEdhJwGcj7qH0yGj8Fy9orEf26b5YS+JdTDT2
lF0/tlRKgFvN7cdSl6KR26hA6lYxAT+3qmURqdG4533ob4YbZH/1e+v8y4/G
Inrf5/HLBOw82/fC/XE0FgTLB/0XS66fFldunZ6OxuTOxfEOWwLyZoi2iW/R
eNn+A1uJNXn+4N+LAT+icf7eq72hZB9G5J3TufU7GkMGc/ccMiPgYT//r8UN
Mfjuu9DrFgPy+AY31W+KxeCjAq6QIFVyf/XbU/MWMVgWk5LcT/bRwTdDPAnW
Mahm5zzKSPZRpD2biqB9DN5K3F8sI0zuH+Oaqekagyljb32yyN459fI/pWtB
MchRurHcl+yTR0oPk9VzY/DmzkeHKjaQ+8vU77/aGYPXqab+tV+pMMVxLWqu
JwYVKXtij89QQW82tE+rPwZl7G6f7flCBaF7x4KXR2JwVM5UZ+EzFZ5LNlHM
pklzf/+lN06FpT0tFoLMsRjskOR0pp8K7gIDSbeUYlHxp8t/ea+o0L/65N2K
Siz6nS6JMHtJBZW3Vw8YqcZiLbepoWAjFTbnm/Wv04rFHm43r/LnVLizY1TU
wSQWlbkCDNufUOETz6en4p6xuE/txJhlFRUsWH9+riyNRU6fB+1x16gQMzXt
9KsiFiula/sCC8j9iYlp5cpY9H1ydtvFfCr8juuZpT+MxZZMHZVzV8keYHq4
ONUYi55ZtX8ghwrtq54b9gzH4lu5ygH1FCocm53dc50jDquLezj3hVHBof1z
+UfuOLRWFXLFUCqkVI7uk94Wh/OHZXrOhlBh2KXjv3r+OMTytIaUICr4T947
NCQRh51c1B8M/lS4P+amvu14HF7Uyqve6UEFkd5p+9SAOKwtfNG3zpYKBtzE
LoGQOOz980Ztnw3ZQ3rFY3fC45CV0bxRz5rsi1ZzC1pcHMqYSI7esCJ7ornN
aF1OHCoVnks5ZU4FqdoqtaDqOBQ88Sek35gKh/O8RRy+xCEhzVJXrEUFxwHd
0Z9f4/Chqq7TlCYVrmyTuhY9F4cfa0TX/iP9O/PDjptLcaiRPNhTr06F+iRj
zrfM8SjweD3PhBoVMPTwX/1d8Wgom/zNVIUKOudX3h41j8cdhd9UxuWokPst
vinNKh6F7IuP6JCeCNlye8wmHq8uNrx7LEuFwKvS/rFO8ahlYb879QA5/m4r
rja/eGw4V5V6fD/ZgydenzDPiEf2XM9dnfuo8Fgi5V4QJR5NrrD+NRcl//6E
N6eVFo+xoWWdQyJUOKVeGizYFo+T0Rvkz5KesGnQfNUTj1uswx6eEaYCV8Hc
OMsYOf5MTV8zQSq4sJtsv7oSj7uCDENCd1JBeF4wolbmEn48qCG4l4cKvu/T
ivQOXsKpX+uu3uWmAq3t3+upw5fwz4n+clnS3uXjLPzHLiF1d1MMcFGBalGa
FXHqEm5ef2SHLQc53wnpMi3nS9j+/tj6Jjby+bim3D586xK2tg2enVpHBe6k
yu8+ZZcwI2AzbwRpxwBBHvY7l9DO0OvMdtJchv/OwINLuJUSrKvBRAX7ja/H
ihsvYeGgKn8lAxU2eWv/chu5hO4J2qVpaxQw0zzH/29bAtr8+mZ4d4kC7vLj
bpd2JmDXL68wQ9Ixos4NnIIJGHaMl3tlkQKVq4E2IrsT0GG6iwxLCvy9f7Vc
VS4B6fR/rHO/KFDMO3gwVjcBGzQMRXXnKfD1y5lTrJcSMPg3lWL4jUL2+uj1
zCTy+AHNuzeQ3tbs+H1nWgIeMv/8ru4rBY4V+mdJXk5A5t1/LHaRzjDMHdQp
TsD2XNmYpWkKyNe/sU9rTEDDlp5tD6coEJZiHLbldwJO/qeY5PCRHF9LypLV
agK+HJUdEic9soHidedvAq7JtrtOf6CAUtQhR1XmRDzX3WjmSXrRb7ueB08i
JnrYmEZMUMDz/KBIq3QiSrKuJN4eo4CdnEVztE0imi7I9km/o0CWR86xDvtE
XG3jZ10aoUBTZdvTnU6J6HCtOvAVaRFxlXvV7ok4+7FlgynpEX6h3NGQRIy7
qDYQ+5YCZ5jHLijlJuL5iTj2mSEKnBy02zRPT8Te/fyaY/0UiPaNfBXbkYjZ
vY6O90g/47oesKMnEZduMDYFk5Y+2f/h6FAielotSm8nzfVM6/mlyUS8qHi1
Re8NBfoL/rsouD4Jr7878La9lwK255c6tFSS0GXZ9MLPLgoUrG6Je4tJGOH1
PoYg3XflgLL7iSSMYuTrKyCt3uVcnq2ThFqr1RzqpCVURyJGzyVhntGtT3md
FPi+69UBX/8kvPWWY/JUBwVCPydl3bifhLVzBaX9rRTo6jH1WniYhKW/Jk8+
Ii3WuFtfpzYJjbZ/3ppBmn6lgX3peRJGlykLaZPmPTmfoEtPwiLByJVGOgUe
3T0XsfYxCTldnz572EKBaU8JN3O+ZCx91qb6iCDnh+WC9gPBZNzH7+uVQzrz
ZNO+jaLJ+KPpU5Mf6SO7LCYfiidjXtkJ+hHS8b3ptmyHkvHGL6rjSyoFRA8v
na3TS8YWLHj6hkKBs6sU9R1xyej+KKx9RzMFXCdvG1kkJONeQQ3/tdcUCO9N
tSlKTsagcBvlD6RL7pqESWUlI683H9990nPmn2rgRjIe2X1mrxbpxOfrdzvV
JeOBr3/ORzRR4FrFlOy958n4N2LTS0fS1TltMN+YjGsHs5R0Sfe75ZiHUpPx
kUZmuCDpXYK7szN6k3Gd0A548Yq8/2HHmeq+JSOPlV8oI+l2Z3Guv3PJOCJy
ymP6JQXGTDYJHf9F/j63iOBe0hv29yq2ryRj9A3LkVLSO/meaPL8Tca38Yry
6aSlNxSYmDKm4M2l3rJA0oajtl7jG1Nw3K9sVIe0A10jYu+mFLwSw1l6iHRg
rWSqK0cKSvPnJQiTTr7FUVDNnYIH4jYMxeTSoDBtvmJhawomhrndb3ZvgQfB
/bVKvClotX5EM8mjBZodnzVH8JM2dWCqd2mBQcPCnmahFOSSMlXsc2iBmWPR
Y6y7UnBpW4jIT+sW+CvpOKu7JwVlt4cf4bVoAZ4d2n+yJVKwe7Hc7bhpCxz5
zs0rJJOCKmYhUpWnWyD2RpGe3NEUPJeWWE5RagEBhlcNZmdS8PIrvlKu7S2g
qJPIMnkuBe8Ly3DIcbfAmVwDQx/LFHzk1LHebHMLpEtPfEq2T8GanbGeL5ha
gOncOvYX3inovu8QY/d3Gkw+UDcXTk/BLjE51l2tZI/a0Zc+EClYeOrDt73x
NOioylL1bE1BgTp92w3RNJhZNkv+05GCj7WD98+E0WB3xozQtv4UVK3hudPs
R4MrzzdraHxMIdcr3kO1DjQI3aaXU8GQisO3r/ankH2rSfQeuKiYiq5DE0K9
m2gQbnuq+PnRVHztUueaxEKD2rXmbZsxFUOetqWoM5PHl69duaORiraUJWXi
LwFMRVebp4xS0S7FpXrpBwHPgy3P2runYk7JuxiWIQIO7J+MMC9OxX2PL/EQ
twm40HJ+/k5ZKq4euKf2vYyAQvtB+5XbqejwvuoeXwkB7AUtJ/OqUzEhn0M4
pJCA6Y2VWwZepCKH9ckfNtkElI57lhsOpmL3ZNqz12EE8F1e6TjJnobsb+un
6o0JME83DRvjSsO993IMOQwJuJZYIxWwNQ37Ayzm7fQIEAp3TyjhT0PFJY9X
vNoEiF6YUP23Lw13eD/aVgEESCjSa2o00lDk1ezkOSkCFN7l5QtHpiHXh/0O
39YTEDiwqFUbk4Z7eNZ0C5kIeNpttHTqUhoyHa+bMWAgQInKbhycloZbd03L
vFole+x+FPuba2l4RfBRZOM8FTSinCOT6tLw4YzIf0fI/jTeo+i4MJ+GNGAT
YSL7stpDQ0VvMQ1H3t/I3t1Arp/PjLbeXk7Ddusy5pNkXzbpujdZMKTj6Pvw
t1eeUuFAYLFQM3s6Hmy7s+n0Ayqwt7IPZEmkYze3sdWWYnK995zQPGCVjrxb
TfYyJFBhV/13oSSbdDy9XX3OMp4KYcxrCx/s05FmYOb1IpYK8vk7Sq64puNY
4tuMqCgq3Hp9iuFfYDr2vKhgESJ7MXz7k6ft2el4gslOqMydCgrPk/e5tqSj
3FYBjs9nqGC4oVqmpi0di7YtS4WbkH2h33dorTMdbVm21O4g+67ko4Baen86
9jLSWPQMyH5grzJ79CEdl9Y1hHboUGHasit5dY08nyrvcU5VKnREsC2p78zA
zpDn5anSVBgpEQie5svA4MNbzPWlqPClZf9amkAGOvud1NkqSYX1W43WDQpn
oPnh4pEb4lRQrijgdNmbgfdfyhVQdlGhoktaIu1gBn7+KmChTfZUlKjeuf7T
Gci7ePTagY1U2OpvFFyol4HKPDWNDBvI3qObFjgaZKDu2VbxnvVUoPtYv1s0
zsBSa9WXgWTvbKV62eywyMDJMwIzfWTfVLjkOJ91yUDZyG3fCbJPOh4NBQ3H
Z+Bfnt1JaeT6b80ymn8rIQNdxNaHxZLr/0+LiXqXpAz8wuwdHzJOrk8bZtZW
UjPw3Yz8gNt7Ctic/RPFfzkD6+mP31iQ6/mvP0JJFsUZ5PM9YOJBrrd8Gvb5
o40Z2LKbX8+UXE+eNb3US3iVgSFXrpaEkeuDGQgyy73OwOiQX+0l5Ps+70i/
Rxw1A1lWDhcskO9XXiktden2DLxqILe+6AXZR1zSc0HDGdjz5qOx0BNyvR/+
qb5tIQNvdQyK37tDridn9FcbFjOwrZjv4tfbFNDvrax2+p2B23zH3aRJp7c5
8D9fzUCwS7haVU4BjsaBOVumTFTstEqoL6HA5pL6gmrOTDzAxqywVEiBje4x
P3QkM/FkZx59LptcL/h6TuyUzsSHxI9HCqT1qSJXP/+XiRt/+FtGZFEgX6jh
WJRsJnYueXzjyiS37/ydXHskEzc/n546mkZuf8B9r6hmJh5f0Kt4kkCBq/Nn
zRftMlGsTHBNLpwCzwvLq147ZKKl4MkLGWEUGNdeZMy8kIkfyriCZkMpIFmc
XSHlmokmnycyKkPI7Y06Fqy9M/FU+7WIA0Hk+ldzPKM1MhMX1t17dcaX7JWA
/ZSb1zNR12z85w5XcjzFLNUONzLxqo1wYbILBQ50TuRLFmXi0/0X3vxzpoCi
+BXPmpJMZLkzPvXFiQLaA//4aXczsZFbNKfZkQIXFbq9v9dlotHmV5HZthR4
uOQjcqw/E5W6CtuzzSigElgX8pYjC92FXFMYT1FAt21mJYorC4OKikoKdMj5
JSIULMGTheNKnPyHScfSogP9tmUhfyaIummTPcR7yo9TIAu9v71OHNEie6Ru
1P34viyMCOiL6lCngPfKOtu7x7NwJv9G+y8g99c9PG6gnoW/xW3Y80lfvuVk
/VsjC08GWhUB6afa7Vbq2lmYd7qvOfkYBf7l55q/189CBoXdP8RVKJCivM9k
i1UWXnLgKvBQokBZqK5WSCC5/bnt2YqHKHCUwcdBPTgLBWMXPo3LU6A35ko0
Z2gWfl/OT08izZA89rw4IgufVF76PHKQnM953rJt8Vn4LiqoNE6OAuy1uXyC
l7PwYsjXrZMyFPD9Pvq14UEWEvL/SU1KUuC4rUcm0ww5fgvpRLooBT6zf1Wr
+pqFWRv/1iWRTqpz+nVuljz/1fI9OqR7uGxNH/zIwp45p8o2EbJnG40FrX9n
4ZF98x49whSIFFC6/YI5G2d2Rj6YEiTnR//6V4Ei2Wj0bD8X8JHfCzr5c7Mm
2ei/OcY8fgt5ffxvKWaZZuOU7aUaY9LKt+5EHzqXjY6BDBpipNWWn20NtchG
5VapiZc85Pwtf3uE1S4b34Y78v3lJufDOsEoMc9s1Pj49HYkF3n96m9wn00i
t5+7q1nKTvaWdKncq4ZsLNOo/2zPQvbcpRs7E15mI33n8a+KpCUn8hj0mrLx
x1tbfk7SSlfTOkYo2RjYGbtQt5ECFusDXX63ZeOltDP53KRvjmjfknmbjZnJ
deE0ZgrsTZ3jLlzKRt6x0ZtG6yggN6v8I/hADnKxLEkN/G0GLa80NzG5HGSR
W6h/Qtrq19hk68EcbDic5nSVdOJK3KiAQg76+W7bYUZ6bENXa4NKDnqr7KSO
rjVDqrB9GZNODhZpCxt8+9MMU/op5kkOOVi+Y3eI0Goz/O0d7Ze7kINPz711
YSK91VTW8K0Teb64fz6fV5oBLPu1pN1yUL1esqeKdK6zyOEO7xzUKDKoR9In
omu4eCJzUECaVcp5uRluPBqh5OXn4PX6quHWpWagn3K/4XONPD9dePw+6cVP
/wJPF+agzQx1XQ7pU7xi0oy3cvDW/OnrFqR/hzpnOd3OwS+bLIW+LzaDocai
lcLTHHyz0UN1J+n1Q5y/+97k4AbVVvWoX80g413UXTWQg8KbVa47kTbbdPBu
wlAO0l64s+uTrlY5Y3X0XQ4O3W1QECZteetac/HHHDTLoT9o+NkMta77Mr1/
5uBskc0+JtLj6+tdTi3kYA3rlnUz882wufDUib1LOahWo/Crl7Rdl8fS0EoO
EhWXBMpIcx2qtVRluoz9c6vROqSVOzQV+Ndfxu97X2w7RNrxwhDXAvNljLq1
s0GI9PO8P68rWC8jZ6qr/vyPZpiUS7sevekydsz+UhohzdMmHGDBfhkfK4ke
pZI+5vBA/zDnZdzromRcTdr5r5okF/dljPVPiskn/T8ADN/Y
        "]]}}, InsetBox[
      TemplateBox[{
       "\"[\\!\\(\\*SubscriptBox[\\(S\\), \
\\(p\\)]\\)]/[\\!\\(\\*SubscriptBox[\\(S\\), \\(tot\\)]\\)]\""},
       "LineLegend",
       DisplayFunction->(FormBox[
         StyleBox[
          StyleBox[
           PaneBox[
            TagBox[
             GridBox[{{
                TagBox[
                 GridBox[{{
                    GraphicsBox[{{
                    Directive[
                    EdgeForm[
                    Directive[
                    Opacity[0.3], 
                    GrayLevel[0]]], 
                    PointSize[0.5], 
                    Opacity[1.], 
                    AbsoluteThickness[1.6], 
                    RGBColor[0, 
                    NCache[
                    Rational[2, 3], 0.6666666666666666], 0], 
                    Thickness[0.18]], {
                    LineBox[{{0, 10}, {20, 10}}]}}, {
                    Directive[
                    EdgeForm[
                    Directive[
                    Opacity[0.3], 
                    GrayLevel[0]]], 
                    PointSize[0.5], 
                    Opacity[1.], 
                    AbsoluteThickness[1.6], 
                    RGBColor[0, 
                    NCache[
                    Rational[2, 3], 0.6666666666666666], 0], 
                    Thickness[0.18]], {}}}, AspectRatio -> Full, 
                    ImageSize -> {20, 10}, PlotRangePadding -> None, 
                    ImagePadding -> Automatic, 
                    BaselinePosition -> (Scaled[-0.148] -> Baseline)], #}}, 
                  GridBoxAlignment -> {
                   "Columns" -> {Center, Left}, "Rows" -> {{Baseline}}}, 
                  AutoDelete -> False, 
                  GridBoxDividers -> {
                   "Columns" -> {{False}}, "Rows" -> {{False}}}, 
                  GridBoxItemSize -> {
                   "Columns" -> {{All}}, "Rows" -> {{All}}}, 
                  GridBoxSpacings -> {
                   "Columns" -> {{0.5}}, "Rows" -> {{0.8}}}], "Grid"]}}, 
              GridBoxAlignment -> {"Columns" -> {{Left}}, "Rows" -> {{Top}}}, 
              AutoDelete -> False, 
              GridBoxItemSize -> {
               "Columns" -> {{Automatic}}, "Rows" -> {{Automatic}}}, 
              GridBoxSpacings -> {"Columns" -> {{1}}, "Rows" -> {{0}}}], 
             "Grid"], Alignment -> Left, AppearanceElements -> None, 
            ImageMargins -> {{5, 5}, {5, 5}}, ImageSizeAction -> 
            "ResizeToFit"], LineIndent -> 0, StripOnInput -> False], {
          FontSize -> 18, 
           GrayLevel[0], FontFamily -> "Arial"}, Background -> Automatic, 
          StripOnInput -> False], TraditionalForm]& ),
       Editable->True,
       InterpretationFunction:>(RowBox[{"LineLegend", "[", 
          RowBox[{
            RowBox[{"{", 
              RowBox[{"Directive", "[", 
                RowBox[{
                  RowBox[{"Opacity", "[", "1.`", "]"}], ",", 
                  RowBox[{"AbsoluteThickness", "[", "1.6`", "]"}], ",", 
                  InterpretationBox[
                   ButtonBox[
                    TooltipBox[
                    GraphicsBox[{{
                    GrayLevel[0], 
                    RectangleBox[{0, 0}]}, {
                    GrayLevel[0], 
                    RectangleBox[{1, -1}]}, {
                    RGBColor[0, 
                    Rational[2, 3], 0], 
                    RectangleBox[{0, -1}, {2, 1}]}}, AspectRatio -> 1, Frame -> 
                    True, FrameStyle -> RGBColor[0., 0.4444444444444444, 0.], 
                    FrameTicks -> None, PlotRangePadding -> None, ImageSize -> 
                    Dynamic[{
                    Automatic, 1.35 CurrentValue["FontCapHeight"]/
                    AbsoluteCurrentValue[Magnification]}]], 
                    "RGBColor[0, 2/3, 0]"], Appearance -> None, 
                    BaseStyle -> {}, BaselinePosition -> Baseline, 
                    DefaultBaseStyle -> {}, ButtonFunction :> 
                    With[{Typeset`box$ = EvaluationBox[]}, 
                    If[
                    Not[
                    AbsoluteCurrentValue["Deployed"]], 
                    SelectionMove[Typeset`box$, All, Expression]; 
                    FrontEnd`Private`$ColorSelectorInitialAlpha = 1; 
                    FrontEnd`Private`$ColorSelectorInitialColor = 
                    RGBColor[0, 
                    Rational[2, 3], 0]; 
                    FrontEnd`Private`$ColorSelectorUseMakeBoxes = True; 
                    MathLink`CallFrontEnd[
                    FrontEnd`AttachCell[Typeset`box$, 
                    FrontEndResource["RGBColorValueSelector"], {
                    0, {Left, Bottom}}, {Left, Top}, 
                    "ClosingActions" -> {
                    "SelectionDeparture", "ParentChanged", 
                    "EvaluatorQuit"}]]]], BaseStyle -> Inherited, Evaluator -> 
                    Automatic, Method -> "Preemptive"], 
                   RGBColor[0, 
                    Rational[2, 3], 0], Editable -> False, Selectable -> 
                   False], ",", 
                  RowBox[{"Thickness", "[", "0.01`", "]"}]}], "]"}], "}"}], 
            ",", 
            RowBox[{"{", #, "}"}], ",", 
            RowBox[{"LegendMarkers", "\[Rule]", "None"}], ",", 
            RowBox[{"LabelStyle", "\[Rule]", 
              RowBox[{"{", 
                RowBox[{"18", ",", 
                  InterpretationBox[
                   ButtonBox[
                    TooltipBox[
                    GraphicsBox[{{
                    GrayLevel[0], 
                    RectangleBox[{0, 0}]}, {
                    GrayLevel[0], 
                    RectangleBox[{1, -1}]}, {
                    GrayLevel[0], 
                    RectangleBox[{0, -1}, {2, 1}]}}, AspectRatio -> 1, Frame -> 
                    True, FrameStyle -> GrayLevel[0.], FrameTicks -> None, 
                    PlotRangePadding -> None, ImageSize -> 
                    Dynamic[{
                    Automatic, 1.35 CurrentValue["FontCapHeight"]/
                    AbsoluteCurrentValue[Magnification]}]], "GrayLevel[0]"], 
                    Appearance -> None, BaseStyle -> {}, BaselinePosition -> 
                    Baseline, DefaultBaseStyle -> {}, ButtonFunction :> 
                    With[{Typeset`box$ = EvaluationBox[]}, 
                    If[
                    Not[
                    AbsoluteCurrentValue["Deployed"]], 
                    SelectionMove[Typeset`box$, All, Expression]; 
                    FrontEnd`Private`$ColorSelectorInitialAlpha = 1; 
                    FrontEnd`Private`$ColorSelectorInitialColor = 
                    GrayLevel[0]; 
                    FrontEnd`Private`$ColorSelectorUseMakeBoxes = True; 
                    MathLink`CallFrontEnd[
                    FrontEnd`AttachCell[Typeset`box$, 
                    FrontEndResource["GrayLevelColorValueSelector"], {
                    0, {Left, Bottom}}, {Left, Top}, 
                    "ClosingActions" -> {
                    "SelectionDeparture", "ParentChanged", 
                    "EvaluatorQuit"}]]]], BaseStyle -> Inherited, Evaluator -> 
                    Automatic, Method -> "Preemptive"], 
                   GrayLevel[0], Editable -> False, Selectable -> False]}], 
                "}"}]}], ",", 
            RowBox[{"LegendLayout", "\[Rule]", "\"Column\""}]}], "]"}]& )], 
      Scaled[{0.45, 0.95}], ImageScaled[{0.5, 0.5}],
      BaseStyle->{FontSize -> Larger},
      FormatType->StandardForm]},
    AspectRatio->NCache[GoldenRatio^(-1), 0.6180339887498948],
    Axes->{True, True},
    AxesLabel->{None, None},
    AxesOrigin->{0, 0},
    DisplayFunction->Identity,
    Frame->{{False, True}, {False, False}},
    FrameLabel->{{None, None}, {None, None}},
    FrameStyle->{Automatic, Automatic, Automatic, 
      RGBColor[0, 
       Rational[2, 3], 0]},
    FrameTicks->{{Automatic, Automatic}, {Automatic, Automatic}},
    GridLines->{None, None},
    GridLinesStyle->Directive[
      GrayLevel[0.5, 0.4]],
    ImagePadding->50,
    ImageSize->Large,
    LabelStyle->{18, 
      GrayLevel[0]},
    Method->{
     "DefaultBoundaryStyle" -> Automatic, "DefaultMeshStyle" -> 
      AbsolutePointSize[6], "ScalingFunctions" -> None},
    PlotRange->{{0., 1348.2657862155704`}, {0, 1}},
    PlotRangeClipping->True,
    PlotRangePadding->{{
       Scaled[0.02], 
       Scaled[0.02]}, {0, 0}},
    Ticks->{0, 0.5}],
   InterpretTemplate[Legended[
     Graphics[{{{}, {}, {
         Directive[
          Opacity[1.], 
          AbsoluteThickness[1.6], 
          RGBColor[0, 
           Rational[2, 3], 0], 
          Thickness[0.01]], 
         Line[CompressedData["
1:eJwV13c8Vf8fwHGUQpkt2VIRvomUkN5vyoiypazsrOy9d/ZOoZTMSlJJSVFy
77muPbKS0CBKUgip3/n9U4/nwxmfe87nnM/riNp6GDowMTAwKKxjYPj//3wH
PlyXGv5zrIm/wHudX6qKZobXBoeAYYiIGdVx5nWEKGM+Q6mAaeCbrU28+T4a
PObCuAyHfkLKqHQIRScLCmtnAzgCVmBsKe+qRsg1cGy47+GQxIDh/106XN5S
DOGiTsXHh9ah1YdgL/EHt6FycpCNIYANeY5M2gQqPoLX2pnHRins2D/r0/+u
rBa+9e9WtEriQt23P9dm4BmsV3rndnRoC76bnGfjZnoFGa518Xcjt6Eswzt2
e4HXIHD98k0+iR046WzHwnSGAgcZdPt++/NhVQPw3panQ4Os5OwFIQHsqDA8
qD/eBtp2G1gGKIK484jaP/3nndCfMyGqcVEY6QK+DEP23SBr9/66WZIIFmd7
5bhv6IXFkHZJHitRPOaizfXudR88z6l/0iK7C9N7ePKKr/WDFvVK95EhMczj
zRuuzhgGjvdxVnOVu7FHz+5nd94I9C35zJRH7sGXzI/lTa+OQj6XbeB5471I
l9Nq9FIeA+t9+sw7JMTRUz93z2bOcdirdiyrY1UcXcXTRsSej8NXM2nh+E4J
VJs4eDtVaQIe+vBVqhTvw9vMfz6vxE1AQAqL4oK/JH76sygJhRNwtHSRUqkt
hXtfu5yhx08AU8NHQ3shaZQb27LuvvoE0Pp73vPPS6Nqa9OulIlxSPv+0q2X
8h9uDduTnO0wDsYs95eT8vYjTKa2E/1jwCd6PV7togxWPIz96qcyBka3j3ad
TTqA7+UOplluGIXax49y5X8dwPS/I5Zh/SPA2yRpyWUli5/p1Q8aHr+FkI4i
sa+ELIromFY9Kx+G0WHeaUJWDl3MDXZZVw2B6mR6dXGBHPYs9R86SR+Ekp8b
AiKYD+IZiylfrtUB2MgQrmLucRCToq96X4cBcNm8sE5h6CC6yFxwc8zth3Ze
NzrPcXmcypXlqFh7Awf2fMiYrZRHudlry8k+byBb1syUvv0QHpi3PKq12AeL
Kt2CZZGHcLCJwi8X2wfntLU+Rk0fwm/oVN7CT97fM413LI0Po/stvo6G+l6I
9rinsE1CAZe/W5e4c/XCp5Ddf+cyFbBcW17E7XUPaCUUNLetKmBkIPeEWkgP
cBQlGsR2HkH1q5W+nkvd4HWPgddaURFpv/dd/f2sG/rqAkaVixXxT8zshZqo
bsjrcXD96a+EottW+4kd3XDgpVNV7RclTJXv6qme6ALqPdcfQRbK+JqfYmJe
3QXzCV4BDGpH0aTZjFXeqAsS/H2fva45itNSWcgu0QXC9gFr8eIquG734Mbl
tU44BWEx7OzH0N5kU8V+h06YkI6kdkUcQw9fy/TNQp0QxBfDmjN/DMOEb5uI
DXdA2UJCOt8gIGd+w9kj5h1Q+EP9i/seRI4WxhOjwh3g4kQkdVkhsip/+sk2
2Q4MZ+jt2d2I2fr2f5xD26G1TcdjgU0VD4/mj5hpt0Pu8XYu0xOqOLz1YY4e
Xzv8J9tlxPdEFUfXJPmHGtvgd7nBQsicKn6wr1g9erkNmoV6c9/tU8O1H8K+
am5tYLa5f+jmNTUsU/BpHxNqgz0xpiFM/WpI0Z3iNF5phbnlQQF7zuMo+oLr
keBAK1yafHtePPo4/tvPoeqX0wo1TeOf7l04gfMB4R73BVohQtHuEmfRCeSd
6v2rydgK2tUfJbyGT6DtXGJgx2c6jF+fdJU/rY6sG0qoYTV0qNzqzJ4br46e
BnkHc67RITB5umqpUR1fpN8r8YmjA0fQtx/P5DQwKKmi8eI5Ogx9d88WcNNA
92oJz6ATdChxnJMPL9XAursS8gcO0EHZ+GeAKq8mZkipb4xjpYOTzPIasaaJ
NLbqqr2vW+BgWfCNfQpaeGZup9mHhy3wV+APJntq4crvVnuh4ha4zPYvRveD
FsrVzGSuxbZA06f1bG9oJ1GVeiNo9nQLpFrE3z3MpI3hyeVMkqotcLZ34+mr
ytpodMCyv1m+BWZfsmWYV2ljs7NB/CbBFuC/xrV9IlsH5TdVFCX/oEHG1itq
/i06WG/06+2OKRpsSBX0YPung21tn999GKXBXJgkTc7lFFKE1y0cbKcB9fyJ
4Bg8jT2qK/SoShooD9LLdvifxpPT+i+GS2hQrW/Qe/fuaZxgXd3geJ0GBapW
0n3bdVFkd+gkezoNPMUCR3d/08WU2Nt1Yb40+Fzwl61ulx4a0f+jH3engfnW
OIXTZ/VQS3/XB1knGmgwZ2X4vdbDp/NlM1EWNEj7aSL64ZQ+zlygMb7RoAFN
Jk/h3gV9DGdh6m1QpcE6t5HTAdH6eNeATtCO0iDwo23wpqf6qPMx9rviQRrY
vfHoPShmgMYv+/yCRWlQyP3oy5qKAVZZT+/RE6TB4OnFf8RZA7yzRBlU2UkD
XWqotEWaAZaNdiU4ctPgyJPEuNhlA/zIeT6ul4kGPj/bCnS3GiJj6fh5x38E
VMlwPeSVMcS1i5OGHH8IEKvIHa20N8S7DJqeBQsEcOQVK7zpNETZbSx+174Q
cPLN59M3pg1R54U8A/0zAbHckvbOzEYY93ArheUjAcuJ1RlrSkZoNNMLT0cJ
+Bj84sueMiOkSNhf7e0jQOgJA8PcSyPkvkD3iugh4NzP49ufvSX/zjtmrdhF
QIcrXU2X2xi5L+Lu/lYC6iwGCvxDjfGxdAzXndcEzOX2SD7LNUaUbVykviJA
oru9bq3aGK+tsq3MNhJwVb15IPaTMQ5r/TU8/5wA//0PtmTrmuDEwPyxZ4/J
3+tUeavfyQTtVGs49tUQ8PlWuSxfjAkmPnnAXvSQAJMdhXpFT0zww5Ommrv3
CZBnSE6+L3IG+5MpDHvvEOCmFM/3U+kMcl4/GjFYQUCJb9TtwyZnsMo9Oiur
nIAtXwKIF4lnMJzVjC5QSsB8t/26tvkzmGF350vsTQIkN1tncbKb4uv87ose
Nwiw1TAXNRI3xdQUMxXrQgK6nxnAsLkpNpt/kza+RkB18bGQqWZTVOn4Zxt1
lYCpd4ps0u9N8ap75/n8KwSI8B7K81g2xYoHnLlPcwlIT5F6svjfWawWosus
v0yAux/vz/VXziLVv/BPXyYBZfe3RGs9OItNovcztpJ+94WDO6X1LDJePxpy
NoOAU1bMMlsYzuH+mwpfvqYRIKU57yLqfA4r/ceuq6eQ4436tmwfcw6laouP
liYTkF8/lVBx/RyKHTLwZSHNduB9mUzPOVRVUrQcSiTHy9s2oaJshn0r5tuL
L5HjNSK8okzM0Nfnir0g6bOpTQwUDzPk2Fz2MD+eAIKxTuhUiRnub+ZdXxhH
jne61MyM3Rw9P9vXUGLI6yfYTBvYZ465ptBxivR9vYnDJhrm2GVT8KY/moCn
NUJb9CPMMY/tUcDPKAJaw6+0qv8wR7t3ZntPRxKg/+Cx4mt2C3zLd/zTlwgC
+j70lqOkBTL/zl1LID2qxRWrbGeBYRKDEh3h5HzjSTwq+8YCu2/ML3uHEeCr
Xn6n6ocFLmi9thclvRxA4ZXmsMQ4tTeU7lACmN4xLuzVtETuZK2TR0hvKw++
J1BniSOR92b5QsjrNXSVP/+NJe6o3vx2IJh8HjY/Sdwxb4kNv8WdcklLeP10
4JGyQjvb/Yq8pJWU3YRYrlvh9T3C1f8FEdBwMSklrs4Kr52pSFsMJOD4zYoV
pn4rZD+v8Pol6VPMn/rXOM7juSJDrnOkz3dapv+MPI8P3n3TuBpAPo+MoWue
18+j07VTSy6kneTzXWfrzqNInNmLY6S98/o1v8yfx97xKf8v/gQ0PRCP9JCz
xqKby9+1Sa9vPaxQhdaYQ+m6s4e0xkf12a+61nhiWv80I+nW7fYWLq7W+O5Z
7oF6P/L9ccBny+0gayTuMDrkkdY/GU2fvGSN3rusnQJJ94XcPOJQYo3PI/c3
HyG9/fL978UPrXGF59dWPtLnqhrKJl5a449hH7E/vgRcI9otRTutkfNC0tdR
0qNjI1ut31ljs/rWi02kRVZmWgtnyOOfFPMTn6GD7ZbV6HfL1vh75ndw55tu
KJFmUxJgscEx3eA62639MKm+84fZdhvM647tF18YhJwbX7TLxGxQe7ueJJfR
MOByXcmPAza498icQSNlGL4ZJv09eswGM7iyf9g8Gob8SrOzCTo2qGAurPTe
cRg0N0g97D1rg1sTP0MH2zD8Or+6SdjRBusrXfp4Hw5BUV2rg4uPDU61ickc
th0C3S3XGh9H2iArS794Kd8QrLq57WRMs0Hfn7O/xYcGoYJ61OdUgQ26cj63
LysYBMbgd3s/PLbB4+JXxgrEB6FmTCiNa8YGh7vze7YYDICN0vdJ8982OH1X
7PNToQHgyGlULWe2xfMjmay3vvWDk6b1goqILUYqGb/Ymd4P/FVFFq4mtmif
59oe/P4N0DZ619ba2iKTSWnN3to34GujxsXkaYtB+L2IlvoGOrZ+eH01yRb3
aLIe74A3EB2yW4raaIvCpzrbuKv6QObNr1judlvseP6F7VpyH4zsp4xaDNui
R+OOpQ/OfXB4wiHr5y9btKpTGL8s0QdftMqXRSTtMOicE/3bvV7IvRVg5KZg
h147/zl0ZvSC2h/Ne09O2KHRrSYVDd9euHZ/ylr3vB2GD4j2ThztBf3tkrSQ
HDtUfvh9xqWvB9Y8VkSJIjs8a+Ojm1DfA3da6CE89+3QuC2cX7C4B9aFucrc
brHDjiDNmps+PVD7oTK3/68d1u0pvPZiZw8IPpBxkHW2x4R5HgpHYDfMxWdW
5QXYo3eg4+9uu25otvi5xBhvj4sXn/TO63WDC8uTpJ5b9iii9136xL5ueHr+
WLXPiD3y7/VLn3rfBcmHbi6/nbbHT34bbcw7usBqE9PxE8v2+G6LBg//iy5g
fkJ5s3W7A/77PN0bVNAFhhynVx/rOWBece+tOPMu2POx6oSQlQNGJ87fkDnV
Bb/ruNLi3RywPrHGZ6dKF9xw6BMxTXRAOYn+5TLhLvj63Fzjd5MD2od7JLB0
dkK8q0um0mFHHFs8Kh7I1AnnVNuGb51wxK6yv1UF0x0gvWP/7k1Gjnhqatu3
nb0d0Nv0o/athyP2KgwHCJd2gAhf0EjobUdcrdC7J3S6A57RLok3ClzAjQrB
rFl32yG18IunuNQF/PI6furG1Xaw9tV5lq54Aa8d9fSai2uHjSKcp63PXEBu
2fVVxjbtYByQ682YcQGlJ80HWfnb4fue0hfH1zlh1asjmsp5bfByxfa1E7cT
+urMKxxJaoOsTpGWVGEnPKT9/oFDSBscDrrWN6DshM9FS9n0rNogvC17xtXX
CfvMPEU19rbBZp/onTmfnDDqw13OfQ2tMKqJwnU/nZA15U/DwINWqBb4u3uU
0RnFY29wVpa2ghE16ICEkDPyZ907+jq1FfJ3emk+P+OMdQfPh1w73woSL8/7
fSSc8Uyv7VwCayus5AiGsPY7Y/DlhduG/+jQ5vw2cv9HZzzuKsKttEAHjy2m
KYEMLiglX69mPU6HWkfd4s2KLvhvQqz+7zM6qLOrdMvfccFjZ/RtZHzosH1i
pf/cUxfU27/sWOpCh6napyPhVBcU/R0gc9CWDinW8lO0CRecfSb9MseADn2P
pP5Z8Lsi40319Auy5PvNjO+/uBRXfJh6hW/TQgsUeuS9qc1zxcbDbEdMZltg
OJY3fKrMFWccJXZVT7aA0f3tnTqvXPGXNVvOleEWOLF+ixfPoiuOPgnzEn/V
AuJVmx7fOO+GCS8vd4lmtoD96yTLbjc3lEpqkLFNboGbg6wb1gW7oa5ycWp1
XAvwrmMxdcxxw8hjQ5b+wS3Adnb9snSLG368IHvjln0LfGVcO/pM7iJGfJNB
S+UWkNgR+mkGLiIk9HC5HiaPL72aKnj6Ir4tLUqNlW2Bd2eWRyMvXMSZlpsb
hsVboOPuQqTmtYv4LyoxbdO2FnhgMtvcx+yOySyp8+7k94D/7fenvg+640mj
U4pBD2gwpDT3UWXSHcvt85/53aPB0TaGsJQFdxzaVbgp9DYNGL+L3tvH44HZ
V+SqS4tokCJvz26v44Fjan83uGTR4FbjVPvgCw/8UDPMUeRHA2aDZQfxNg+8
mLLrwn5vGjhNsP71G/ZAF92Jtddk///HLLV/y5IHXlB+mLWR7H+L0sPEXl5P
3L9lSmHWjAaT04HiNgaeOPr5iOpeNRpcPRjlk3DWE0tldtH/AxpohyY23j/v
iT6vPAyPkv1fyZ5v+veiJ1ofPcjnfpgG3gfqLxUkeWLS4+v6u6RosOa3Nvnm
tScerjz2oGEbDbYwRldoH/bCXUdeKJl9J2Dly7T676NeiH+26Wl+I2Csx+hD
6XEv9P7o0Xlkhuzfkj1CjAZeuHTFe0ZikgAtrZbsJ65eSN4476PvCQhP54rY
XeSF6RLq+hJkj9sHBgn0lHsh4zHfRNMOAnRsJuoiqrxQ0lsnN6mNAN6DNb+G
672w4v4yyx8aAY/6TV0y+73Q4Gnp+U1NZP8J3jD5u8kbZdo+3+wje7tjA8vP
uzzeOCFAl1Z5RMDj754Z53Z644969k23HxAQ/UqttWavNw7u1C1KqiJA0OEz
uqp64yNGBntfsrcNK/+THvT3xgvlEntGyD5+ofSc6eG4NzKndjJ2kj25S8zo
r8qUN24/5/Hx/z2ZsGl6uWXWG1+uRsk5kz1pPLLjx/iqN247Mb66mezHr2E+
77m3++DcpaJGT7L3BF5JPvfS9sENQWEvS8j+iL796smavg/2zKhzXCb7Yirz
7KNEUx90xh0hl3wIqLGNv1Nk74P5Woo3vb3I67N+4mp3uA+mTylft7lIQLBm
np/sIx8cGbC8XuhA3g+ZA14v6nzwvar6QJU92U+8hNvJlz5okeX67aUdATxf
ftnZtPugW3Jz4bQNAbeT9A0zJ32w4mRGhZEVAYPtG2V+8Pviy/lF6SBTAhSM
/aeqY32xPdF1dlmb/F5YeWPemuyLf7ZrL+4nLVl0qPNTli/u1MuscjhJ/r7Z
X4/5inyRLSRYZFCTAIYEn5jYF75YXv27rOsEAS31nkJnF31x43VZNXYgQM22
K9N7zRcLiMVy82MEPGc5wJy63g9Z9a3i76qQ88nk+8wrHj9M7ze9oXeUgKzv
F+ukZPzwuqfEdIUiAeZirsb/Lvjh01PmZtflyd5roRM7PfxwwPrQW0bSup6S
yvL+fhginV9y4SAB+OKLqHOsH1qV/cesIEfAblOn7z03/fCc4/6qjzIEfEty
SCob8sNLvVT3ICkCIubPvzyt449/aoIxQIyA/YoicbMG/vhISf7NRtIjEWMn
08/6Y8KI5Ym8XQQcYbfp7XLwx+BHs3caRMnvM3Hbz0aR/hjmEXthiwgBjpb2
m80e+2Ou8X35DwIEbC3Z3b1S748uFpcrIkm/nv54uaDJHwscVN4JkRYJdBB+
1+mPIwLPoy35CRjKcpSznvbHM7Fd2R92kj1OczrrKByAyst58dw7yOeTY5/g
xr0BGEuLOPNsO3l/Tb6Ml0sH4Db5oi470hs+OLt+UQxAOz2bhqfbCGhccwl3
Mw7AmaLz5i5bCZA7eLHEOzEAnYVvBMxwk89foddc+M8A5F/rmrBgJ2D41op0
1UoAhtlYjfOQLiiPcX7HGIj7hm1CWjaT3xsPLk8ocwXiN519oUdI72mu6/st
HYj91xxTBTeRx59mrPN2DEQjoYolJlYCfs0mLRRdDMTlPQ8FmljI5/XnFrlu
30C8MfQfPYr0kbU9d2ViAnFu+kUdE2ng0r7+9UYgPgc+OttG8vcfzopyHArE
/DrOOjlm8ntAmb/h8lggvhjd9355PQGdULLSPBmIMzP1oa9IG56s9RFbDES2
h1Z8hqTPWQw7jPEEIZELzYHryPsTvUvb7FQQTjFNLQ0zkve/4yGPbmMQZqi1
XPv6lwove5zvmVODcN609OEr0gwDIlrO7UE4bLpf5Arp6PdpYbFvg9C64g/D
cdLxcy5Tz5aC0O/uHVrhGhVSecQaxA8EI6Mx87DDHyp0bB8+e0ghGN9H6ogh
aQ7+zJ9qx4LRR33XMz7SGWL/JKxOBSMtv6e9a5UKOfJvs3OcgnG1y438hwoF
Z7KdGYuC0bXC2vq/FSqMmGmv56wIxmGFOIXNpAXOM94QuB+MkvGPDGeWqVB4
waNP4UUwhteuGt4hfStQB9yHgtGcGHWVIv0hlGk4ZCwYj91fMNpMendUnW/i
ZDCKrH8U8u03FcoSxe+ULAQj558LydWkb+ev2/aWOwTlbntUKZKeLnx2f4o3
BCNK7iUKkJYs9tJeFA7BQYc9+f+WqOBaLvFpnXgIbm4XfzdBuvLu+wju/SH4
vY5Zn0r62/1cPuFDITj3UDWz40EH7K85/Vj6aAhyKhZ4lxv3gMfT9fpKx0Ow
iVmR0l/ZA9XP66c1tUPQemVvt8n1Hvjx0jvOxCAEQxhYaxeSe0COsk/E7mwI
crB279MM7YGa9ism4Y4hKOOQqzhp2QNPRn1e1kSHoCXvnk4hsR7YH5NcqZUY
goI9vQnEth4oES++OpIegsEcy3FZLD2Q4dnjuf56CDqzPjJNne0GJyZZUeMn
IXiRh+bE+rwb+PbORv2cCcGBtFnKM4tuyKAzu1+aD0Ez7SlPQ4Nu2OAhaMa/
HIKuGxOvM2t0w/yTU3LHN4Ri8LqNwi9kuqH15N2JLJFQvL/tz7Tj+m4Iveh0
XM4kFH2Y3IotHnbBPHekDNU8FFXGxi/HVnSBU+0VfjPbUHTv27HYVNgFxv+o
P6M8QlHg8uTXqOQu+C9zT0l3YigusVSKMDp2wWjNxHqvhlDUynR50CbUBfjH
gnpfPAyZGReA+2gn0K1UJHv2k26f1O2Q6gSjV4Jpvw6F4X+qh8ru83eCY/yo
ieKJMIyano1/t9oByVzWn5qsw3DcitVj+EUH9O+2W9+fF4axe2p+MWh1gPWl
406/b4ah2BXxxh7FDvjyRayNryIM70uH3W+S6oA/VR+zz9eGYWbYyUernB0g
qugo9qUnDEV2lYi3DLWD22lntT+bwlE5Rl4xxbsdFu+fLBPaEo4F1MoyPsd2
iOCRZFPlC8flNybuTefaIWtgujtOIhz5d7mwWaq2wxMbNxtO9XCsnqz6WMvd
Dkz+HpG7wsPxcczDr021bXCl0K9Bay4cn+UMHHrA1QZnimp9fiyGI9FpW56/
sY18Py9J5K+FI6sn4+acv62QdTsoe4YtAouKQyVqv7ZCSk2YU9qeCDxp+aj4
UUsrRNPjePrMIjBrQO6fX3wruC1edjxPicDTzQcvHmVrBcnlfn6Wtgh0bxvk
+sTUCl9Wd3RX90Sg2OvZrrxVOjgy5iszjUWg0OYBFP9GB5vNhVylKxH4SWaU
qbOLDlLcRpYLOyJx4WuWuEo+HUTEzTcqn45E39+Neb/l6ZC4cex6v34kPqjP
7wvYT4f5SXt5b+NIbKzv5GKSoENzhbvNbfNI9HQpE1Pgp4OTZHT9DpdI5HDh
0RJlosP9/257/IqPRPW2zPSJ7hY4Jr80cO9lJLo57Y5PCmyB8q2h7iebI3H2
0zINfVqAa4GB+RMRicQqf8q/iy0w8ZhNTqAzEqW2Nhnk2rVAvIJQStK7SHTd
fZZVXK8F2pXU8cJKJKrcZz1OkP1toZpdISIfhZNNVRIFozSIFZVxv6sQha81
fiybDtPgHmPrwcPKUbjcfFqRv58Gf18xNeqoRaGG06H+mnYa3FTzfuOvH4XW
fGfOHXxBg0/HDZja3aIw2sp6zug6Ddw1OC2CSqPwy7+8F0M2NMjde1d0/e0o
hIqUZj0rGjRu0JxMq4zCcrrOLzrZ01xEuHfJoyg8Dat3uoxo8FBzNqHzVRSu
LAw58mrQYEmr/fGeUXJ/4yNdmWQvR+okc/Zsj8YdubKdv5bJ9TtkYE2YLxq9
glkS5JbI9bZS7OtFwWgccKNP+PwiIHXzcxrr7mikLeU5MZI9nd/+NUpVNhqP
sMkKa34k+1ZP91e1TjR+viDsEdhJwGcj7qH0yGj8Fy9orEf26b5YS+JdTDT2
lF0/tlRKgFvN7cdSl6KR26hA6lYxAT+3qmURqdG4533ob4YbZH/1e+v8y4/G
Inrf5/HLBOw82/fC/XE0FgTLB/0XS66fFldunZ6OxuTOxfEOWwLyZoi2iW/R
eNn+A1uJNXn+4N+LAT+icf7eq72hZB9G5J3TufU7GkMGc/ccMiPgYT//r8UN
Mfjuu9DrFgPy+AY31W+KxeCjAq6QIFVyf/XbU/MWMVgWk5LcT/bRwTdDPAnW
Mahm5zzKSPZRpD2biqB9DN5K3F8sI0zuH+Oaqekagyljb32yyN459fI/pWtB
MchRurHcl+yTR0oPk9VzY/DmzkeHKjaQ+8vU77/aGYPXqab+tV+pMMVxLWqu
JwYVKXtij89QQW82tE+rPwZl7G6f7flCBaF7x4KXR2JwVM5UZ+EzFZ5LNlHM
pklzf/+lN06FpT0tFoLMsRjskOR0pp8K7gIDSbeUYlHxp8t/ea+o0L/65N2K
Siz6nS6JMHtJBZW3Vw8YqcZiLbepoWAjFTbnm/Wv04rFHm43r/LnVLizY1TU
wSQWlbkCDNufUOETz6en4p6xuE/txJhlFRUsWH9+riyNRU6fB+1x16gQMzXt
9KsiFiula/sCC8j9iYlp5cpY9H1ydtvFfCr8juuZpT+MxZZMHZVzV8keYHq4
ONUYi55ZtX8ghwrtq54b9gzH4lu5ygH1FCocm53dc50jDquLezj3hVHBof1z
+UfuOLRWFXLFUCqkVI7uk94Wh/OHZXrOhlBh2KXjv3r+OMTytIaUICr4T947
NCQRh51c1B8M/lS4P+amvu14HF7Uyqve6UEFkd5p+9SAOKwtfNG3zpYKBtzE
LoGQOOz980Ztnw3ZQ3rFY3fC45CV0bxRz5rsi1ZzC1pcHMqYSI7esCJ7ornN
aF1OHCoVnks5ZU4FqdoqtaDqOBQ88Sek35gKh/O8RRy+xCEhzVJXrEUFxwHd
0Z9f4/Chqq7TlCYVrmyTuhY9F4cfa0TX/iP9O/PDjptLcaiRPNhTr06F+iRj
zrfM8SjweD3PhBoVMPTwX/1d8Wgom/zNVIUKOudX3h41j8cdhd9UxuWokPst
vinNKh6F7IuP6JCeCNlye8wmHq8uNrx7LEuFwKvS/rFO8ahlYb879QA5/m4r
rja/eGw4V5V6fD/ZgydenzDPiEf2XM9dnfuo8Fgi5V4QJR5NrrD+NRcl//6E
N6eVFo+xoWWdQyJUOKVeGizYFo+T0Rvkz5KesGnQfNUTj1uswx6eEaYCV8Hc
OMsYOf5MTV8zQSq4sJtsv7oSj7uCDENCd1JBeF4wolbmEn48qCG4l4cKvu/T
ivQOXsKpX+uu3uWmAq3t3+upw5fwz4n+clnS3uXjLPzHLiF1d1MMcFGBalGa
FXHqEm5ef2SHLQc53wnpMi3nS9j+/tj6Jjby+bim3D586xK2tg2enVpHBe6k
yu8+ZZcwI2AzbwRpxwBBHvY7l9DO0OvMdtJchv/OwINLuJUSrKvBRAX7ja/H
ihsvYeGgKn8lAxU2eWv/chu5hO4J2qVpaxQw0zzH/29bAtr8+mZ4d4kC7vLj
bpd2JmDXL68wQ9Ixos4NnIIJGHaMl3tlkQKVq4E2IrsT0GG6iwxLCvy9f7Vc
VS4B6fR/rHO/KFDMO3gwVjcBGzQMRXXnKfD1y5lTrJcSMPg3lWL4jUL2+uj1
zCTy+AHNuzeQ3tbs+H1nWgIeMv/8ru4rBY4V+mdJXk5A5t1/LHaRzjDMHdQp
TsD2XNmYpWkKyNe/sU9rTEDDlp5tD6coEJZiHLbldwJO/qeY5PCRHF9LypLV
agK+HJUdEic9soHidedvAq7JtrtOf6CAUtQhR1XmRDzX3WjmSXrRb7ueB08i
JnrYmEZMUMDz/KBIq3QiSrKuJN4eo4CdnEVztE0imi7I9km/o0CWR86xDvtE
XG3jZ10aoUBTZdvTnU6J6HCtOvAVaRFxlXvV7ok4+7FlgynpEX6h3NGQRIy7
qDYQ+5YCZ5jHLijlJuL5iTj2mSEKnBy02zRPT8Te/fyaY/0UiPaNfBXbkYjZ
vY6O90g/47oesKMnEZduMDYFk5Y+2f/h6FAielotSm8nzfVM6/mlyUS8qHi1
Re8NBfoL/rsouD4Jr7878La9lwK255c6tFSS0GXZ9MLPLgoUrG6Je4tJGOH1
PoYg3XflgLL7iSSMYuTrKyCt3uVcnq2ThFqr1RzqpCVURyJGzyVhntGtT3md
FPi+69UBX/8kvPWWY/JUBwVCPydl3bifhLVzBaX9rRTo6jH1WniYhKW/Jk8+
Ii3WuFtfpzYJjbZ/3ppBmn6lgX3peRJGlykLaZPmPTmfoEtPwiLByJVGOgUe
3T0XsfYxCTldnz572EKBaU8JN3O+ZCx91qb6iCDnh+WC9gPBZNzH7+uVQzrz
ZNO+jaLJ+KPpU5Mf6SO7LCYfiidjXtkJ+hHS8b3ptmyHkvHGL6rjSyoFRA8v
na3TS8YWLHj6hkKBs6sU9R1xyej+KKx9RzMFXCdvG1kkJONeQQ3/tdcUCO9N
tSlKTsagcBvlD6RL7pqESWUlI683H9990nPmn2rgRjIe2X1mrxbpxOfrdzvV
JeOBr3/ORzRR4FrFlOy958n4N2LTS0fS1TltMN+YjGsHs5R0Sfe75ZiHUpPx
kUZmuCDpXYK7szN6k3Gd0A548Yq8/2HHmeq+JSOPlV8oI+l2Z3Guv3PJOCJy
ymP6JQXGTDYJHf9F/j63iOBe0hv29yq2ryRj9A3LkVLSO/meaPL8Tca38Yry
6aSlNxSYmDKm4M2l3rJA0oajtl7jG1Nw3K9sVIe0A10jYu+mFLwSw1l6iHRg
rWSqK0cKSvPnJQiTTr7FUVDNnYIH4jYMxeTSoDBtvmJhawomhrndb3ZvgQfB
/bVKvClotX5EM8mjBZodnzVH8JM2dWCqd2mBQcPCnmahFOSSMlXsc2iBmWPR
Y6y7UnBpW4jIT+sW+CvpOKu7JwVlt4cf4bVoAZ4d2n+yJVKwe7Hc7bhpCxz5
zs0rJJOCKmYhUpWnWyD2RpGe3NEUPJeWWE5RagEBhlcNZmdS8PIrvlKu7S2g
qJPIMnkuBe8Ly3DIcbfAmVwDQx/LFHzk1LHebHMLpEtPfEq2T8GanbGeL5ha
gOncOvYX3inovu8QY/d3Gkw+UDcXTk/BLjE51l2tZI/a0Zc+EClYeOrDt73x
NOioylL1bE1BgTp92w3RNJhZNkv+05GCj7WD98+E0WB3xozQtv4UVK3hudPs
R4MrzzdraHxMIdcr3kO1DjQI3aaXU8GQisO3r/ankH2rSfQeuKiYiq5DE0K9
m2gQbnuq+PnRVHztUueaxEKD2rXmbZsxFUOetqWoM5PHl69duaORiraUJWXi
LwFMRVebp4xS0S7FpXrpBwHPgy3P2runYk7JuxiWIQIO7J+MMC9OxX2PL/EQ
twm40HJ+/k5ZKq4euKf2vYyAQvtB+5XbqejwvuoeXwkB7AUtJ/OqUzEhn0M4
pJCA6Y2VWwZepCKH9ckfNtkElI57lhsOpmL3ZNqz12EE8F1e6TjJnobsb+un
6o0JME83DRvjSsO993IMOQwJuJZYIxWwNQ37Ayzm7fQIEAp3TyjhT0PFJY9X
vNoEiF6YUP23Lw13eD/aVgEESCjSa2o00lDk1ezkOSkCFN7l5QtHpiHXh/0O
39YTEDiwqFUbk4Z7eNZ0C5kIeNpttHTqUhoyHa+bMWAgQInKbhycloZbd03L
vFole+x+FPuba2l4RfBRZOM8FTSinCOT6tLw4YzIf0fI/jTeo+i4MJ+GNGAT
YSL7stpDQ0VvMQ1H3t/I3t1Arp/PjLbeXk7Ddusy5pNkXzbpujdZMKTj6Pvw
t1eeUuFAYLFQM3s6Hmy7s+n0Ayqwt7IPZEmkYze3sdWWYnK995zQPGCVjrxb
TfYyJFBhV/13oSSbdDy9XX3OMp4KYcxrCx/s05FmYOb1IpYK8vk7Sq64puNY
4tuMqCgq3Hp9iuFfYDr2vKhgESJ7MXz7k6ft2el4gslOqMydCgrPk/e5tqSj
3FYBjs9nqGC4oVqmpi0di7YtS4WbkH2h33dorTMdbVm21O4g+67ko4Baen86
9jLSWPQMyH5grzJ79CEdl9Y1hHboUGHasit5dY08nyrvcU5VKnREsC2p78zA
zpDn5anSVBgpEQie5svA4MNbzPWlqPClZf9amkAGOvud1NkqSYX1W43WDQpn
oPnh4pEb4lRQrijgdNmbgfdfyhVQdlGhoktaIu1gBn7+KmChTfZUlKjeuf7T
Gci7ePTagY1U2OpvFFyol4HKPDWNDBvI3qObFjgaZKDu2VbxnvVUoPtYv1s0
zsBSa9WXgWTvbKV62eywyMDJMwIzfWTfVLjkOJ91yUDZyG3fCbJPOh4NBQ3H
Z+Bfnt1JaeT6b80ymn8rIQNdxNaHxZLr/0+LiXqXpAz8wuwdHzJOrk8bZtZW
UjPw3Yz8gNt7Ctic/RPFfzkD6+mP31iQ6/mvP0JJFsUZ5PM9YOJBrrd8Gvb5
o40Z2LKbX8+UXE+eNb3US3iVgSFXrpaEkeuDGQgyy73OwOiQX+0l5Ps+70i/
Rxw1A1lWDhcskO9XXiktden2DLxqILe+6AXZR1zSc0HDGdjz5qOx0BNyvR/+
qb5tIQNvdQyK37tDridn9FcbFjOwrZjv4tfbFNDvrax2+p2B23zH3aRJp7c5
8D9fzUCwS7haVU4BjsaBOVumTFTstEqoL6HA5pL6gmrOTDzAxqywVEiBje4x
P3QkM/FkZx59LptcL/h6TuyUzsSHxI9HCqT1qSJXP/+XiRt/+FtGZFEgX6jh
WJRsJnYueXzjyiS37/ydXHskEzc/n546mkZuf8B9r6hmJh5f0Kt4kkCBq/Nn
zRftMlGsTHBNLpwCzwvLq147ZKKl4MkLGWEUGNdeZMy8kIkfyriCZkMpIFmc
XSHlmokmnycyKkPI7Y06Fqy9M/FU+7WIA0Hk+ldzPKM1MhMX1t17dcaX7JWA
/ZSb1zNR12z85w5XcjzFLNUONzLxqo1wYbILBQ50TuRLFmXi0/0X3vxzpoCi
+BXPmpJMZLkzPvXFiQLaA//4aXczsZFbNKfZkQIXFbq9v9dlotHmV5HZthR4
uOQjcqw/E5W6CtuzzSigElgX8pYjC92FXFMYT1FAt21mJYorC4OKikoKdMj5
JSIULMGTheNKnPyHScfSogP9tmUhfyaIummTPcR7yo9TIAu9v71OHNEie6Ru
1P34viyMCOiL6lCngPfKOtu7x7NwJv9G+y8g99c9PG6gnoW/xW3Y80lfvuVk
/VsjC08GWhUB6afa7Vbq2lmYd7qvOfkYBf7l55q/189CBoXdP8RVKJCivM9k
i1UWXnLgKvBQokBZqK5WSCC5/bnt2YqHKHCUwcdBPTgLBWMXPo3LU6A35ko0
Z2gWfl/OT08izZA89rw4IgufVF76PHKQnM953rJt8Vn4LiqoNE6OAuy1uXyC
l7PwYsjXrZMyFPD9Pvq14UEWEvL/SU1KUuC4rUcm0ww5fgvpRLooBT6zf1Wr
+pqFWRv/1iWRTqpz+nVuljz/1fI9OqR7uGxNH/zIwp45p8o2EbJnG40FrX9n
4ZF98x49whSIFFC6/YI5G2d2Rj6YEiTnR//6V4Ei2Wj0bD8X8JHfCzr5c7Mm
2ei/OcY8fgt5ffxvKWaZZuOU7aUaY9LKt+5EHzqXjY6BDBpipNWWn20NtchG
5VapiZc85Pwtf3uE1S4b34Y78v3lJufDOsEoMc9s1Pj49HYkF3n96m9wn00i
t5+7q1nKTvaWdKncq4ZsLNOo/2zPQvbcpRs7E15mI33n8a+KpCUn8hj0mrLx
x1tbfk7SSlfTOkYo2RjYGbtQt5ECFusDXX63ZeOltDP53KRvjmjfknmbjZnJ
deE0ZgrsTZ3jLlzKRt6x0ZtG6yggN6v8I/hADnKxLEkN/G0GLa80NzG5HGSR
W6h/Qtrq19hk68EcbDic5nSVdOJK3KiAQg76+W7bYUZ6bENXa4NKDnqr7KSO
rjVDqrB9GZNODhZpCxt8+9MMU/op5kkOOVi+Y3eI0Goz/O0d7Ze7kINPz711
YSK91VTW8K0Teb64fz6fV5oBLPu1pN1yUL1esqeKdK6zyOEO7xzUKDKoR9In
omu4eCJzUECaVcp5uRluPBqh5OXn4PX6quHWpWagn3K/4XONPD9dePw+6cVP
/wJPF+agzQx1XQ7pU7xi0oy3cvDW/OnrFqR/hzpnOd3OwS+bLIW+LzaDocai
lcLTHHyz0UN1J+n1Q5y/+97k4AbVVvWoX80g413UXTWQg8KbVa47kTbbdPBu
wlAO0l64s+uTrlY5Y3X0XQ4O3W1QECZteetac/HHHDTLoT9o+NkMta77Mr1/
5uBskc0+JtLj6+tdTi3kYA3rlnUz882wufDUib1LOahWo/Crl7Rdl8fS0EoO
EhWXBMpIcx2qtVRluoz9c6vROqSVOzQV+Ndfxu97X2w7RNrxwhDXAvNljLq1
s0GI9PO8P68rWC8jZ6qr/vyPZpiUS7sevekydsz+UhohzdMmHGDBfhkfK4ke
pZI+5vBA/zDnZdzromRcTdr5r5okF/dljPVPiskn/T8ADN/Y
          "]]}}}, {
      DisplayFunction -> Identity, AspectRatio -> GoldenRatio^(-1), 
       Axes -> {True, True}, AxesLabel -> {None, None}, AxesOrigin -> {0, 0}, 
       DisplayFunction :> Identity, Frame -> {{False, True}, {False, False}}, 
       FrameLabel -> {{None, None}, {None, None}}, 
       FrameStyle -> {Automatic, Automatic, Automatic, 
         RGBColor[0, 
          Rational[2, 3], 0]}, 
       FrameTicks -> {{Automatic, Automatic}, {Automatic, Automatic}}, 
       GridLines -> {None, None}, GridLinesStyle -> Directive[
         GrayLevel[0.5, 0.4]], ImagePadding -> 50, ImageSize -> Large, 
       LabelStyle -> {18, 
         GrayLevel[0]}, 
       Method -> {
        "DefaultBoundaryStyle" -> Automatic, "DefaultMeshStyle" -> 
         AbsolutePointSize[6], "ScalingFunctions" -> None}, 
       PlotRange -> {{0., 1348.2657862155704`}, {0, 1}}, PlotRangeClipping -> 
       True, PlotRangePadding -> {{
          Scaled[0.02], 
          Scaled[0.02]}, {0, 0}}, Ticks -> {0, 0.5}}], 
     Placed[
      Unevaluated[
       LineLegend[{
         Directive[
          Opacity[1.], 
          AbsoluteThickness[1.6], 
          RGBColor[0, 
           Rational[2, 3], 0], 
          Thickness[0.01]]}, {
        "[\!\(\*SubscriptBox[\(S\), \(p\)]\)]/[\!\(\*SubscriptBox[\(S\), \
\(tot\)]\)]"}, LegendMarkers -> None, LabelStyle -> {18, 
          GrayLevel[0]}, LegendLayout -> "Column"]], {0.45, 0.95}, 
      Identity]]& ],
   AutoDelete->True,
   Editable->True,
   SelectWithContents->False,
   Selectable->True], 
  TagBox[
   GraphicsBox[{{{}, {}, 
      {RGBColor[0, 0, 1], Thickness[0.007], Opacity[1.], 
       Dashing[{Small, Small}], CapForm["Butt"], LineBox[CompressedData["
1:eJxNzXswEwAcB/D1uvQwTZmizqOuaVRMtWjXdrMOW9PjRtnQTAmLHrp5TGg2
yZiiXHQkN12vayV6XB3rce04UUarVHfhD2dFmZF39Ue/X39873uff75fN8nR
vYdmEwgE0Z/8bSfvngrPj5PbHULrn9yT2uvLvlF4VhmV9c9PaKpTFpk/uMvJ
4tFdwgNP6L7ckGUIwJYMlbrv5T6wOdgrUWgrAtuUBe726YwAr+2T+NpURIHr
i35oLdkHwNXOTPVRmhicq6o+nCBFJwzO4xzSoiO09NpuPTokPN5V/Blt8FWY
Ks1i1vmeZDl7dL6eRbys+TyGftR3f8dKm2iwz4uWSSEZ/Zw7QX/VKAEL2tcl
+8QfBD+tJbcGzIkDd7aOMlUFUnCHaCZ68H0SeHEkr4675Ti4mnPTrvbrCfAS
bs7IXeVJsOtWbRufJwNro94TsiwpYHpsaXHsh1Rwc6JgTUhjGnjhGOkNxTsd
zFW2yWddRfcH39mT9AGdb1dI6SLJwUP6uZEjLmjhiYxi0gY0kbd1vctmOWvQ
b3yavWGk8fnqYYMXAy2b1En8A9DUTulUIBc9ThfFZcaim8q5xjoFWsFvC6OF
ZoC3EQQfdZRT4F0hNcagH5ngI/1K+238bDDBXVTnuuk0+HTcgHM7WQFm8NQ6
fj86yH0n41JbDlhzkWy9XaME6x0rkwtTVOAATbCZIcrFv6vTmgcbz4CJ102e
Mw55YJuGRM3SX2jGMdtVQ81nwc/Ib7VXdPlg10cPM0VOanB2eOV+RxXa/J1A
j3uMDlPEODz+jj5Gmdz5ehytbrmg/Dq/ANxuTS9euwi93CW6SkpEHwgKvHOX
VMByLy83jBa1MK8dX//Uugzt+3LMlOWM1pNfWRa4o0fEoxIaA+15y6NdGIZe
15q1qNeApvx8x0n0KwRHGjU9wbYacO+NBLl1CF2zcjdT2lSEe7vSDr7jnwN7
5H+q+dKI5pRwpnjU8+C80u1vqyrQbDfHvC5iMXhF+rBAnvqfX8dUzjajtwyY
pgZCS8BNpVTWswa00s9uJt37Ajji5i9jWTla0rFqpqMTHT/Npi4hXQT/BuQd
+FU=
        "]]}}, InsetBox[
      TemplateBox[{"\"[K]\""},
       "LineLegend",
       DisplayFunction->(FormBox[
         StyleBox[
          StyleBox[
           PaneBox[
            TagBox[
             GridBox[{{
                TagBox[
                 GridBox[{{
                    GraphicsBox[{{
                    Directive[
                    EdgeForm[
                    Directive[
                    Opacity[0.3], 
                    GrayLevel[0]]], 
                    PointSize[0.5], 
                    Opacity[1.], 
                    CapForm["Butt"], 
                    AbsoluteThickness[1.6], 
                    AbsoluteDashing[{}], 
                    RGBColor[0, 0, 1], 
                    Dashing[{Small, Small}], 
                    Thickness[0.063]], {
                    LineBox[{{0, 10}, {40, 10}}]}}, {
                    Directive[
                    EdgeForm[
                    Directive[
                    Opacity[0.3], 
                    GrayLevel[0]]], 
                    PointSize[0.5], 
                    Opacity[1.], 
                    CapForm["Butt"], 
                    AbsoluteThickness[1.6], 
                    AbsoluteDashing[{}], 
                    RGBColor[0, 0, 1], 
                    Dashing[{Small, Small}], 
                    Thickness[0.063]], {}}}, AspectRatio -> Full, 
                    ImageSize -> {40, 10}, PlotRangePadding -> None, 
                    ImagePadding -> Automatic, 
                    BaselinePosition -> (Scaled[-0.148] -> Baseline)], #}}, 
                  GridBoxAlignment -> {
                   "Columns" -> {Center, Left}, "Rows" -> {{Baseline}}}, 
                  AutoDelete -> False, 
                  GridBoxDividers -> {
                   "Columns" -> {{False}}, "Rows" -> {{False}}}, 
                  GridBoxItemSize -> {
                   "Columns" -> {{All}}, "Rows" -> {{All}}}, 
                  GridBoxSpacings -> {
                   "Columns" -> {{0.5}}, "Rows" -> {{0.8}}}], "Grid"]}}, 
              GridBoxAlignment -> {"Columns" -> {{Left}}, "Rows" -> {{Top}}}, 
              AutoDelete -> False, 
              GridBoxItemSize -> {
               "Columns" -> {{Automatic}}, "Rows" -> {{Automatic}}}, 
              GridBoxSpacings -> {"Columns" -> {{1}}, "Rows" -> {{0}}}], 
             "Grid"], Alignment -> Left, AppearanceElements -> None, 
            ImageMargins -> {{5, 5}, {5, 5}}, ImageSizeAction -> 
            "ResizeToFit"], LineIndent -> 0, StripOnInput -> False], {
          FontSize -> 18, 
           GrayLevel[0], FontFamily -> "Arial"}, Background -> Automatic, 
          StripOnInput -> False], TraditionalForm]& ),
       Editable->True,
       InterpretationFunction:>(RowBox[{"LineLegend", "[", 
          RowBox[{
            RowBox[{"{", 
              RowBox[{"Directive", "[", 
                RowBox[{
                  RowBox[{"Opacity", "[", "1.`", "]"}], ",", 
                  RowBox[{"CapForm", "[", "\"Butt\"", "]"}], ",", 
                  RowBox[{"AbsoluteThickness", "[", "1.6`", "]"}], ",", 
                  RowBox[{"AbsoluteDashing", "[", 
                    RowBox[{"{", "}"}], "]"}], ",", 
                  InterpretationBox[
                   ButtonBox[
                    TooltipBox[
                    GraphicsBox[{{
                    GrayLevel[0], 
                    RectangleBox[{0, 0}]}, {
                    GrayLevel[0], 
                    RectangleBox[{1, -1}]}, {
                    RGBColor[0, 0, 1], 
                    RectangleBox[{0, -1}, {2, 1}]}}, AspectRatio -> 1, Frame -> 
                    True, FrameStyle -> RGBColor[0., 0., 0.6666666666666666], 
                    FrameTicks -> None, PlotRangePadding -> None, ImageSize -> 
                    Dynamic[{
                    Automatic, 1.35 CurrentValue["FontCapHeight"]/
                    AbsoluteCurrentValue[Magnification]}]], 
                    "RGBColor[0, 0, 1]"], Appearance -> None, BaseStyle -> {},
                     BaselinePosition -> Baseline, DefaultBaseStyle -> {}, 
                    ButtonFunction :> With[{Typeset`box$ = EvaluationBox[]}, 
                    If[
                    Not[
                    AbsoluteCurrentValue["Deployed"]], 
                    SelectionMove[Typeset`box$, All, Expression]; 
                    FrontEnd`Private`$ColorSelectorInitialAlpha = 1; 
                    FrontEnd`Private`$ColorSelectorInitialColor = 
                    RGBColor[0, 0, 1]; 
                    FrontEnd`Private`$ColorSelectorUseMakeBoxes = True; 
                    MathLink`CallFrontEnd[
                    FrontEnd`AttachCell[Typeset`box$, 
                    FrontEndResource["RGBColorValueSelector"], {
                    0, {Left, Bottom}}, {Left, Top}, 
                    "ClosingActions" -> {
                    "SelectionDeparture", "ParentChanged", 
                    "EvaluatorQuit"}]]]], BaseStyle -> Inherited, Evaluator -> 
                    Automatic, Method -> "Preemptive"], 
                   RGBColor[0, 0, 1], Editable -> False, Selectable -> False],
                   ",", 
                  RowBox[{"Dashing", "[", 
                    RowBox[{"{", 
                    RowBox[{"Small", ",", "Small"}], "}"}], "]"}], ",", 
                  RowBox[{"Thickness", "[", "0.007`", "]"}]}], "]"}], "}"}], 
            ",", 
            RowBox[{"{", #, "}"}], ",", 
            RowBox[{"LegendMarkers", "\[Rule]", "None"}], ",", 
            RowBox[{"LabelStyle", "\[Rule]", 
              RowBox[{"{", 
                RowBox[{"18", ",", 
                  InterpretationBox[
                   ButtonBox[
                    TooltipBox[
                    GraphicsBox[{{
                    GrayLevel[0], 
                    RectangleBox[{0, 0}]}, {
                    GrayLevel[0], 
                    RectangleBox[{1, -1}]}, {
                    GrayLevel[0], 
                    RectangleBox[{0, -1}, {2, 1}]}}, AspectRatio -> 1, Frame -> 
                    True, FrameStyle -> GrayLevel[0.], FrameTicks -> None, 
                    PlotRangePadding -> None, ImageSize -> 
                    Dynamic[{
                    Automatic, 1.35 CurrentValue["FontCapHeight"]/
                    AbsoluteCurrentValue[Magnification]}]], "GrayLevel[0]"], 
                    Appearance -> None, BaseStyle -> {}, BaselinePosition -> 
                    Baseline, DefaultBaseStyle -> {}, ButtonFunction :> 
                    With[{Typeset`box$ = EvaluationBox[]}, 
                    If[
                    Not[
                    AbsoluteCurrentValue["Deployed"]], 
                    SelectionMove[Typeset`box$, All, Expression]; 
                    FrontEnd`Private`$ColorSelectorInitialAlpha = 1; 
                    FrontEnd`Private`$ColorSelectorInitialColor = 
                    GrayLevel[0]; 
                    FrontEnd`Private`$ColorSelectorUseMakeBoxes = True; 
                    MathLink`CallFrontEnd[
                    FrontEnd`AttachCell[Typeset`box$, 
                    FrontEndResource["GrayLevelColorValueSelector"], {
                    0, {Left, Bottom}}, {Left, Top}, 
                    "ClosingActions" -> {
                    "SelectionDeparture", "ParentChanged", 
                    "EvaluatorQuit"}]]]], BaseStyle -> Inherited, Evaluator -> 
                    Automatic, Method -> "Preemptive"], 
                   GrayLevel[0], Editable -> False, Selectable -> False]}], 
                "}"}]}], ",", 
            RowBox[{"LegendLayout", "\[Rule]", "\"Column\""}]}], "]"}]& )], 
      Scaled[{0.15, 0.95}], ImageScaled[{0.5, 0.5}],
      BaseStyle->{FontSize -> Larger},
      FormatType->StandardForm]},
    AspectRatio->NCache[GoldenRatio^(-1), 0.6180339887498948],
    Axes->{True, True},
    AxesLabel->{None, None},
    AxesOrigin->{0, -4.846585872853206},
    AxesStyle->GrayLevel[0],
    BaseStyle->GrayLevel[0],
    CoordinatesToolOptions:>{"DisplayFunction" -> ({
        Part[#, 1], 
        Exp[
         Part[#, 2]]}& ), "CopiedValueFunction" -> ({
        Part[#, 1], 
        Exp[
         Part[#, 2]]}& )},
    DisplayFunction->Identity,
    Frame->{{True, False}, {True, False}},
    FrameLabel->{{None, None}, {None, None}},
    FrameStyle->{Automatic, 
      RGBColor[0, 0, 1], Automatic, Automatic},
    FrameTicks->FrontEndValueCache[{{
        Charting`ScaledTicks[{Log, Exp}], 
        Charting`ScaledFrameTicks[{Log, Exp}]}, {
       Automatic, Automatic}}, {{{{-4.605170185988091, 
          FormBox["0.01`", StandardForm], {0.01, 0.}, {
           AbsoluteThickness[0.1]}}, {-2.995732273553991, 
          FormBox[
           TagBox[
            InterpretationBox["\"0.05\"", 0.05, AutoDelete -> True], 
            NumberForm[#, {
              DirectedInfinity[1], 2.}]& ], StandardForm], {0.01, 0.}, {
           AbsoluteThickness[0.1]}}, {-2.3025850929940455`, 
          FormBox[
           TagBox[
            InterpretationBox["\"0.10\"", 0.1, AutoDelete -> True], 
            NumberForm[#, {
              DirectedInfinity[1], 2.}]& ], StandardForm], {0.01, 0.}, {
           AbsoluteThickness[0.1]}}, {-0.6931471805599453, 
          FormBox[
           TagBox[
            InterpretationBox["\"0.50\"", 0.5, AutoDelete -> True], 
            NumberForm[#, {
              DirectedInfinity[1], 2.}]& ], StandardForm], {0.01, 0.}, {
           AbsoluteThickness[0.1]}}, {0., 
          FormBox["1", StandardForm], {0.01, 0.}, {
           AbsoluteThickness[0.1]}}, {-5.298317366548036, 
          FormBox[
           InterpretationBox[
            StyleBox[
             
             GraphicsBox[{}, ImageSize -> {0., 0.}, BaselinePosition -> 
              Baseline], "CacheGraphics" -> False], 
            Spacer[{0., 0.}]], StandardForm], {0.005, 0.}, {
           AbsoluteThickness[0.1]}}, {-5.115995809754082, 
          FormBox[
           InterpretationBox[
            StyleBox[
             
             GraphicsBox[{}, ImageSize -> {0., 0.}, BaselinePosition -> 
              Baseline], "CacheGraphics" -> False], 
            Spacer[{0., 0.}]], StandardForm], {0.005, 0.}, {
           AbsoluteThickness[0.1]}}, {-4.961845129926823, 
          FormBox[
           InterpretationBox[
            StyleBox[
             
             GraphicsBox[{}, ImageSize -> {0., 0.}, BaselinePosition -> 
              Baseline], "CacheGraphics" -> False], 
            Spacer[{0., 0.}]], StandardForm], {0.005, 0.}, {
           AbsoluteThickness[0.1]}}, {-4.8283137373023015`, 
          FormBox[
           InterpretationBox[
            StyleBox[
             
             GraphicsBox[{}, ImageSize -> {0., 0.}, BaselinePosition -> 
              Baseline], "CacheGraphics" -> False], 
            Spacer[{0., 0.}]], StandardForm], {0.005, 0.}, {
           AbsoluteThickness[0.1]}}, {-4.710530701645918, 
          FormBox[
           InterpretationBox[
            StyleBox[
             
             GraphicsBox[{}, ImageSize -> {0., 0.}, BaselinePosition -> 
              Baseline], "CacheGraphics" -> False], 
            Spacer[{0., 0.}]], StandardForm], {0.005, 0.}, {
           AbsoluteThickness[0.1]}}, {-3.912023005428146, 
          FormBox[
           InterpretationBox[
            StyleBox[
             
             GraphicsBox[{}, ImageSize -> {0., 0.}, BaselinePosition -> 
              Baseline], "CacheGraphics" -> False], 
            Spacer[{0., 0.}]], StandardForm], {0.005, 0.}, {
           AbsoluteThickness[0.1]}}, {-3.506557897319982, 
          FormBox[
           InterpretationBox[
            StyleBox[
             
             GraphicsBox[{}, ImageSize -> {0., 0.}, BaselinePosition -> 
              Baseline], "CacheGraphics" -> False], 
            Spacer[{0., 0.}]], StandardForm], {0.005, 0.}, {
           AbsoluteThickness[0.1]}}, {-3.2188758248682006`, 
          FormBox[
           InterpretationBox[
            StyleBox[
             
             GraphicsBox[{}, ImageSize -> {0., 0.}, BaselinePosition -> 
              Baseline], "CacheGraphics" -> False], 
            Spacer[{0., 0.}]], StandardForm], {0.005, 0.}, {
           AbsoluteThickness[0.1]}}, {-2.8134107167600364`, 
          FormBox[
           InterpretationBox[
            StyleBox[
             
             GraphicsBox[{}, ImageSize -> {0., 0.}, BaselinePosition -> 
              Baseline], "CacheGraphics" -> False], 
            Spacer[{0., 0.}]], StandardForm], {0.005, 0.}, {
           AbsoluteThickness[0.1]}}, {-2.659260036932778, 
          FormBox[
           InterpretationBox[
            StyleBox[
             
             GraphicsBox[{}, ImageSize -> {0., 0.}, BaselinePosition -> 
              Baseline], "CacheGraphics" -> False], 
            Spacer[{0., 0.}]], StandardForm], {0.005, 0.}, {
           AbsoluteThickness[0.1]}}, {-2.5257286443082556`, 
          FormBox[
           InterpretationBox[
            StyleBox[
             
             GraphicsBox[{}, ImageSize -> {0., 0.}, BaselinePosition -> 
              Baseline], "CacheGraphics" -> False], 
            Spacer[{0., 0.}]], StandardForm], {0.005, 0.}, {
           AbsoluteThickness[0.1]}}, {-2.4079456086518722`, 
          FormBox[
           InterpretationBox[
            StyleBox[
             
             GraphicsBox[{}, ImageSize -> {0., 0.}, BaselinePosition -> 
              Baseline], "CacheGraphics" -> False], 
            Spacer[{0., 0.}]], StandardForm], {0.005, 0.}, {
           AbsoluteThickness[0.1]}}, {-1.6094379124341003`, 
          FormBox[
           InterpretationBox[
            StyleBox[
             
             GraphicsBox[{}, ImageSize -> {0., 0.}, BaselinePosition -> 
              Baseline], "CacheGraphics" -> False], 
            Spacer[{0., 0.}]], StandardForm], {0.005, 0.}, {
           AbsoluteThickness[0.1]}}, {-1.2039728043259361`, 
          FormBox[
           InterpretationBox[
            StyleBox[
             
             GraphicsBox[{}, ImageSize -> {0., 0.}, BaselinePosition -> 
              Baseline], "CacheGraphics" -> False], 
            Spacer[{0., 0.}]], StandardForm], {0.005, 0.}, {
           AbsoluteThickness[0.1]}}, {-0.916290731874155, 
          FormBox[
           InterpretationBox[
            StyleBox[
             
             GraphicsBox[{}, ImageSize -> {0., 0.}, BaselinePosition -> 
              Baseline], "CacheGraphics" -> False], 
            Spacer[{0., 0.}]], StandardForm], {0.005, 0.}, {
           AbsoluteThickness[0.1]}}, {-0.5108256237659907, 
          FormBox[
           InterpretationBox[
            StyleBox[
             
             GraphicsBox[{}, ImageSize -> {0., 0.}, BaselinePosition -> 
              Baseline], "CacheGraphics" -> False], 
            Spacer[{0., 0.}]], StandardForm], {0.005, 0.}, {
           AbsoluteThickness[0.1]}}, {-0.35667494393873245`, 
          FormBox[
           InterpretationBox[
            StyleBox[
             
             GraphicsBox[{}, ImageSize -> {0., 0.}, BaselinePosition -> 
              Baseline], "CacheGraphics" -> False], 
            Spacer[{0., 0.}]], StandardForm], {0.005, 0.}, {
           AbsoluteThickness[0.1]}}, {-0.2231435513142097, 
          FormBox[
           InterpretationBox[
            StyleBox[
             
             GraphicsBox[{}, ImageSize -> {0., 0.}, BaselinePosition -> 
              Baseline], "CacheGraphics" -> False], 
            Spacer[{0., 0.}]], StandardForm], {0.005, 0.}, {
           AbsoluteThickness[0.1]}}, {-0.10536051565782628`, 
          FormBox[
           InterpretationBox[
            StyleBox[
             
             GraphicsBox[{}, ImageSize -> {0., 0.}, BaselinePosition -> 
              Baseline], "CacheGraphics" -> False], 
            Spacer[{0., 0.}]], StandardForm], {0.005, 0.}, {
           AbsoluteThickness[0.1]}}, {0.6931471805599453, 
          FormBox[
           InterpretationBox[
            StyleBox[
             
             GraphicsBox[{}, ImageSize -> {0., 0.}, BaselinePosition -> 
              Baseline], "CacheGraphics" -> False], 
            Spacer[{0., 0.}]], StandardForm], {0.005, 0.}, {
           AbsoluteThickness[0.1]}}, {1.0986122886681098`, 
          FormBox[
           InterpretationBox[
            StyleBox[
             
             GraphicsBox[{}, ImageSize -> {0., 0.}, BaselinePosition -> 
              Baseline], "CacheGraphics" -> False], 
            Spacer[{0., 0.}]], StandardForm], {0.005, 0.}, {
           AbsoluteThickness[0.1]}}, {1.3862943611198906`, 
          FormBox[
           InterpretationBox[
            StyleBox[
             
             GraphicsBox[{}, ImageSize -> {0., 0.}, BaselinePosition -> 
              Baseline], "CacheGraphics" -> False], 
            Spacer[{0., 0.}]], StandardForm], {0.005, 0.}, {
           AbsoluteThickness[0.1]}}, {1.6094379124341003`, 
          FormBox[
           InterpretationBox[
            StyleBox[
             
             GraphicsBox[{}, ImageSize -> {0., 0.}, BaselinePosition -> 
              Baseline], "CacheGraphics" -> False], 
            Spacer[{0., 0.}]], StandardForm], {0.005, 0.}, {
           AbsoluteThickness[0.1]}}, {1.791759469228055, 
          FormBox[
           InterpretationBox[
            StyleBox[
             
             GraphicsBox[{}, ImageSize -> {0., 0.}, BaselinePosition -> 
              Baseline], "CacheGraphics" -> False], 
            Spacer[{0., 0.}]], StandardForm], {0.005, 0.}, {
           AbsoluteThickness[0.1]}}, {1.9459101490553132`, 
          FormBox[
           InterpretationBox[
            StyleBox[
             
             GraphicsBox[{}, ImageSize -> {0., 0.}, BaselinePosition -> 
              Baseline], "CacheGraphics" -> False], 
            Spacer[{0., 0.}]], StandardForm], {0.005, 0.}, {
           AbsoluteThickness[0.1]}}, {2.0794415416798357`, 
          FormBox[
           InterpretationBox[
            StyleBox[
             
             GraphicsBox[{}, ImageSize -> {0., 0.}, BaselinePosition -> 
              Baseline], "CacheGraphics" -> False], 
            Spacer[{0., 0.}]], StandardForm], {0.005, 0.}, {
           AbsoluteThickness[0.1]}}, {2.1972245773362196`, 
          FormBox[
           InterpretationBox[
            StyleBox[
             
             GraphicsBox[{}, ImageSize -> {0., 0.}, BaselinePosition -> 
              Baseline], "CacheGraphics" -> False], 
            Spacer[{0., 0.}]], StandardForm], {0.005, 0.}, {
           AbsoluteThickness[0.1]}}, {2.302585092994046, 
          FormBox[
           InterpretationBox[
            StyleBox[
             
             GraphicsBox[{}, ImageSize -> {0., 0.}, BaselinePosition -> 
              Baseline], "CacheGraphics" -> False], 
            Spacer[{0., 0.}]], StandardForm], {0.005, 0.}, {
           AbsoluteThickness[0.1]}}, {2.3978952727983707`, 
          FormBox[
           InterpretationBox[
            StyleBox[
             
             GraphicsBox[{}, ImageSize -> {0., 0.}, BaselinePosition -> 
              Baseline], "CacheGraphics" -> False], 
            Spacer[{0., 0.}]], StandardForm], {0.005, 0.}, {
           AbsoluteThickness[0.1]}}, {2.4849066497880004`, 
          FormBox[
           InterpretationBox[
            StyleBox[
             
             GraphicsBox[{}, ImageSize -> {0., 0.}, BaselinePosition -> 
              Baseline], "CacheGraphics" -> False], 
            Spacer[{0., 0.}]], StandardForm], {0.005, 0.}, {
           AbsoluteThickness[0.1]}}, {2.5649493574615367`, 
          FormBox[
           InterpretationBox[
            StyleBox[
             
             GraphicsBox[{}, ImageSize -> {0., 0.}, BaselinePosition -> 
              Baseline], "CacheGraphics" -> False], 
            Spacer[{0., 0.}]], StandardForm], {0.005, 0.}, {
           AbsoluteThickness[0.1]}}, {2.6390573296152584`, 
          FormBox[
           InterpretationBox[
            StyleBox[
             
             GraphicsBox[{}, ImageSize -> {0., 0.}, BaselinePosition -> 
              Baseline], "CacheGraphics" -> False], 
            Spacer[{0., 0.}]], StandardForm], {0.005, 0.}, {
           AbsoluteThickness[0.1]}}, {2.70805020110221, 
          FormBox[
           InterpretationBox[
            StyleBox[
             
             GraphicsBox[{}, ImageSize -> {0., 0.}, BaselinePosition -> 
              Baseline], "CacheGraphics" -> False], 
            Spacer[{0., 0.}]], StandardForm], {0.005, 0.}, {
           AbsoluteThickness[0.1]}}, {2.772588722239781, 
          FormBox[
           InterpretationBox[
            StyleBox[
             
             GraphicsBox[{}, ImageSize -> {0., 0.}, BaselinePosition -> 
              Baseline], "CacheGraphics" -> False], 
            Spacer[{0., 0.}]], StandardForm], {0.005, 0.}, {
           AbsoluteThickness[0.1]}}}, {{-4.605170185988091, 
          FormBox[
           InterpretationBox[
            StyleBox[
             
             GraphicsBox[{}, ImageSize -> {0., 0.}, BaselinePosition -> 
              Baseline], "CacheGraphics" -> False], 
            Spacer[{0., 0.}]], StandardForm], {0.01, 0.}, {
           AbsoluteThickness[0.1]}}, {-2.995732273553991, 
          FormBox[
           InterpretationBox[
            StyleBox[
             
             GraphicsBox[{}, ImageSize -> {0., 0.}, BaselinePosition -> 
              Baseline], "CacheGraphics" -> False], 
            Spacer[{0., 0.}]], StandardForm], {0.01, 0.}, {
           AbsoluteThickness[0.1]}}, {-2.3025850929940455`, 
          FormBox[
           InterpretationBox[
            StyleBox[
             
             GraphicsBox[{}, ImageSize -> {0., 0.}, BaselinePosition -> 
              Baseline], "CacheGraphics" -> False], 
            Spacer[{0., 0.}]], StandardForm], {0.01, 0.}, {
           AbsoluteThickness[0.1]}}, {-0.6931471805599453, 
          FormBox[
           InterpretationBox[
            StyleBox[
             
             GraphicsBox[{}, ImageSize -> {0., 0.}, BaselinePosition -> 
              Baseline], "CacheGraphics" -> False], 
            Spacer[{0., 0.}]], StandardForm], {0.01, 0.}, {
           AbsoluteThickness[0.1]}}, {0., 
          FormBox[
           InterpretationBox[
            StyleBox[
             
             GraphicsBox[{}, ImageSize -> {0., 0.}, BaselinePosition -> 
              Baseline], "CacheGraphics" -> False], 
            Spacer[{0., 0.}]], StandardForm], {0.01, 0.}, {
           AbsoluteThickness[0.1]}}, {-5.298317366548036, 
          FormBox[
           InterpretationBox[
            StyleBox[
             
             GraphicsBox[{}, ImageSize -> {0., 0.}, BaselinePosition -> 
              Baseline], "CacheGraphics" -> False], 
            Spacer[{0., 0.}]], StandardForm], {0.005, 0.}, {
           AbsoluteThickness[0.1]}}, {-5.115995809754082, 
          FormBox[
           InterpretationBox[
            StyleBox[
             
             GraphicsBox[{}, ImageSize -> {0., 0.}, BaselinePosition -> 
              Baseline], "CacheGraphics" -> False], 
            Spacer[{0., 0.}]], StandardForm], {0.005, 0.}, {
           AbsoluteThickness[0.1]}}, {-4.961845129926823, 
          FormBox[
           InterpretationBox[
            StyleBox[
             
             GraphicsBox[{}, ImageSize -> {0., 0.}, BaselinePosition -> 
              Baseline], "CacheGraphics" -> False], 
            Spacer[{0., 0.}]], StandardForm], {0.005, 0.}, {
           AbsoluteThickness[0.1]}}, {-4.8283137373023015`, 
          FormBox[
           InterpretationBox[
            StyleBox[
             
             GraphicsBox[{}, ImageSize -> {0., 0.}, BaselinePosition -> 
              Baseline], "CacheGraphics" -> False], 
            Spacer[{0., 0.}]], StandardForm], {0.005, 0.}, {
           AbsoluteThickness[0.1]}}, {-4.710530701645918, 
          FormBox[
           InterpretationBox[
            StyleBox[
             
             GraphicsBox[{}, ImageSize -> {0., 0.}, BaselinePosition -> 
              Baseline], "CacheGraphics" -> False], 
            Spacer[{0., 0.}]], StandardForm], {0.005, 0.}, {
           AbsoluteThickness[0.1]}}, {-3.912023005428146, 
          FormBox[
           InterpretationBox[
            StyleBox[
             
             GraphicsBox[{}, ImageSize -> {0., 0.}, BaselinePosition -> 
              Baseline], "CacheGraphics" -> False], 
            Spacer[{0., 0.}]], StandardForm], {0.005, 0.}, {
           AbsoluteThickness[0.1]}}, {-3.506557897319982, 
          FormBox[
           InterpretationBox[
            StyleBox[
             
             GraphicsBox[{}, ImageSize -> {0., 0.}, BaselinePosition -> 
              Baseline], "CacheGraphics" -> False], 
            Spacer[{0., 0.}]], StandardForm], {0.005, 0.}, {
           AbsoluteThickness[0.1]}}, {-3.2188758248682006`, 
          FormBox[
           InterpretationBox[
            StyleBox[
             
             GraphicsBox[{}, ImageSize -> {0., 0.}, BaselinePosition -> 
              Baseline], "CacheGraphics" -> False], 
            Spacer[{0., 0.}]], StandardForm], {0.005, 0.}, {
           AbsoluteThickness[0.1]}}, {-2.8134107167600364`, 
          FormBox[
           InterpretationBox[
            StyleBox[
             
             GraphicsBox[{}, ImageSize -> {0., 0.}, BaselinePosition -> 
              Baseline], "CacheGraphics" -> False], 
            Spacer[{0., 0.}]], StandardForm], {0.005, 0.}, {
           AbsoluteThickness[0.1]}}, {-2.659260036932778, 
          FormBox[
           InterpretationBox[
            StyleBox[
             
             GraphicsBox[{}, ImageSize -> {0., 0.}, BaselinePosition -> 
              Baseline], "CacheGraphics" -> False], 
            Spacer[{0., 0.}]], StandardForm], {0.005, 0.}, {
           AbsoluteThickness[0.1]}}, {-2.5257286443082556`, 
          FormBox[
           InterpretationBox[
            StyleBox[
             
             GraphicsBox[{}, ImageSize -> {0., 0.}, BaselinePosition -> 
              Baseline], "CacheGraphics" -> False], 
            Spacer[{0., 0.}]], StandardForm], {0.005, 0.}, {
           AbsoluteThickness[0.1]}}, {-2.4079456086518722`, 
          FormBox[
           InterpretationBox[
            StyleBox[
             
             GraphicsBox[{}, ImageSize -> {0., 0.}, BaselinePosition -> 
              Baseline], "CacheGraphics" -> False], 
            Spacer[{0., 0.}]], StandardForm], {0.005, 0.}, {
           AbsoluteThickness[0.1]}}, {-1.6094379124341003`, 
          FormBox[
           InterpretationBox[
            StyleBox[
             
             GraphicsBox[{}, ImageSize -> {0., 0.}, BaselinePosition -> 
              Baseline], "CacheGraphics" -> False], 
            Spacer[{0., 0.}]], StandardForm], {0.005, 0.}, {
           AbsoluteThickness[0.1]}}, {-1.2039728043259361`, 
          FormBox[
           InterpretationBox[
            StyleBox[
             
             GraphicsBox[{}, ImageSize -> {0., 0.}, BaselinePosition -> 
              Baseline], "CacheGraphics" -> False], 
            Spacer[{0., 0.}]], StandardForm], {0.005, 0.}, {
           AbsoluteThickness[0.1]}}, {-0.916290731874155, 
          FormBox[
           InterpretationBox[
            StyleBox[
             
             GraphicsBox[{}, ImageSize -> {0., 0.}, BaselinePosition -> 
              Baseline], "CacheGraphics" -> False], 
            Spacer[{0., 0.}]], StandardForm], {0.005, 0.}, {
           AbsoluteThickness[0.1]}}, {-0.5108256237659907, 
          FormBox[
           InterpretationBox[
            StyleBox[
             
             GraphicsBox[{}, ImageSize -> {0., 0.}, BaselinePosition -> 
              Baseline], "CacheGraphics" -> False], 
            Spacer[{0., 0.}]], StandardForm], {0.005, 0.}, {
           AbsoluteThickness[0.1]}}, {-0.35667494393873245`, 
          FormBox[
           InterpretationBox[
            StyleBox[
             
             GraphicsBox[{}, ImageSize -> {0., 0.}, BaselinePosition -> 
              Baseline], "CacheGraphics" -> False], 
            Spacer[{0., 0.}]], StandardForm], {0.005, 0.}, {
           AbsoluteThickness[0.1]}}, {-0.2231435513142097, 
          FormBox[
           InterpretationBox[
            StyleBox[
             
             GraphicsBox[{}, ImageSize -> {0., 0.}, BaselinePosition -> 
              Baseline], "CacheGraphics" -> False], 
            Spacer[{0., 0.}]], StandardForm], {0.005, 0.}, {
           AbsoluteThickness[0.1]}}, {-0.10536051565782628`, 
          FormBox[
           InterpretationBox[
            StyleBox[
             
             GraphicsBox[{}, ImageSize -> {0., 0.}, BaselinePosition -> 
              Baseline], "CacheGraphics" -> False], 
            Spacer[{0., 0.}]], StandardForm], {0.005, 0.}, {
           AbsoluteThickness[0.1]}}, {0.6931471805599453, 
          FormBox[
           InterpretationBox[
            StyleBox[
             
             GraphicsBox[{}, ImageSize -> {0., 0.}, BaselinePosition -> 
              Baseline], "CacheGraphics" -> False], 
            Spacer[{0., 0.}]], StandardForm], {0.005, 0.}, {
           AbsoluteThickness[0.1]}}, {1.0986122886681098`, 
          FormBox[
           InterpretationBox[
            StyleBox[
             
             GraphicsBox[{}, ImageSize -> {0., 0.}, BaselinePosition -> 
              Baseline], "CacheGraphics" -> False], 
            Spacer[{0., 0.}]], StandardForm], {0.005, 0.}, {
           AbsoluteThickness[0.1]}}, {1.3862943611198906`, 
          FormBox[
           InterpretationBox[
            StyleBox[
             
             GraphicsBox[{}, ImageSize -> {0., 0.}, BaselinePosition -> 
              Baseline], "CacheGraphics" -> False], 
            Spacer[{0., 0.}]], StandardForm], {0.005, 0.}, {
           AbsoluteThickness[0.1]}}, {1.6094379124341003`, 
          FormBox[
           InterpretationBox[
            StyleBox[
             
             GraphicsBox[{}, ImageSize -> {0., 0.}, BaselinePosition -> 
              Baseline], "CacheGraphics" -> False], 
            Spacer[{0., 0.}]], StandardForm], {0.005, 0.}, {
           AbsoluteThickness[0.1]}}, {1.791759469228055, 
          FormBox[
           InterpretationBox[
            StyleBox[
             
             GraphicsBox[{}, ImageSize -> {0., 0.}, BaselinePosition -> 
              Baseline], "CacheGraphics" -> False], 
            Spacer[{0., 0.}]], StandardForm], {0.005, 0.}, {
           AbsoluteThickness[0.1]}}, {1.9459101490553132`, 
          FormBox[
           InterpretationBox[
            StyleBox[
             
             GraphicsBox[{}, ImageSize -> {0., 0.}, BaselinePosition -> 
              Baseline], "CacheGraphics" -> False], 
            Spacer[{0., 0.}]], StandardForm], {0.005, 0.}, {
           AbsoluteThickness[0.1]}}, {2.0794415416798357`, 
          FormBox[
           InterpretationBox[
            StyleBox[
             
             GraphicsBox[{}, ImageSize -> {0., 0.}, BaselinePosition -> 
              Baseline], "CacheGraphics" -> False], 
            Spacer[{0., 0.}]], StandardForm], {0.005, 0.}, {
           AbsoluteThickness[0.1]}}, {2.1972245773362196`, 
          FormBox[
           InterpretationBox[
            StyleBox[
             
             GraphicsBox[{}, ImageSize -> {0., 0.}, BaselinePosition -> 
              Baseline], "CacheGraphics" -> False], 
            Spacer[{0., 0.}]], StandardForm], {0.005, 0.}, {
           AbsoluteThickness[0.1]}}, {2.302585092994046, 
          FormBox[
           InterpretationBox[
            StyleBox[
             
             GraphicsBox[{}, ImageSize -> {0., 0.}, BaselinePosition -> 
              Baseline], "CacheGraphics" -> False], 
            Spacer[{0., 0.}]], StandardForm], {0.005, 0.}, {
           AbsoluteThickness[0.1]}}, {2.3978952727983707`, 
          FormBox[
           InterpretationBox[
            StyleBox[
             
             GraphicsBox[{}, ImageSize -> {0., 0.}, BaselinePosition -> 
              Baseline], "CacheGraphics" -> False], 
            Spacer[{0., 0.}]], StandardForm], {0.005, 0.}, {
           AbsoluteThickness[0.1]}}, {2.4849066497880004`, 
          FormBox[
           InterpretationBox[
            StyleBox[
             
             GraphicsBox[{}, ImageSize -> {0., 0.}, BaselinePosition -> 
              Baseline], "CacheGraphics" -> False], 
            Spacer[{0., 0.}]], StandardForm], {0.005, 0.}, {
           AbsoluteThickness[0.1]}}, {2.5649493574615367`, 
          FormBox[
           InterpretationBox[
            StyleBox[
             
             GraphicsBox[{}, ImageSize -> {0., 0.}, BaselinePosition -> 
              Baseline], "CacheGraphics" -> False], 
            Spacer[{0., 0.}]], StandardForm], {0.005, 0.}, {
           AbsoluteThickness[0.1]}}, {2.6390573296152584`, 
          FormBox[
           InterpretationBox[
            StyleBox[
             
             GraphicsBox[{}, ImageSize -> {0., 0.}, BaselinePosition -> 
              Baseline], "CacheGraphics" -> False], 
            Spacer[{0., 0.}]], StandardForm], {0.005, 0.}, {
           AbsoluteThickness[0.1]}}, {2.70805020110221, 
          FormBox[
           InterpretationBox[
            StyleBox[
             
             GraphicsBox[{}, ImageSize -> {0., 0.}, BaselinePosition -> 
              Baseline], "CacheGraphics" -> False], 
            Spacer[{0., 0.}]], StandardForm], {0.005, 0.}, {
           AbsoluteThickness[0.1]}}, {2.772588722239781, 
          FormBox[
           InterpretationBox[
            StyleBox[
             
             GraphicsBox[{}, ImageSize -> {0., 0.}, BaselinePosition -> 
              Baseline], "CacheGraphics" -> False], 
            Spacer[{0., 0.}]], StandardForm], {0.005, 0.}, {
           AbsoluteThickness[0.1]}}}}, {Automatic, Automatic}}],
    FrameTicksStyle->GrayLevel[0],
    GridLines->{None, None},
    GridLinesStyle->Directive[
      GrayLevel[0], 
      AbsoluteThickness[1], 
      AbsoluteDashing[{1, 2}]],
    ImagePadding->50,
    ImageSize->Large,
    LabelStyle->{18, 
      GrayLevel[0]},
    Method->{
     "DefaultBoundaryStyle" -> Automatic, "DefaultMeshStyle" -> 
      AbsolutePointSize[6], "ScalingFunctions" -> None},
    PlotRange->{{0, 1348.2658137311992`}, {-4.846585872853206, 
      0.4645592381793248}},
    PlotRangeClipping->True,
    PlotRangePadding->{{
       Scaled[0.02], 
       Scaled[0.02]}, {
       Scaled[0.05], 
       Scaled[0.05]}},
    Ticks->{Automatic, 
      Charting`ScaledTicks[{Log, Exp}]},
    TicksStyle->GrayLevel[0]],
   InterpretTemplate[Legended[
     Graphics[{{{}, {}, {
         Directive[
          Opacity[1.], 
          CapForm["Butt"], 
          AbsoluteThickness[1.6], 
          AbsoluteDashing[{}], 
          RGBColor[0, 0, 1], 
          Dashing[{Small, Small}], 
          Thickness[0.007]], 
         Line[CompressedData["
1:eJxNzXswEwAcB/D1uvQwTZmizqOuaVRMtWjXdrMOW9PjRtnQTAmLHrp5TGg2
yZiiXHQkN12vayV6XB3rce04UUarVHfhD2dFmZF39Ue/X39873uff75fN8nR
vYdmEwgE0Z/8bSfvngrPj5PbHULrn9yT2uvLvlF4VhmV9c9PaKpTFpk/uMvJ
4tFdwgNP6L7ckGUIwJYMlbrv5T6wOdgrUWgrAtuUBe726YwAr+2T+NpURIHr
i35oLdkHwNXOTPVRmhicq6o+nCBFJwzO4xzSoiO09NpuPTokPN5V/Blt8FWY
Ks1i1vmeZDl7dL6eRbys+TyGftR3f8dKm2iwz4uWSSEZ/Zw7QX/VKAEL2tcl
+8QfBD+tJbcGzIkDd7aOMlUFUnCHaCZ68H0SeHEkr4675Ti4mnPTrvbrCfAS
bs7IXeVJsOtWbRufJwNro94TsiwpYHpsaXHsh1Rwc6JgTUhjGnjhGOkNxTsd
zFW2yWddRfcH39mT9AGdb1dI6SLJwUP6uZEjLmjhiYxi0gY0kbd1vctmOWvQ
b3yavWGk8fnqYYMXAy2b1En8A9DUTulUIBc9ThfFZcaim8q5xjoFWsFvC6OF
ZoC3EQQfdZRT4F0hNcagH5ngI/1K+238bDDBXVTnuuk0+HTcgHM7WQFm8NQ6
fj86yH0n41JbDlhzkWy9XaME6x0rkwtTVOAATbCZIcrFv6vTmgcbz4CJ102e
Mw55YJuGRM3SX2jGMdtVQ81nwc/Ib7VXdPlg10cPM0VOanB2eOV+RxXa/J1A
j3uMDlPEODz+jj5Gmdz5ehytbrmg/Dq/ANxuTS9euwi93CW6SkpEHwgKvHOX
VMByLy83jBa1MK8dX//Uugzt+3LMlOWM1pNfWRa4o0fEoxIaA+15y6NdGIZe
15q1qNeApvx8x0n0KwRHGjU9wbYacO+NBLl1CF2zcjdT2lSEe7vSDr7jnwN7
5H+q+dKI5pRwpnjU8+C80u1vqyrQbDfHvC5iMXhF+rBAnvqfX8dUzjajtwyY
pgZCS8BNpVTWswa00s9uJt37Ajji5i9jWTla0rFqpqMTHT/Npi4hXQT/BuQd
+FU=
          "]]}}}, {Ticks -> {Automatic, 
         Charting`ScaledTicks[{Log, Exp}]}, GridLines -> {None, None}, 
       FrameTicks -> {{
          Charting`ScaledTicks[{Log, Exp}], 
          Charting`ScaledFrameTicks[{Log, Exp}]}, {Automatic, Automatic}}, 
       AxesOrigin -> {0, -4.846585872853206}, 
       PlotRange -> {{0, 1348.2658137311992`}, {-4.846585872853206, 
         0.4645592381793248}}, DisplayFunction -> Identity, 
       Method -> {
        "DefaultBoundaryStyle" -> Automatic, "DefaultMeshStyle" -> 
         AbsolutePointSize[6], "ScalingFunctions" -> None}, DisplayFunction -> 
       Identity, DisplayFunction -> Identity, 
       Method -> {
        "DefaultBoundaryStyle" -> Automatic, "DefaultMeshStyle" -> 
         AbsolutePointSize[6], "ScalingFunctions" -> None, 
         "ClippingRange" -> {{{0.000027515628851657125`, 
          1348.2657862155704`}, {-4.605170185988091, 
          0.22314355131420976`}}, {{0.000027515628851657125`, 
          1348.2657862155704`}, {-4.605170185988091, 0.22314355131420976`}}}},
        DisplayFunction -> Identity, AspectRatio -> GoldenRatio^(-1), 
       Axes -> {True, True}, AxesLabel -> {None, None}, AxesOrigin -> {0, 0}, 
       AxesStyle -> GrayLevel[0], BaseStyle -> GrayLevel[0], 
       CoordinatesToolOptions -> {"DisplayFunction" -> ({
           Part[#, 1], 
           Exp[
            Part[#, 2]]}& ), "CopiedValueFunction" -> ({
           Part[#, 1], 
           Exp[
            Part[#, 2]]}& )}, DisplayFunction :> Identity, 
       Frame -> {{True, False}, {True, False}}, 
       FrameLabel -> {{None, None}, {None, None}}, FrameStyle -> {Automatic, 
         RGBColor[0, 0, 1], Automatic, Automatic}, 
       FrameTicks -> {{Automatic, Automatic}, {Automatic, Automatic}}, 
       FrameTicksStyle -> GrayLevel[0], GridLines -> {None, None}, 
       GridLinesStyle -> Directive[
         GrayLevel[0], 
         AbsoluteThickness[1], 
         AbsoluteDashing[{1, 2}]], ImagePadding -> 50, ImageSize -> Large, 
       LabelStyle -> {18, 
         GrayLevel[0]}, 
       Method -> {
        "DefaultBoundaryStyle" -> Automatic, "DefaultMeshStyle" -> 
         AbsolutePointSize[6], "ScalingFunctions" -> None}, 
       PlotRange -> {{0, 1348.2658137311992`}, {-4.605170185988091, 
         0.22314355131420976`}}, PlotRangeClipping -> True, 
       PlotRangePadding -> {{
          Scaled[0.02], 
          Scaled[0.02]}, {
          Scaled[0.05], 
          Scaled[0.05]}}, Ticks -> {Automatic, Automatic}, TicksStyle -> 
       GrayLevel[0]}], 
     Placed[
      Unevaluated[
       LineLegend[{
         Directive[
          Opacity[1.], 
          CapForm["Butt"], 
          AbsoluteThickness[1.6], 
          AbsoluteDashing[{}], 
          RGBColor[0, 0, 1], 
          Dashing[{Small, Small}], 
          Thickness[0.007]]}, {"[K]"}, LegendMarkers -> None, 
        LabelStyle -> {18, 
          GrayLevel[0]}, LegendLayout -> "Column"]], {0.15, 0.95}, 
      Identity]]& ],
   AutoDelete->True,
   Editable->True,
   SelectWithContents->False,
   Selectable->True]}]], "Output",
 CellChangeTimes->{
  3.645355813899425*^9, 3.64535586845126*^9, 3.645355981169342*^9, 
   3.645356011221833*^9, 3.645356045463777*^9, {3.6453566091712103`*^9, 
   3.645356633395194*^9}, 3.645356791155142*^9, 3.64535725825716*^9, 
   3.645357290132002*^9, 3.645357412582453*^9, 3.645357444274993*^9, 
   3.6453574887334547`*^9, {3.645358647234214*^9, 3.645358682955516*^9}, 
   3.645358901375022*^9, 3.6453589759057207`*^9, 3.64536025442327*^9, 
   3.6454459783457937`*^9, {3.645446072009774*^9, 3.645446097132348*^9}, 
   3.645446288786764*^9, 3.645472626600544*^9, 3.6454728322421513`*^9}]
}, Open  ]]
}, Open  ]]
}, Open  ]]
}, Open  ]]
},
WindowSize->{1271, 751},
WindowMargins->{{Automatic, 0}, {Automatic, 0}},
PrintingCopies->1,
PrintingPageRange->{1, Automatic},
FrontEndVersion->"10.3 for Mac OS X x86 (32-bit, 64-bit Kernel) (October 9, \
2015)",
StyleDefinitions->"Default.nb"
]
(* End of Notebook Content *)

(* Internal cache information *)
(*CellTagsOutline
CellTagsIndex->{}
*)
(*CellTagsIndex
CellTagsIndex->{}
*)
(*NotebookFileOutline
Notebook[{
Cell[CellGroupData[{
Cell[580, 22, 119, 1, 92, "Title"],
Cell[CellGroupData[{
Cell[724, 27, 106, 1, 64, "Section"],
Cell[833, 30, 9145, 261, 849, "Text"]
}, Open  ]],
Cell[CellGroupData[{
Cell[10015, 296, 235, 5, 64, "Section"],
Cell[10253, 303, 601, 9, 68, "Text"],
Cell[10857, 314, 7556, 210, 250, "Input"],
Cell[18416, 526, 26311, 532, 1087, "Input"],
Cell[44730, 1060, 2002, 50, 63, "Input"],
Cell[CellGroupData[{
Cell[46757, 1114, 133, 1, 44, "Subsection"],
Cell[46893, 1117, 419, 13, 28, "Input"],
Cell[CellGroupData[{
Cell[47337, 1134, 263, 5, 28, "Input"],
Cell[47603, 1141, 419, 7, 28, "Output"]
}, Open  ]],
Cell[CellGroupData[{
Cell[48059, 1153, 219, 5, 28, "Input"],
Cell[48281, 1160, 416, 7, 28, "Output"]
}, Open  ]],
Cell[CellGroupData[{
Cell[48734, 1172, 633, 18, 63, "Input"],
Cell[49370, 1192, 924, 16, 57, "Output"]
}, Open  ]],
Cell[CellGroupData[{
Cell[50331, 1213, 128, 3, 28, "Input"],
Cell[50462, 1218, 920, 16, 46, "Output"]
}, Open  ]],
Cell[CellGroupData[{
Cell[51419, 1239, 11313, 262, 450, "Input"],
Cell[62735, 1503, 1178, 20, 28, "Output"],
Cell[63916, 1525, 40919, 877, 384, "Output"]
}, Open  ]],
Cell[104850, 2405, 4491, 109, 301, "Input"],
Cell[109344, 2516, 2378, 54, 63, "Input"],
Cell[111725, 2572, 1776, 47, 63, "Input"],
Cell[113504, 2621, 2941, 71, 90, "Input"],
Cell[CellGroupData[{
Cell[116470, 2696, 753, 17, 63, "Input"],
Cell[117226, 2715, 85068, 1733, 409, "Output"]
}, Open  ]]
}, Open  ]]
}, Open  ]]
}, Open  ]]
}
]
*)

(* End of internal cache information *)
