# Supplementary material for: Enzyme Sequestration as a Tuning Point in Controlling Response Dynamics of Signalling Networks
Source: PLoS Comput Biol. 2016 May 10;12(5):e1004918. doi: 10.1371/journal.pcbi.1004918 (PMC4862689; doi:10.1371/journal.pcbi.1004918)
Supplement: S5 Data — (ZIP) [file pcbi.1004918.s013.zip]

Archive with 307 entries (258 files):
- S5_Data/
- S5_Data/.DS_Store
- __MACOSX/
- __MACOSX/S5_Data/
- __MACOSX/S5_Data/._.DS_Store
- S5_Data/adaptiveNetwork1/
- S5_Data/adaptiveNetwork1/G028_I00.eqn
- __MACOSX/S5_Data/adaptiveNetwork1/
- __MACOSX/S5_Data/adaptiveNetwork1/._G028_I00.eqn
- S5_Data/adaptiveNetwork1/G028_I00.mod
- __MACOSX/S5_Data/adaptiveNetwork1/._G028_I00.mod
- S5_Data/adaptiveNetwork1/G028_I00_ode_event.m
- __MACOSX/S5_Data/adaptiveNetwork1/._G028_I00_ode_event.m
- S5_Data/adaptiveNetwork1/G028_I00_odes.m
- __MACOSX/S5_Data/adaptiveNetwork1/._G028_I00_odes.m
- S5_Data/adaptiveNetwork1/G028_I00Driver.m
- __MACOSX/S5_Data/adaptiveNetwork1/._G028_I00Driver.m
- __MACOSX/S5_Data/._adaptiveNetwork1
- S5_Data/adaptiveNetwork2/
- S5_Data/adaptiveNetwork2/.DS_Store
- __MACOSX/S5_Data/adaptiveNetwork2/
- __MACOSX/S5_Data/adaptiveNetwork2/._.DS_Store
- S5_Data/adaptiveNetwork2/G057_I00.eqn
- __MACOSX/S5_Data/adaptiveNetwork2/._G057_I00.eqn
- S5_Data/adaptiveNetwork2/G057_I00.mod
- __MACOSX/S5_Data/adaptiveNetwork2/._G057_I00.mod
- S5_Data/adaptiveNetwork2/G057_I00_ode_event.m
- __MACOSX/S5_Data/adaptiveNetwork2/._G057_I00_ode_event.m
- S5_Data/adaptiveNetwork2/G057_I00_odes.m
- __MACOSX/S5_Data/adaptiveNetwork2/._G057_I00_odes.m
- S5_Data/adaptiveNetwork2/G057_I00Driver.m
- __MACOSX/S5_Data/adaptiveNetwork2/._G057_I00Driver.m
- __MACOSX/S5_Data/._adaptiveNetwork2
- S5_Data/Network No. 13/
- S5_Data/Network No. 13/G078_I00.eqn
- __MACOSX/S5_Data/Network No. 13/
- __MACOSX/S5_Data/Network No. 13/._G078_I00.eqn
- S5_Data/Network No. 13/G078_I00.mod
- __MACOSX/S5_Data/Network No. 13/._G078_I00.mod
- S5_Data/Network No. 13/G078_I00_ode_event.m
- __MACOSX/S5_Data/Network No. 13/._G078_I00_ode_event.m
- S5_Data/Network No. 13/G078_I00_odes.m
- __MACOSX/S5_Data/Network No. 13/._G078_I00_odes.m
- S5_Data/Network No. 13/G078_I00Driver.m
- __MACOSX/S5_Data/Network No. 13/._G078_I00Driver.m
- __MACOSX/S5_Data/._Network No. 13
- S5_Data/Network No. 15/
- S5_Data/Network No. 15/G154_I00.eqn
- __MACOSX/S5_Data/Network No. 15/
- __MACOSX/S5_Data/Network No. 15/._G154_I00.eqn
- S5_Data/Network No. 15/G154_I00.mod
- __MACOSX/S5_Data/Network No. 15/._G154_I00.mod
- S5_Data/Network No. 15/G154_I00_ode_event.m
- __MACOSX/S5_Data/Network No. 15/._G154_I00_ode_event.m
- S5_Data/Network No. 15/G154_I00_odes.m
- __MACOSX/S5_Data/Network No. 15/._G154_I00_odes.m
- S5_Data/Network No. 15/G154_I00Driver.m
- __MACOSX/S5_Data/Network No. 15/._G154_I00Driver.m
- __MACOSX/S5_Data/._Network No. 15
- S5_Data/Network No. 18/
- S5_Data/Network No. 18/G086_I00.eqn
- __MACOSX/S5_Data/Network No. 18/
- __MACOSX/S5_Data/Network No. 18/._G086_I00.eqn
- S5_Data/Network No. 18/G086_I00.mod
- __MACOSX/S5_Data/Network No. 18/._G086_I00.mod
- S5_Data/Network No. 18/G086_I00_ode_event.m
- __MACOSX/S5_Data/Network No. 18/._G086_I00_ode_event.m
- S5_Data/Network No. 18/G086_I00_odes.m
- __MACOSX/S5_Data/Network No. 18/._G086_I00_odes.m
- S5_Data/Network No. 18/G086_I00Driver.m
- __MACOSX/S5_Data/Network No. 18/._G086_I00Driver.m
- __MACOSX/S5_Data/._Network No. 18
- S5_Data/Network No. 20/
- S5_Data/Network No. 20/G096_I00.eqn
- __MACOSX/S5_Data/Network No. 20/
- __MACOSX/S5_Data/Network No. 20/._G096_I00.eqn
- S5_Data/Network No. 20/G096_I00.mod
- __MACOSX/S5_Data/Network No. 20/._G096_I00.mod
- S5_Data/Network No. 20/G096_I00_ode_event.m
- __MACOSX/S5_Data/Network No. 20/._G096_I00_ode_event.m
- S5_Data/Network No. 20/G096_I00_odes.m
- __MACOSX/S5_Data/Network No. 20/._G096_I00_odes.m
- S5_Data/Network No. 20/G096_I00Driver.m
- __MACOSX/S5_Data/Network No. 20/._G096_I00Driver.m
- __MACOSX/S5_Data/._Network No. 20
- S5_Data/Network No. 21/
- S5_Data/Network No. 21/G097_I00.eqn
- __MACOSX/S5_Data/Network No. 21/
- __MACOSX/S5_Data/Network No. 21/._G097_I00.eqn
- S5_Data/Network No. 21/G097_I00.mod
- __MACOSX/S5_Data/Network No. 21/._G097_I00.mod
- S5_Data/Network No. 21/G097_I00_ode_event.m
- __MACOSX/S5_Data/Network No. 21/._G097_I00_ode_event.m
- S5_Data/Network No. 21/G097_I00_odes.m
- __MACOSX/S5_Data/Network No. 21/._G097_I00_odes.m
- S5_Data/Network No. 21/G097_I00Driver.m
- __MACOSX/S5_Data/Network No. 21/._G097_I00Driver.m
- __MACOSX/S5_Data/._Network No. 21
- S5_Data/Network No. 23/
- S5_Data/Network No. 23/G188_I00.eqn
- __MACOSX/S5_Data/Network No. 23/
- __MACOSX/S5_Data/Network No. 23/._G188_I00.eqn
- S5_Data/Network No. 23/G188_I00.mod
- __MACOSX/S5_Data/Network No. 23/._G188_I00.mod
- S5_Data/Network No. 23/G188_I00_ode_event.m
- __MACOSX/S5_Data/Network No. 23/._G188_I00_ode_event.m
- S5_Data/Network No. 23/G188_I00_odes.m
- __MACOSX/S5_Data/Network No. 23/._G188_I00_odes.m
- S5_Data/Network No. 23/G188_I00Driver.m
- __MACOSX/S5_Data/Network No. 23/._G188_I00Driver.m
- __MACOSX/S5_Data/._Network No. 23
- S5_Data/Network No. 25/
- S5_Data/Network No. 25/G221_I00.eqn
- __MACOSX/S5_Data/Network No. 25/
- __MACOSX/S5_Data/Network No. 25/._G221_I00.eqn
- S5_Data/Network No. 25/G221_I00.mod
- __MACOSX/S5_Data/Network No. 25/._G221_I00.mod
- S5_Data/Network No. 25/G221_I00_ode_event.m
- __MACOSX/S5_Data/Network No. 25/._G221_I00_ode_event.m
- S5_Data/Network No. 25/G221_I00_odes.m
- __MACOSX/S5_Data/Network No. 25/._G221_I00_odes.m
- S5_Data/Network No. 25/G221_I00Driver.m
- __MACOSX/S5_Data/Network No. 25/._G221_I00Driver.m
- __MACOSX/S5_Data/._Network No. 25
- S5_Data/Network No. 26/
- S5_Data/Network No. 26/G052_I00.eqn
- __MACOSX/S5_Data/Network No. 26/
- __MACOSX/S5_Data/Network No. 26/._G052_I00.eqn
- S5_Data/Network No. 26/G052_I00.mod
- __MACOSX/S5_Data/Network No. 26/._G052_I00.mod
- S5_Data/Network No. 26/G052_I00_ode_event.m
- __MACOSX/S5_Data/Network No. 26/._G052_I00_ode_event.m
- S5_Data/Network No. 26/G052_I00_odes.m
- __MACOSX/S5_Data/Network No. 26/._G052_I00_odes.m
- S5_Data/Network No. 26/G052_I00Driver.m
- __MACOSX/S5_Data/Network No. 26/._G052_I00Driver.m
- __MACOSX/S5_Data/._Network No. 26
- S5_Data/Network No. 3/
- S5_Data/Network No. 3/G218_I00.eqn
- __MACOSX/S5_Data/Network No. 3/
- __MACOSX/S5_Data/Network No. 3/._G218_I00.eqn
- S5_Data/Network No. 3/G218_I00.mod
- __MACOSX/S5_Data/Network No. 3/._G218_I00.mod
- S5_Data/Network No. 3/G218_I00_ode_event.m
- __MACOSX/S5_Data/Network No. 3/._G218_I00_ode_event.m
- S5_Data/Network No. 3/G218_I00_odes.m
- __MACOSX/S5_Data/Network No. 3/._G218_I00_odes.m
- S5_Data/Network No. 3/G218_I00Driver.m
- __MACOSX/S5_Data/Network No. 3/._G218_I00Driver.m
- __MACOSX/S5_Data/._Network No. 3
- S5_Data/Network No. 32/
- S5_Data/Network No. 32/G106_I00.eqn
- __MACOSX/S5_Data/Network No. 32/
- __MACOSX/S5_Data/Network No. 32/._G106_I00.eqn
- S5_Data/Network No. 32/G106_I00.mod
- __MACOSX/S5_Data/Network No. 32/._G106_I00.mod
- S5_Data/Network No. 32/G106_I00_ode_event.m
- __MACOSX/S5_Data/Network No. 32/._G106_I00_ode_event.m
- S5_Data/Network No. 32/G106_I00_odes.m
- __MACOSX/S5_Data/Network No. 32/._G106_I00_odes.m
- S5_Data/Network No. 32/G106_I00Driver.m
- __MACOSX/S5_Data/Network No. 32/._G106_I00Driver.m
- __MACOSX/S5_Data/._Network No. 32
- S5_Data/Network No. 35/
- S5_Data/Network No. 35/G109_I00.eqn
- __MACOSX/S5_Data/Network No. 35/
- __MACOSX/S5_Data/Network No. 35/._G109_I00.eqn
- S5_Data/Network No. 35/G109_I00.mod
- __MACOSX/S5_Data/Network No. 35/._G109_I00.mod
- S5_Data/Network No. 35/G109_I00_ode_event.m
- __MACOSX/S5_Data/Network No. 35/._G109_I00_ode_event.m
- S5_Data/Network No. 35/G109_I00_odes.m
- __MACOSX/S5_Data/Network No. 35/._G109_I00_odes.m
- S5_Data/Network No. 35/G109_I00Driver.m
- __MACOSX/S5_Data/Network No. 35/._G109_I00Driver.m
- __MACOSX/S5_Data/._Network No. 35
- S5_Data/Network No. 38/
- S5_Data/Network No. 38/G093_I00.eqn
- __MACOSX/S5_Data/Network No. 38/
- __MACOSX/S5_Data/Network No. 38/._G093_I00.eqn
- S5_Data/Network No. 38/G093_I00.mod
- __MACOSX/S5_Data/Network No. 38/._G093_I00.mod
- S5_Data/Network No. 38/G093_I00_ode_event.m
- __MACOSX/S5_Data/Network No. 38/._G093_I00_ode_event.m
- S5_Data/Network No. 38/G093_I00_odes.m
- __MACOSX/S5_Data/Network No. 38/._G093_I00_odes.m
- S5_Data/Network No. 38/G093_I00Driver.m
- __MACOSX/S5_Data/Network No. 38/._G093_I00Driver.m
- __MACOSX/S5_Data/._Network No. 38
- S5_Data/Network No. 4/
- S5_Data/Network No. 4/G165_I00.eqn
- __MACOSX/S5_Data/Network No. 4/
- __MACOSX/S5_Data/Network No. 4/._G165_I00.eqn
- S5_Data/Network No. 4/G165_I00.mod
- __MACOSX/S5_Data/Network No. 4/._G165_I00.mod
- S5_Data/Network No. 4/G165_I00_ode_event.m
- __MACOSX/S5_Data/Network No. 4/._G165_I00_ode_event.m
- S5_Data/Network No. 4/G165_I00_odes.m
- __MACOSX/S5_Data/Network No. 4/._G165_I00_odes.m
- S5_Data/Network No. 4/G165_I00Driver.m
- __MACOSX/S5_Data/Network No. 4/._G165_I00Driver.m
- __MACOSX/S5_Data/._Network No. 4
- S5_Data/Network No. 46/
- S5_Data/Network No. 46/G166_I00.eqn
- __MACOSX/S5_Data/Network No. 46/
- __MACOSX/S5_Data/Network No. 46/._G166_I00.eqn
- S5_Data/Network No. 46/G166_I00.mod
- __MACOSX/S5_Data/Network No. 46/._G166_I00.mod
- S5_Data/Network No. 46/G166_I00_ode_event.m
- __MACOSX/S5_Data/Network No. 46/._G166_I00_ode_event.m
- S5_Data/Network No. 46/G166_I00_odes.m
- __MACOSX/S5_Data/Network No. 46/._G166_I00_odes.m
- S5_Data/Network No. 46/G166_I00Driver.m
- __MACOSX/S5_Data/Network No. 46/._G166_I00Driver.m
- __MACOSX/S5_Data/._Network No. 46
- S5_Data/Network No. 49/
- S5_Data/Network No. 49/G125_I00.eqn
- __MACOSX/S5_Data/Network No. 49/
- __MACOSX/S5_Data/Network No. 49/._G125_I00.eqn
- S5_Data/Network No. 49/G125_I00.mod
- __MACOSX/S5_Data/Network No. 49/._G125_I00.mod
- S5_Data/Network No. 49/G125_I00_ode_event.m
- __MACOSX/S5_Data/Network No. 49/._G125_I00_ode_event.m
- S5_Data/Network No. 49/G125_I00_odes.m
- __MACOSX/S5_Data/Network No. 49/._G125_I00_odes.m
- S5_Data/Network No. 49/G125_I00Driver.m
- __MACOSX/S5_Data/Network No. 49/._G125_I00Driver.m
- __MACOSX/S5_Data/._Network No. 49
- S5_Data/Network No. 5/
- S5_Data/Network No. 5/G144_I00.eqn
- __MACOSX/S5_Data/Network No. 5/
- __MACOSX/S5_Data/Network No. 5/._G144_I00.eqn
- S5_Data/Network No. 5/G144_I00.mod
- __MACOSX/S5_Data/Network No. 5/._G144_I00.mod
- S5_Data/Network No. 5/G144_I00_ode_event.m
- __MACOSX/S5_Data/Network No. 5/._G144_I00_ode_event.m
- S5_Data/Network No. 5/G144_I00_odes.m
- __MACOSX/S5_Data/Network No. 5/._G144_I00_odes.m
- S5_Data/Network No. 5/G144_I00Driver.m
- __MACOSX/S5_Data/Network No. 5/._G144_I00Driver.m
- __MACOSX/S5_Data/._Network No. 5
- S5_Data/Network No. 51/
- S5_Data/Network No. 51/G068_I00.eqn
- __MACOSX/S5_Data/Network No. 51/
- __MACOSX/S5_Data/Network No. 51/._G068_I00.eqn
- S5_Data/Network No. 51/G068_I00.mod
- __MACOSX/S5_Data/Network No. 51/._G068_I00.mod
- S5_Data/Network No. 51/G068_I00_ode_event.m
- __MACOSX/S5_Data/Network No. 51/._G068_I00_ode_event.m
- S5_Data/Network No. 51/G068_I00_odes.m
- __MACOSX/S5_Data/Network No. 51/._G068_I00_odes.m
- S5_Data/Network No. 51/G068_I00Driver.m
- __MACOSX/S5_Data/Network No. 51/._G068_I00Driver.m
- __MACOSX/S5_Data/._Network No. 51
- S5_Data/Network No. 52/
- S5_Data/Network No. 52/G096_I00.eqn
- __MACOSX/S5_Data/Network No. 52/
- __MACOSX/S5_Data/Network No. 52/._G096_I00.eqn
- S5_Data/Network No. 52/G096_I00.mod
- __MACOSX/S5_Data/Network No. 52/._G096_I00.mod
- S5_Data/Network No. 52/G096_I00_ode_event.m
- __MACOSX/S5_Data/Network No. 52/._G096_I00_ode_event.m
- S5_Data/Network No. 52/G096_I00_odes.m
- __MACOSX/S5_Data/Network No. 52/._G096_I00_odes.m
- S5_Data/Network No. 52/G096_I00Driver.m
- __MACOSX/S5_Data/Network No. 52/._G096_I00Driver.m
- __MACOSX/S5_Data/._Network No. 52
- S5_Data/Network No. 56/
- S5_Data/Network No. 56/G093_I00.eqn
- __MACOSX/S5_Data/Network No. 56/
- __MACOSX/S5_Data/Network No. 56/._G093_I00.eqn
- S5_Data/Network No. 56/G093_I00.mod
- __MACOSX/S5_Data/Network No. 56/._G093_I00.mod
- S5_Data/Network No. 56/G093_I00_ode_event.m
- __MACOSX/S5_Data/Network No. 56/._G093_I00_ode_event.m
- S5_Data/Network No. 56/G093_I00_odes.m
- __MACOSX/S5_Data/Network No. 56/._G093_I00_odes.m
- S5_Data/Network No. 56/G093_I00Driver.m
- __MACOSX/S5_Data/Network No. 56/._G093_I00Driver.m
- __MACOSX/S5_Data/._Network No. 56
- S5_Data/Network No. 57/
- S5_Data/Network No. 57/G131_I00.eqn
- __MACOSX/S5_Data/Network No. 57/
- __MACOSX/S5_Data/Network No. 57/._G131_I00.eqn
- S5_Data/Network No. 57/G131_I00.mod
- __MACOSX/S5_Data/Network No. 57/._G131_I00.mod
- S5_Data/Network No. 57/G131_I00_ode_event.m
- __MACOSX/S5_Data/Network No. 57/._G131_I00_ode_event.m
- S5_Data/Network No. 57/G131_I00_odes.m
- __MACOSX/S5_Data/Network No. 57/._G131_I00_odes.m
- S5_Data/Network No. 57/G131_I00Driver.m
- __MACOSX/S5_Data/Network No. 57/._G131_I00Driver.m
- __MACOSX/S5_Data/._Network No. 57
- S5_Data/Network No. 59/
- S5_Data/Network No. 59/G044_I00.eqn
- __MACOSX/S5_Data/Network No. 59/
- __MACOSX/S5_Data/Network No. 59/._G044_I00.eqn
- S5_Data/Network No. 59/G044_I00.mod
- __MACOSX/S5_Data/Network No. 59/._G044_I00.mod
- S5_Data/Network No. 59/G044_I00_ode_event.m
[truncated: 7 more entries]
