# Supplementary material for: Enzyme Sequestration as a Tuning Point in Controlling Response Dynamics of Signalling Networks
Source: PLoS Comput Biol. 2016 May 10;12(5):e1004918. doi: 10.1371/journal.pcbi.1004918 (PMC4862689; doi:10.1371/journal.pcbi.1004918)
Supplement: S5 Data — (ZIP) [file pcbi.1004918.s013.zip › S5_Data/adaptiveNetwork1/G028_I00.eqn]

# Facile model created by Allosteric Network Compiler (ANC)
# ANC version 1.01 released 2011/08/26
# 2015年 5月29日 星期五 15时14分36秒 BST


# REACTION CLASS: CatalyticReaction
# ---------------------------------
G0401                + TG00000              <-> G0401_TG00000i00                ; fb00=0.125892541179417; bb00=0.501187233627272 # (R!05) Kd = 3.98107170553496
G0401_TG00000i00                             -> G0401 + TG00001                 ; kp00=0.586581613397342         # (R!06)
G080200              + TG00001              <-> G080200_TG00001i00              ; fb01=1; bb01=1                 # (R!18) Kd = 1
G080200_TG00001i00                           -> G080200 + TG00000               ; kp01=0.0415688804861519        # (R!19)
G0000_G0401i00       + TG00000              <-> G0000_G0401_TG00000i00          ; fb00=0.125892541179417; bb00=0.501187233627272 # (R!24) Kd = 3.98107170553496
G0000_G0401_TG00000i00                       -> G0000_G0401i00 + TG00001        ; kp00=0.586581613397342         # (R!25)
G0000_G080200i00     + TG00001              <-> G0000_G080200_TG00001i00        ; fb01=1; bb01=1                 # (R!26) Kd = 1
G0000_G080200_TG00001i00                     -> G0000_G080200i00 + TG00000      ; kp01=0.0415688804861519        # (R!27)
G0000_G080200i01     + TG00001              <-> G0000_G080200_TG00001i01        ; fb01=1; bb01=1                 # (R!28) Kd = 1
G0000_G080200_TG00001i01                     -> G0000_G080200i01 + TG00000      ; kp01=0.0415688804861519        # (R!29)

# REACTION CLASS: BindingReaction
# -------------------------------
G0000                + G0401                <-> G0000_G0401i00                  ; fb01=1; bb02=0.0630957344480193 # (R!01) Kd = 0.0630957344480193
G0000                + G080200              <-> G0000_G080200i00                ; fb02=1.99526231496888; bb00=0.501187233627272 # (R!02) Kd = 0.251188643150958
G0000                + G080200              <-> G0000_G080200i01                ; fb01=1; bb03=0.251188643150958 # (R!03) Kd = 0.251188643150958
G0000                + G080200              <-> G0000_G080200i02                ; fb02=1.99526231496888; bb04=1.99526231496888 # (R!04) Kd = 1
G0000                + LG0000               <-> G0000_LG0000i00                 ; fb03=0.0630957344480194; bb05=3.98107170553497 # (R!00) Kd = 63.0957344480192
G0000                + G0000_G080200i00     <-> G0000_G0000_G080200i00          ; fb01=1; bb03=0.251188643150958 # (R!07) Kd = 0.251188643150958
G0000                + G0000_G080200i00     <-> G0000_G0000_G080200i01          ; fb02=1.99526231496888; bb04=1.99526231496888 # (R!08) Kd = 1
G0000                + G0000_G080200i01     <-> G0000_G0000_G080200i00          ; fb02=1.99526231496888; bb00=0.501187233627272 # (R!09) Kd = 0.251188643150958
G0000                + G0000_G080200i01     <-> G0000_G0000_G080200i02          ; fb02=1.99526231496888; bb04=1.99526231496888 # (R!10) Kd = 1
G0000                + G0000_G080200i02     <-> G0000_G0000_G080200i01          ; fb02=1.99526231496888; bb00=0.501187233627272 # (R!11) Kd = 0.251188643150958
G0000                + G0000_G080200i02     <-> G0000_G0000_G080200i02          ; fb01=1; bb03=0.251188643150958 # (R!12) Kd = 0.251188643150958
G0000                + G0401_TG00000i00     <-> G0000_G0401_TG00000i00          ; fb01=1; bb02=0.0630957344480193 # (R!13) Kd = 0.0630957344480193
G0000                + G080200_TG00001i00   <-> G0000_G080200_TG00001i00        ; fb02=1.99526231496888; bb00=0.501187233627272 # (R!30) Kd = 0.251188643150958
G0000                + G080200_TG00001i00   <-> G0000_G080200_TG00001i01        ; fb01=1; bb03=0.251188643150958 # (R!31) Kd = 0.251188643150958
G0401                + G0000_LG0000i00      <-> G0000_G0401_LG0000i00           ; fb01=1; bb02=0.0630957344480193 # (R!14) Kd = 0.0630957344480193
G080200              + G0000_LG0000i00      <-> G0000_G080200_LG0000i00         ; fb02=1.99526231496888; bb00=0.501187233627272 # (R!15) Kd = 0.251188643150958
G080200              + G0000_LG0000i00      <-> G0000_G080200_LG0000i01         ; fb01=1; bb03=0.251188643150958 # (R!16) Kd = 0.251188643150958
G080200              + G0000_LG0000i00      <-> G0000_G080200_LG0000i02         ; fb02=1.99526231496888; bb04=1.99526231496888 # (R!17) Kd = 1
LG0000               + G0000_G0401i00       <-> G0000_G0401_LG0000i00           ; fb03=0.0630957344480194; bb05=3.98107170553497 # (R!20) Kd = 63.0957344480192
LG0000               + G0000_G080200i00     <-> G0000_G080200_LG0000i00         ; fb03=0.0630957344480194; bb05=3.98107170553497 # (R!21) Kd = 63.0957344480192
LG0000               + G0000_G080200i01     <-> G0000_G080200_LG0000i01         ; fb03=0.0630957344480194; bb05=3.98107170553497 # (R!22) Kd = 63.0957344480192
LG0000               + G0000_G080200i02     <-> G0000_G080200_LG0000i02         ; fb03=0.0630957344480194; bb05=3.98107170553497 # (R!23) Kd = 63.0957344480192


# CUSTOM REACTIONS (from EQN section)
# -----------------------------------
null -> LG0000; clamp_source_LG0000="(+(event_flags(1) && ~event_flags(5))*min((t-event_times(1))/1, 1)*(0.642517731173914)*4.0+event_flags(5)*max(1-(t-event_times(5))/1, 0)*(-395.519817410537)*4.0+(event_flags(2) && ~event_flags(6))*min((t-event_times(2))/1, 1)*(5.19079299957468)*4.0+event_flags(6)*max(1-(t-event_times(6))/1, 0)*(0)*4.0+(event_flags(3) && ~event_flags(7))*min((t-event_times(3))/1, 1)*(73.1184497311783)*4.0+event_flags(7)*max(1-(t-event_times(7))/1, 0)*(0)*4.0+(event_flags(4) && ~event_flags(8))*min((t-event_times(4))/1, 1)*(316.56795694861)*4.0+event_flags(8)*max(1-(t-event_times(8))/1, 0)*(0)*4.0)"
LG0000 -> null; clamp_sink_LG0000=4.0


# INITIAL CONCENTRATIONS (compiled from MODEL section)
# ----------------------------------------------------
INIT:
G0000 = 9.99999999999999
G0401 = 2.20347691230698
G080200 = 9.99999999999999
LG0000 = 0.001
TG00000 = 9.99999999999999


# CONFIG (from CONFIG section)
# ----------------------------
CONFIG:
ode_event_times = ~ ~ ~ ~ ~ ~ ~ ~ ~;
SS_timescale = 500.0;
t_final = 20000;
t_vector = [t0:1.0:tf];
matlab_ode_solver = ode23s;
matlab_solver_options{InitialStep} = 1e-8;
matlab_solver_options{AbsTol} = 1e-9;
matlab_solver_options{RelTol} = 1e-3;
matlab_solver_options{MaxStep} = 500.0;
