# Supplementary material for: Enzyme Sequestration as a Tuning Point in Controlling Response Dynamics of Signalling Networks
Source: PLoS Comput Biol. 2016 May 10;12(5):e1004918. doi: 10.1371/journal.pcbi.1004918 (PMC4862689; doi:10.1371/journal.pcbi.1004918)
Supplement: S5 Data — (ZIP) [file pcbi.1004918.s013.zip › S5_Data/adaptiveNetwork2/G057_I00.eqn]

# Facile model created by Allosteric Network Compiler (ANC)
# ANC version 1.01 released 2011/08/26
# 2015年 5月29日 星期五 17时07分24秒 BST


# REACTION CLASS: CatalyticReaction
# ---------------------------------
G0401                + TG00000              <-> G0401_TG00000i00                ; fb00=3.98107170553497; bb00=0.251188643150958 # (R!05) Kd = 0.0630957344480194
G0401_TG00000i00                             -> G0401 + TG00001                 ; kp00=0.0685136533658775        # (R!06)
G0976R               + TG00001              <-> G0976R_TG00001i01               ; fb01=1.99526231496888; bb01=0.0158489319246111 # (R!18) Kd = 0.0079432823472428
G0976R_TG00001i01                            -> G0976R + TG00000                ; kp01=107.710505603677          # (R!19)
G0976R               + TG00000              <-> G0976R_TG00000i00               ; fb02=1; bb00=0.251188643150958 # (R!07) Kd = 0.251188643150958
G0976R_TG00000i00                            -> G0976R + TG00001                ; kp02=530.078483359935          # (R!08)
G0976T               + TG00001              <-> G0976T_TG00001i01               ; fb01=1.99526231496888; bb01=0.0158489319246111 # (R!30) Kd = 0.0079432823472428
G0976T_TG00001i01                            -> G0976T + TG00000                ; kp01=107.710505603677          # (R!31)
G0976T               + TG00000              <-> G0976T_TG00000i00               ; fb03=0.501187233627272; bb02=0.0630957344480193 # (R!09) Kd = 0.125892541179417
G0976T_TG00000i00                            -> G0976T + TG00001                ; kp03=226.380340952145          # (R!10)
G0000_G0401i00       + TG00000              <-> G0000_G0401_TG00000i00          ; fb00=3.98107170553497; bb00=0.251188643150958 # (R!23) Kd = 0.0630957344480194
G0000_G0401_TG00000i00                       -> G0000_G0401i00 + TG00001        ; kp00=0.0685136533658775        # (R!24)
G0000_G0976Ri00      + TG00000              <-> G0000_G0976R_TG00000i00         ; fb02=1; bb00=0.251188643150958 # (R!25) Kd = 0.251188643150958
G0000_G0976R_TG00000i00                      -> G0000_G0976Ri00 + TG00001       ; kp02=530.078483359935          # (R!26)
G0000_G0976Ti00      + TG00000              <-> G0000_G0976T_TG00000i00         ; fb03=0.501187233627272; bb02=0.0630957344480193 # (R!27) Kd = 0.125892541179417
G0000_G0976T_TG00000i00                      -> G0000_G0976Ti00 + TG00001       ; kp03=226.380340952145          # (R!28)

# REACTION CLASS: BindingReaction
# -------------------------------
G0000                + G0401                <-> G0000_G0401i00                  ; fb00=3.98107170553497; bb02=0.0630957344480193 # (R!02) Kd = 0.0158489319246111
G0000                + G0976R               <-> G0000_G0976Ri00                 ; fb01=1.99526231496888; bb01=0.0158489319246111 # (R!03) Kd = 0.0079432823472428
G0000                + G0976T               <-> G0000_G0976Ti00                 ; fb01=1.99526231496888; bb01=0.0158489319246111 # (R!04) Kd = 0.0079432823472428
G0000                + LG0000               <-> G0000_LG0000i00                 ; fb03=0.501187233627272; bb03=3.98107170553497 # (R!01) Kd = 7.94328234724281
G0000                + G0401_TG00000i00     <-> G0000_G0401_TG00000i00          ; fb00=3.98107170553497; bb02=0.0630957344480193 # (R!13) Kd = 0.0158489319246111
G0000                + G0976R_TG00000i00    <-> G0000_G0976R_TG00000i00         ; fb01=1.99526231496888; bb01=0.0158489319246111 # (R!14) Kd = 0.0079432823472428
G0000                + G0976T_TG00000i00    <-> G0000_G0976T_TG00000i00         ; fb01=1.99526231496888; bb01=0.0158489319246111 # (R!15) Kd = 0.0079432823472428
G0401                + G0000_LG0000i00      <-> G0000_G0401_LG0000i00           ; fb00=3.98107170553497; bb02=0.0630957344480193 # (R!16) Kd = 0.0158489319246111
G0976R               + G0000_LG0000i00      <-> G0000_G0976R_LG0000i00          ; fb01=1.99526231496888; bb01=0.0158489319246111 # (R!17) Kd = 0.0079432823472428
G0976T               + G0000_LG0000i00      <-> G0000_G0976T_LG0000i00          ; fb01=1.99526231496888; bb01=0.0158489319246111 # (R!29) Kd = 0.0079432823472428
LG0000               + G0000_G0401i00       <-> G0000_G0401_LG0000i00           ; fb03=0.501187233627272; bb03=3.98107170553497 # (R!20) Kd = 7.94328234724281
LG0000               + G0000_G0976Ri00      <-> G0000_G0976R_LG0000i00          ; fb03=0.501187233627272; bb03=3.98107170553497 # (R!21) Kd = 7.94328234724281
LG0000               + G0000_G0976Ti00      <-> G0000_G0976T_LG0000i00          ; fb03=0.501187233627272; bb03=3.98107170553497 # (R!22) Kd = 7.94328234724281

# REACTION CLASS: AllostericReaction
# ----------------------------------
G0976R                                      <-> G0976T                          ; fu00=0.353498110503011; bu00=2.13993598573474 # (R!00) Keq = 0.165190974337318
G0000_G0976Ri00                             <-> G0000_G0976Ti00                 ; fu00=0.353498110503011; bu00=2.13993598573474 # (R!11) Keq = 0.165190974337318
G0976R_TG00000i00                           <-> G0976T_TG00000i00               ; fu01=0.62039547525212; bu01=1.88227167521612 # (R!12) Keq = 0.329599325868242
G0976R_TG00001i01                           <-> G0976T_TG00001i01               ; fu00=0.353498110503011; bu00=2.13993598573474 # (R!34) Keq = 0.165190974337318
G0000_G0976R_LG0000i00                      <-> G0000_G0976T_LG0000i00          ; fu00=0.353498110503011; bu00=2.13993598573474 # (R!33) Keq = 0.165190974337318
G0000_G0976R_TG00000i00                     <-> G0000_G0976T_TG00000i00         ; fu01=0.62039547525212; bu01=1.88227167521612 # (R!32) Keq = 0.329599325868242


# CUSTOM REACTIONS (from EQN section)
# -----------------------------------
null -> LG0000; clamp_source_LG0000="(+(event_flags(1) && ~event_flags(5))*min((t-event_times(1))/1, 1)*(0.759770129010352)*4.0+event_flags(5)*max(1-(t-event_times(5))/1, 0)*(-57.2376423984521)*4.0+(event_flags(2) && ~event_flags(6))*min((t-event_times(2))/1, 1)*(0.027259127957393)*4.0+event_flags(6)*max(1-(t-event_times(6))/1, 0)*(0)*4.0+(event_flags(3) && ~event_flags(7))*min((t-event_times(3))/1, 1)*(23.068741709984)*4.0+event_flags(7)*max(1-(t-event_times(7))/1, 0)*(0)*4.0+(event_flags(4) && ~event_flags(8))*min((t-event_times(4))/1, 1)*(33.3817714315003)*4.0+event_flags(8)*max(1-(t-event_times(8))/1, 0)*(0)*4.0)"
LG0000 -> null; clamp_sink_LG0000=4.0


# INITIAL CONCENTRATIONS (compiled from MODEL section)
# ----------------------------------------------------
INIT:
G0000 = 14.9952281952981
G0401 = 32.8192787251147
G0976R = 1.02046391942289
LG0000 = 0.001
TG00000 = 1000


# CONFIG (from CONFIG section)
# ----------------------------
CONFIG:
ode_event_times = ~ ~ ~ ~ ~ ~ ~ ~ ~;
SS_timescale = 500.0;
t_final = 20000;
t_vector = [t0:1.0:tf];
matlab_ode_solver = ode23s;
matlab_solver_options{InitialStep} = 1e-8;
matlab_solver_options{AbsTol} = 1e-9;
matlab_solver_options{RelTol} = 1e-3;
matlab_solver_options{MaxStep} = 500.0;
