# Supplementary material for: Enzyme Sequestration as a Tuning Point in Controlling Response Dynamics of Signalling Networks
Source: PLoS Comput Biol. 2016 May 10;12(5):e1004918. doi: 10.1371/journal.pcbi.1004918 (PMC4862689; doi:10.1371/journal.pcbi.1004918)
Supplement: S5 Data — (ZIP) [file pcbi.1004918.s013.zip › S5_Data/Network No. 13/G078_I00.eqn]

# Facile model created by Allosteric Network Compiler (ANC)
# ANC version 1.01 released 2011/08/26
# Sat Dec 21 10:12:28 GMT 2013


# REACTION CLASS: CatalyticReaction
# ---------------------------------
G0401R               + TG00000              <-> G0401R_TG00000i00               ; fb00=0.0316227766016838; bb00=0.0630957344480193 # (R!09) Kd = 1.99526231496888
G0401R_TG00000i00                            -> G0401R + TG00001                ; kp00=0.00708663202813242       # (R!10)
G0401T               + TG00000              <-> G0401T_TG00000i00               ; fb01=3.98107170553497; bb01=1  # (R!11) Kd = 0.251188643150958
G0401T_TG00000i00                            -> G0401T + TG00001                ; kp01=150.968253369514          # (R!12)
G0802R               + TG00001              <-> G0802R_TG00001i00               ; fb02=1.99526231496888; bb01=1  # (R!27) Kd = 0.501187233627272
G0802R_TG00001i00                            -> G0802R + TG00000                ; kp02=161.514361055807          # (R!28)
G0802T               + TG00001              <-> G0802T_TG00001i00               ; fb01=3.98107170553497; bb00=0.0630957344480193 # (R!51) Kd = 0.0158489319246111
G0802T_TG00001i00                            -> G0802T + TG00000                ; kp03=0.0544590901425792        # (R!52)
G0000_G0401Ri00      + TG00000              <-> G0000_G0401R_TG00000i00         ; fb00=0.0316227766016838; bb00=0.0630957344480193 # (R!33) Kd = 1.99526231496888
G0000_G0401R_TG00000i00                      -> G0000_G0401Ri00 + TG00001       ; kp00=0.00708663202813242       # (R!34)
G0000_G0401Ti00      + TG00000              <-> G0000_G0401T_TG00000i00         ; fb01=3.98107170553497; bb01=1  # (R!35) Kd = 0.251188643150958
G0000_G0401T_TG00000i00                      -> G0000_G0401Ti00 + TG00001       ; kp01=150.968253369514          # (R!36)
G0000_G0802Ri00      + TG00001              <-> G0000_G0802R_TG00001i00         ; fb02=1.99526231496888; bb01=1  # (R!53) Kd = 0.501187233627272
G0000_G0802R_TG00001i00                      -> G0000_G0802Ri00 + TG00000       ; kp02=161.514361055807          # (R!54)
G0000_G0802Ti00      + TG00001              <-> G0000_G0802T_TG00001i00         ; fb01=3.98107170553497; bb00=0.0630957344480193 # (R!55) Kd = 0.0158489319246111
G0000_G0802T_TG00001i00                      -> G0000_G0802Ti00 + TG00000       ; kp03=0.0544590901425792        # (R!56)
G0401R_G0401Ri00     + TG00000              <-> G0401R_G0401R_TG00000i00        ; fb00=0.0316227766016838; bb00=0.0630957344480193 # (R!37) Kd = 1.99526231496888
G0401R_G0401Ri00     + TG00000               -> G0401R_G0401R_TG00000i00        ; fb00=0.0316227766016838        # (R!39) Kd = UNDEFINED
G0401R_G0401R_TG00000i00                     -> G0401R_G0401Ri00 + TG00001      ; kp00=0.00708663202813242       # (R!38)
G0401R_G0401Ti00     + TG00000              <-> G0401R_G0401T_TG00000i00        ; fb01=3.98107170553497; bb01=1  # (R!42) Kd = 0.251188643150958
G0401R_G0401T_TG00000i00                     -> G0401R_G0401Ti00 + TG00001      ; kp01=150.968253369514          # (R!43)
G0401R_G0401Ti00     + TG00000              <-> G0401T_G0401R_TG00000i00        ; fb00=0.0316227766016838; bb00=0.0630957344480193 # (R!40) Kd = 1.99526231496888
G0401T_G0401R_TG00000i00                     -> G0401R_G0401Ti00 + TG00001      ; kp00=0.00708663202813242       # (R!41)
G0401T_G0401Ti00     + TG00000              <-> G0401T_G0401T_TG00000i00        ; fb01=3.98107170553497; bb01=1  # (R!44) Kd = 0.251188643150958
G0401T_G0401Ti00     + TG00000               -> G0401T_G0401T_TG00000i00        ; fb01=3.98107170553497          # (R!46) Kd = UNDEFINED
G0401T_G0401T_TG00000i00                     -> G0401T_G0401Ti00 + TG00001      ; kp01=150.968253369514          # (R!45)

# REACTION CLASS: BindingReaction
# -------------------------------
G0000                + G0401R               <-> G0000_G0401Ri00                 ; fb02=1.99526231496888; bb01=1  # (R!03) Kd = 0.501187233627272
G0000                + G0401T               <-> G0000_G0401Ti00                 ; fb03=0.501187233627272; bb02=7.94328234724282 # (R!05) Kd = 15.8489319246112
G0000                + G0802R               <-> G0000_G0802Ri00                 ; fb04=15.8489319246111; bb03=0.501187233627272 # (R!04) Kd = 0.0316227766016838
G0000                + G0802T               <-> G0000_G0802Ti00                 ; fb05=0.251188643150958; bb02=7.94328234724282 # (R!06) Kd = 31.6227766016838
G0000                + LG0000               <-> G0000_LG0000i00                 ; fb03=0.501187233627272; bb03=0.501187233627272 # (R!02) Kd = 1
G0401R               + G0401R               <-> G0401R_G0401Ri00                ; fb06=0.5; bb04=3.98107170553497 # (R!07) Kd = 7.96214341106994
G0401R               + G0401T               <-> G0401R_G0401Ti00                ; fb07=63.0957344480193; bb03=0.501187233627272 # (R!08) Kd = 0.00794328234724281
G0401T               + G0401T               <-> G0401T_G0401Ti00                ; fb08=0.00199053585276748; bb01=1 # (R!13) Kd = 502.377286301916
G0000                + G0401R_TG00000i00    <-> G0000_G0401R_TG00000i00         ; fb02=1.99526231496888; bb01=1  # (R!21) Kd = 0.501187233627272
G0000                + G0401T_TG00000i00    <-> G0000_G0401T_TG00000i00         ; fb03=0.501187233627272; bb02=7.94328234724282 # (R!22) Kd = 15.8489319246112
G0000                + G0802R_TG00001i00    <-> G0000_G0802R_TG00001i00         ; fb04=15.8489319246111; bb03=0.501187233627272 # (R!65) Kd = 0.0316227766016838
G0000                + G0802T_TG00001i00    <-> G0000_G0802T_TG00001i00         ; fb05=0.251188643150958; bb02=7.94328234724282 # (R!67) Kd = 31.6227766016838
G0401R               + G0000_LG0000i00      <-> G0000_G0401R_LG0000i00          ; fb02=1.99526231496888; bb01=1  # (R!23) Kd = 0.501187233627272
G0401R               + G0401R_TG00000i00    <-> G0401R_G0401R_TG00000i00        ; fb09=1; bb04=3.98107170553497  # (R!24) Kd = 3.98107170553497
G0401R               + G0401T_TG00000i00    <-> G0401R_G0401T_TG00000i00        ; fb07=63.0957344480193; bb03=0.501187233627272 # (R!25) Kd = 0.00794328234724281
G0401T               + G0000_LG0000i00      <-> G0000_G0401T_LG0000i00          ; fb03=0.501187233627272; bb02=7.94328234724282 # (R!47) Kd = 15.8489319246112
G0401T               + G0401R_TG00000i00    <-> G0401T_G0401R_TG00000i00        ; fb07=63.0957344480193; bb03=0.501187233627272 # (R!48) Kd = 0.00794328234724281
G0401T               + G0401T_TG00000i00    <-> G0401T_G0401T_TG00000i00        ; fb10=0.00398107170553497; bb01=1 # (R!49) Kd = 251.188643150958
G0802R               + G0000_LG0000i00      <-> G0000_G0802R_LG0000i00          ; fb04=15.8489319246111; bb03=0.501187233627272 # (R!26) Kd = 0.0316227766016838
G0802T               + G0000_LG0000i00      <-> G0000_G0802T_LG0000i00          ; fb05=0.251188643150958; bb02=7.94328234724282 # (R!50) Kd = 31.6227766016838
LG0000               + G0000_G0401Ri00      <-> G0000_G0401R_LG0000i00          ; fb03=0.501187233627272; bb03=0.501187233627272 # (R!29) Kd = 1
LG0000               + G0000_G0401Ti00      <-> G0000_G0401T_LG0000i00          ; fb03=0.501187233627272; bb03=0.501187233627272 # (R!31) Kd = 1
LG0000               + G0000_G0802Ri00      <-> G0000_G0802R_LG0000i00          ; fb03=0.501187233627272; bb03=0.501187233627272 # (R!30) Kd = 1
LG0000               + G0000_G0802Ti00      <-> G0000_G0802T_LG0000i00          ; fb03=0.501187233627272; bb03=0.501187233627272 # (R!32) Kd = 1

# REACTION CLASS: AllostericReaction
# ----------------------------------
G0401R                                      <-> G0401T                          ; fu00=0.0437775267319924; bu00=35.8304447894243 # (R!00) Keq = 0.00122179691012135
G0802R                                      <-> G0802T                          ; fu01=1.19191787895958; bu01=14.0476954436737 # (R!01) Keq = 0.0848479299497024
G0000_G0401Ri00                             <-> G0000_G0401Ti00                 ; fu02=0.00509604936813078; bu02=131.89690478391 # (R!14) Keq = 3.86366107413951e-05
G0000_G0802Ri00                             <-> G0000_G0802Ti00                 ; fu03=0.0242194470084961; bu03=285.445349378037 # (R!15) Keq = 8.48479299497025e-05
G0401R_G0401Ri00                            <-> G0401R_G0401Ti00                ; fu04=2.10127499969564; bu04=3.43149895497978 # (R!16) Keq = 0.61234901343807
G0401R_G0401Ri00                             -> G0401R_G0401Ti00                ; fu04=2.10127499969564          # (R!17) Keq = 0.61234901343807
G0401R_G0401Ti00                            <-> G0401T_G0401Ti00                ; fu05=6.90555257314341e-05; bu05=1787.30805850546 # (R!18) Keq = 3.86366107413951e-08
G0401R_TG00000i00                           <-> G0401T_TG00000i00               ; fu06=0.159096922555795; bu06=16.3931629786038 # (R!19) Keq = 0.00970507782808276
G0401T_G0401Ti00                             -> G0401R_G0401Ti00                ; fu07=1787.30805850546          # (R!20) Keq = 25882187.4075151
G0802R_TG00001i00                           <-> G0802T_TG00001i00               ; fu08=8.36156153165931; bu08=3.11634936189534 # (R!63) Keq = 2.68312713391475
G0000_G0401R_LG0000i00                      <-> G0000_G0401T_LG0000i00          ; fu02=0.00509604936813078; bu02=131.89690478391 # (R!58) Keq = 3.86366107413951e-05
G0000_G0401R_TG00000i00                     <-> G0000_G0401T_TG00000i00         ; fu09=0.0185201365217717; bu09=60.3455376901775 # (R!57) Keq = 0.000306901508059415
G0000_G0802R_LG0000i00                      <-> G0000_G0802T_LG0000i00          ; fu03=0.0242194470084961; bu03=285.445349378037 # (R!62) Keq = 8.48479299497025e-05
G0000_G0802R_TG00001i00                     <-> G0000_G0802T_TG00001i00         ; fu10=0.16990465534511; bu10=63.3233711505926 # (R!66) Keq = 0.00268312713391476
G0401R_G0401R_TG00000i00                    <-> G0401R_G0401T_TG00000i00        ; fu11=7.63648407872928; bu11=1.56998111411935 # (R!60) Keq = 4.86406110879417
G0401R_G0401R_TG00000i00                    <-> G0401T_G0401R_TG00000i00        ; fu04=2.10127499969564; bu04=3.43149895497978 # (R!59) Keq = 0.61234901343807
G0401R_G0401T_TG00000i00                    <-> G0401T_G0401T_TG00000i00        ; fu05=6.90555257314341e-05; bu05=1787.30805850546 # (R!61) Keq = 3.86366107413951e-08
G0401T_G0401R_TG00000i00                    <-> G0401T_G0401T_TG00000i00        ; fu12=0.000250962593126916; bu12=817.730074751961 # (R!64) Keq = 3.06901508059416e-07


# CUSTOM REACTIONS (from EQN section)
# -----------------------------------
null -> LG0000; clamp_source_LG0000="(+(event_flags(1) && ~event_flags(4))*min((t-event_times(1))/1000, 1)*3.33333333333333*4.0+event_flags(4)*max(1-(t-event_times(4))/1000, 0)*3.33333333333333*4.0+(event_flags(2) && ~event_flags(5))*min((t-event_times(2))/1000, 1)*3.33333333333333*4.0+event_flags(5)*max(1-(t-event_times(5))/1000, 0)*3.33333333333333*4.0+(event_flags(3) && ~event_flags(6))*min((t-event_times(3))/1000, 1)*3.33333333333333*4.0+event_flags(6)*max(1-(t-event_times(6))/1000, 0)*3.33333333333333*4.0)"
LG0000 -> null; clamp_sink_LG0000=4.0


# INITIAL CONCENTRATIONS (compiled from MODEL section)
# ----------------------------------------------------
INIT:
G0000 = 1.13689007485545
G0401R = 2.03197279242401
G0802R = 0.114459284406142
LG0000 = 0.001
TG00000 = 1000


# CONFIG (from CONFIG section)
# ----------------------------
CONFIG:
ode_event_times = ~ ~ ~ ~ ~ ~ ~;
SS_timescale = 500.0;
t_final = 20000;
t_vector = [t0:1.0:tf];
matlab_ode_solver = ode23s;
matlab_solver_options{InitialStep} = 1e-8;
matlab_solver_options{AbsTol} = 1e-9;
matlab_solver_options{RelTol} = 1e-3;
matlab_solver_options{MaxStep} = 500.0;
