# Supplementary material for: Enzyme Sequestration as a Tuning Point in Controlling Response Dynamics of Signalling Networks
Source: PLoS Comput Biol. 2016 May 10;12(5):e1004918. doi: 10.1371/journal.pcbi.1004918 (PMC4862689; doi:10.1371/journal.pcbi.1004918)
Supplement: S5 Data — (ZIP) [file pcbi.1004918.s013.zip › S5_Data/Network No. 15/G154_I00.eqn]

# Facile model created by Allosteric Network Compiler (ANC)
# ANC version 1.01 released 2011/08/26
# Mon Dec 23 09:54:46 GMT 2013


# REACTION CLASS: CatalyticReaction
# ---------------------------------
G0401R               + TG00000              <-> G0401R_TG00000i00               ; fb00=0.501187233627272; bb00=3.98107170553497 # (R!03) Kd = 7.94328234724281
G0401R_TG00000i00                            -> G0401R + TG00001                ; kp00=742.963950759494          # (R!04)
G0401T               + TG00000              <-> G0401T_TG00000i00               ; fb01=1; bb01=0.251188643150958 # (R!07) Kd = 0.251188643150958
G0401T_TG00000i00                            -> G0401T + TG00001                ; kp01=0.001                     # (R!08)
G3958R               + TG00001              <-> G3958R_TG00001i00               ; fb00=0.501187233627272; bb02=0.00398107170553497 # (R!14) Kd = 0.00794328234724281
G3958R_TG00001i00                            -> G3958R + TG00000                ; kp02=5.15952796467086          # (R!15)
G3958T               + TG00001              <-> G3958T_TG00001i00               ; fb02=15.8489319246111; bb03=31.6227766016838 # (R!23) Kd = 1.99526231496888
G3958T_TG00001i00                            -> G3958T + TG00000                ; kp03=148.943147721724          # (R!24)
G0401R_G1770i00      + TG00000              <-> G0401R_G1770_TG00000i00         ; fb00=0.501187233627272; bb00=3.98107170553497 # (R!18) Kd = 7.94328234724281
G0401R_G1770_TG00000i00                      -> G0401R_G1770i00 + TG00001       ; kp00=742.963950759494          # (R!19)
G0401T_G1770i00      + TG00000              <-> G0401T_G1770_TG00000i00         ; fb01=1; bb01=0.251188643150958 # (R!20) Kd = 0.251188643150958
G0401T_G1770_TG00000i00                      -> G0401T_G1770i00 + TG00001       ; kp01=0.001                     # (R!21)

# REACTION CLASS: BindingReaction
# -------------------------------
G0401R               + G1770                <-> G0401R_G1770i00                 ; fb02=15.8489319246111; bb04=0.0316227766016838 # (R!02) Kd = 0.00199526231496888
G0401T               + G1770                <-> G0401T_G1770i00                 ; fb03=1.99526231496888; bb05=7.94328234724282 # (R!06) Kd = 3.98107170553497
G1770                + LG0000               <-> G1770_LG0000i00                 ; fb04=7.94328234724282; bb06=1  # (R!05) Kd = 0.125892541179417
G0401R               + G1770_LG0000i00      <-> G0401R_G1770_LG0000i00          ; fb02=15.8489319246111; bb04=0.0316227766016838 # (R!11) Kd = 0.00199526231496888
G0401T               + G1770_LG0000i00      <-> G0401T_G1770_LG0000i00          ; fb03=1.99526231496888; bb05=7.94328234724282 # (R!22) Kd = 3.98107170553497
G1770                + G0401R_TG00000i00    <-> G0401R_G1770_TG00000i00         ; fb02=15.8489319246111; bb04=0.0316227766016838 # (R!12) Kd = 0.00199526231496888
G1770                + G0401T_TG00000i00    <-> G0401T_G1770_TG00000i00         ; fb03=1.99526231496888; bb05=7.94328234724282 # (R!13) Kd = 3.98107170553497
LG0000               + G0401R_G1770i00      <-> G0401R_G1770_LG0000i00          ; fb04=7.94328234724282; bb06=1  # (R!16) Kd = 0.125892541179417
LG0000               + G0401T_G1770i00      <-> G0401T_G1770_LG0000i00          ; fb04=7.94328234724282; bb06=1  # (R!17) Kd = 0.125892541179417

# REACTION CLASS: AllostericReaction
# ----------------------------------
G0401R                                      <-> G0401T                          ; fu00=0.83898397503098; bu00=0.0207355491991768 # (R!00) Keq = 40.4611407670981
G3958R                                      <-> G3958T                          ; fu01=28.0983198521169; bu01=2.36271606752329 # (R!01) Keq = 11.8923810771604
G0401R_G1770i00                             <-> G0401T_G1770i00                 ; fu02=0.0857888971911124; bu02=4.23051229804568 # (R!09) Keq = 0.0202786072104656
G0401R_TG00000i00                           <-> G0401T_TG00000i00               ; fu03=2.36537658426553; bu03=0.0018486818187763 # (R!10) Keq = 1279.49361552722
G3958R_TG00001i00                           <-> G3958T_TG00001i00               ; fu04=0.313887624670169; bu04=6.62987555067509 # (R!27) Keq = 0.0473444218177228
G0401R_G1770_LG0000i00                      <-> G0401T_G1770_LG0000i00          ; fu02=0.0857888971911124; bu02=4.23051229804568 # (R!25) Keq = 0.0202786072104656
G0401R_G1770_TG00000i00                     <-> G0401T_G1770_TG00000i00         ; fu05=0.24186760968626; bu05=0.377172125723928 # (R!26) Keq = 0.641265865609847


# CUSTOM REACTIONS (from EQN section)
# -----------------------------------
null -> LG0000; clamp_source_LG0000="(+(event_flags(1) && ~event_flags(4))*min((t-event_times(1))/1000, 1)*3.33333333333333*4.0+event_flags(4)*max(1-(t-event_times(4))/1000, 0)*3.33333333333333*4.0+(event_flags(2) && ~event_flags(5))*min((t-event_times(2))/1000, 1)*3.33333333333333*4.0+event_flags(5)*max(1-(t-event_times(5))/1000, 0)*3.33333333333333*4.0+(event_flags(3) && ~event_flags(6))*min((t-event_times(3))/1000, 1)*3.33333333333333*4.0+event_flags(6)*max(1-(t-event_times(6))/1000, 0)*3.33333333333333*4.0)"
LG0000 -> null; clamp_sink_LG0000=4.0


# INITIAL CONCENTRATIONS (compiled from MODEL section)
# ----------------------------------------------------
INIT:
G0401R = 2.32578151753603
G1770 = 3.78192236963763
G3958R = 0.0827729746752389
LG0000 = 0.001
TG00000 = 1000


# CONFIG (from CONFIG section)
# ----------------------------
CONFIG:
ode_event_times = ~ ~ ~ ~ ~ ~ ~;
SS_timescale = 500.0;
t_final = 20000;
t_vector = [t0:1.0:tf];
matlab_ode_solver = ode23s;
matlab_solver_options{InitialStep} = 1e-8;
matlab_solver_options{AbsTol} = 1e-9;
matlab_solver_options{RelTol} = 1e-3;
matlab_solver_options{MaxStep} = 500.0;
