# Supplementary material for: Enzyme Sequestration as a Tuning Point in Controlling Response Dynamics of Signalling Networks
Source: PLoS Comput Biol. 2016 May 10;12(5):e1004918. doi: 10.1371/journal.pcbi.1004918 (PMC4862689; doi:10.1371/journal.pcbi.1004918)
Supplement: S5 Data — (ZIP) [file pcbi.1004918.s013.zip › S5_Data/Network No. 18/G086_I00.eqn]

# Facile model created by Allosteric Network Compiler (ANC)
# ANC version 1.01 released 2011/08/26
# Fri Dec 20 22:40:34 GMT 2013


# REACTION CLASS: CatalyticReaction
# ---------------------------------
G0401                + TG00000              <-> G0401_TG00000i00                ; fb00=3.98107170553497; bb00=0.0630957344480193 # (R!04) Kd = 0.0158489319246111
G0401_TG00000i00                             -> G0401 + TG00001                 ; kp00=0.221840612532554         # (R!05)
G1430R               + TG00001              <-> G1430R_TG00001i00               ; fb00=3.98107170553497; bb01=0.125892541179417 # (R!08) Kd = 0.0316227766016839
G1430R_TG00001i00                            -> G1430R + TG00000                ; kp01=159.347788697228          # (R!09)
G1430T               + TG00001              <-> G1430T_TG00001i00               ; fb01=7.94328234724282; bb02=0.501187233627272 # (R!13) Kd = 0.0630957344480192
G1430T_TG00001i00                            -> G1430T + TG00000                ; kp02=0.00227914135254419       # (R!14)
G0000_G1430Ri00      + TG00001              <-> G0000_G1430R_TG00001i00         ; fb00=3.98107170553497; bb01=0.125892541179417 # (R!15) Kd = 0.0316227766016839
G0000_G1430R_TG00001i00                      -> G0000_G1430Ri00 + TG00000       ; kp01=159.347788697228          # (R!16)
G0000_G1430Ti00      + TG00001              <-> G0000_G1430T_TG00001i00         ; fb01=7.94328234724282; bb02=0.501187233627272 # (R!17) Kd = 0.0630957344480192
G0000_G1430T_TG00001i00                      -> G0000_G1430Ti00 + TG00000       ; kp02=0.00227914135254419       # (R!18)

# REACTION CLASS: BindingReaction
# -------------------------------
G0000                + G1430R               <-> G0000_G1430Ri00                 ; fb00=3.98107170553497; bb02=0.501187233627272 # (R!02) Kd = 0.125892541179417
G0000                + G1430T               <-> G0000_G1430Ti00                 ; fb02=1; bb03=31.6227766016838  # (R!03) Kd = 31.6227766016838
G0000                + LG0000               <-> G0000_LG0000i00                 ; fb03=0.501187233627272; bb04=0.251188643150958 # (R!01) Kd = 0.501187233627273
G0000                + G1430R_TG00001i00    <-> G0000_G1430R_TG00001i00         ; fb00=3.98107170553497; bb02=0.501187233627272 # (R!21) Kd = 0.125892541179417
G0000                + G1430T_TG00001i00    <-> G0000_G1430T_TG00001i00         ; fb02=1; bb03=31.6227766016838  # (R!23) Kd = 31.6227766016838
G1430R               + G0000_LG0000i00      <-> G0000_G1430R_LG0000i00          ; fb00=3.98107170553497; bb02=0.501187233627272 # (R!07) Kd = 0.125892541179417
G1430T               + G0000_LG0000i00      <-> G0000_G1430T_LG0000i00          ; fb02=1; bb03=31.6227766016838  # (R!12) Kd = 31.6227766016838
LG0000               + G0000_G1430Ri00      <-> G0000_G1430R_LG0000i00          ; fb03=0.501187233627272; bb04=0.251188643150958 # (R!10) Kd = 0.501187233627273
LG0000               + G0000_G1430Ti00      <-> G0000_G1430T_LG0000i00          ; fb03=0.501187233627272; bb04=0.251188643150958 # (R!11) Kd = 0.501187233627273

# REACTION CLASS: AllostericReaction
# ----------------------------------
G1430R                                      <-> G1430T                          ; fu00=79.8451037128568; bu00=1.19191787895958 # (R!00) Keq = 66.9887624997733
G0000_G1430Ri00                             <-> G0000_G1430Ti00                 ; fu01=65.7341136498699; bu01=246.484069869145 # (R!06) Keq = 0.26668706697665
G1430R_TG00001i00                           <-> G1430T_TG00001i00               ; fu02=77.9275647359061; bu02=2.32107487006312 # (R!20) Keq = 33.5739125613759
G0000_G1430R_LG0000i00                      <-> G0000_G1430T_LG0000i00          ; fu01=65.7341136498699; bu01=246.484069869145 # (R!19) Keq = 0.26668706697665
G0000_G1430R_TG00001i00                     <-> G0000_G1430T_TG00001i00         ; fu03=64.1554604929746; bu03=479.989427579983 # (R!22) Keq = 0.133660153342199


# CUSTOM REACTIONS (from EQN section)
# -----------------------------------
null -> LG0000; clamp_source_LG0000="(+(event_flags(1) && ~event_flags(4))*min((t-event_times(1))/1000, 1)*3.33333333333333*4.0+event_flags(4)*max(1-(t-event_times(4))/1000, 0)*3.33333333333333*4.0+(event_flags(2) && ~event_flags(5))*min((t-event_times(2))/1000, 1)*3.33333333333333*4.0+event_flags(5)*max(1-(t-event_times(5))/1000, 0)*3.33333333333333*4.0+(event_flags(3) && ~event_flags(6))*min((t-event_times(3))/1000, 1)*3.33333333333333*4.0+event_flags(6)*max(1-(t-event_times(6))/1000, 0)*3.33333333333333*4.0)"
LG0000 -> null; clamp_sink_LG0000=4.0


# INITIAL CONCENTRATIONS (compiled from MODEL section)
# ----------------------------------------------------
INIT:
G0000 = 11.1409139825188
G0401 = 17.6333290106119
G1430R = 0.145956309563553
LG0000 = 0.001
TG00000 = 1000


# CONFIG (from CONFIG section)
# ----------------------------
CONFIG:
ode_event_times = ~ ~ ~ ~ ~ ~ ~;
SS_timescale = 500.0;
t_final = 20000;
t_vector = [t0:1.0:tf];
matlab_ode_solver = ode23s;
matlab_solver_options{InitialStep} = 1e-8;
matlab_solver_options{AbsTol} = 1e-9;
matlab_solver_options{RelTol} = 1e-3;
matlab_solver_options{MaxStep} = 500.0;
