# Supplementary material for: Enzyme Sequestration as a Tuning Point in Controlling Response Dynamics of Signalling Networks
Source: PLoS Comput Biol. 2016 May 10;12(5):e1004918. doi: 10.1371/journal.pcbi.1004918 (PMC4862689; doi:10.1371/journal.pcbi.1004918)
Supplement: S5 Data — (ZIP) [file pcbi.1004918.s013.zip › S5_Data/Network No. 18/G086_I00Driver.m]

% File generated by Facile version 0.53a
%
tic;
global ode_tot_cputime;
global ode_num_calls;
ode_tot_cputime = 0.0;
ode_num_calls = 0;

% initial values (free nodes only)
G0401 = 17.6333290106119;
TG00000 = 1000;
G0401_TG00000i00 = 0;
TG00001 = 0;
G1430R = 0.145956309563553;
G1430R_TG00001i00 = 0;
G1430T = 0;
G1430T_TG00001i00 = 0;
G0000_G1430Ri00 = 0;
G0000_G1430R_TG00001i00 = 0;
G0000_G1430Ti00 = 0;
G0000_G1430T_TG00001i00 = 0;
G0000 = 11.1409139825188;
LG0000 = 0.001;
G0000_LG0000i00 = 0;
G0000_G1430R_LG0000i00 = 0;
G0000_G1430T_LG0000i00 = 0;
if exist('ivalues') == 0
ivalues = [G0401 TG00000 G0401_TG00000i00 TG00001 G1430R G1430R_TG00001i00 G1430T G1430T_TG00001i00 ...
	G0000_G1430Ri00 G0000_G1430R_TG00001i00 G0000_G1430Ti00 G0000_G1430T_TG00001i00 G0000 LG0000 G0000_LG0000i00 G0000_G1430R_LG0000i00 ...
	G0000_G1430T_LG0000i00];
end
% rate constants and constant expressions
fb00             = 3.98107170553497;
bb00             = 0.0630957344480193;
kp00             = 0.221840612532554;
bb01             = 0.125892541179417;
kp01             = 159.347788697228;
fb01             = 7.94328234724282;
bb02             = 0.501187233627272;
kp02             = 0.00227914135254419;
fb02             = 1;
bb03             = 31.6227766016838;
fb03             = 0.501187233627272;
bb04             = 0.251188643150958;
fu00             = 79.8451037128568;
bu00             = 1.19191787895958;
fu01             = 65.7341136498699;
bu01             = 246.484069869145;
fu02             = 77.9275647359061;
bu02             = 2.32107487006312;
fu03             = 64.1554604929746;
bu03             = 479.989427579983;
clamp_sink_LG0000 = 4.0;
global ode_rate_constants;
ode_rate_constants = [fb00 bb00 kp00 bb01 kp01 fb01 bb02 kp02 fb02 bb03 fb03 bb04 ...
	fu00 bu00 fu01 bu01 fu02 bu02 fu03 bu03 clamp_sink_LG0000];

% time interval
t0= 0;
tf= 20000;

% call solver routine 
global event_times;
global event_flags;
ode_events = [0 0 0 0 0 0 0];
[t, y, intervals]= G086_I00_ode_event(@ode23s, @G086_I00_odes, [t0:1.0:tf], ivalues, odeset(), ode_events, [500.0], [0.001], [1e-06]);


% map free node state vector names
G0401 = y(:,1); TG00000 = y(:,2); G0401_TG00000i00 = y(:,3); TG00001 = y(:,4); G1430R = y(:,5); G1430R_TG00001i00 = y(:,6); G1430T = y(:,7); G1430T_TG00001i00 = y(:,8); G0000_G1430Ri00 = y(:,9); G0000_G1430R_TG00001i00 = y(:,10); 
G0000_G1430Ti00 = y(:,11); G0000_G1430T_TG00001i00 = y(:,12); G0000 = y(:,13); LG0000 = y(:,14); G0000_LG0000i00 = y(:,15); G0000_G1430R_LG0000i00 = y(:,16); G0000_G1430T_LG0000i00 = y(:,17); 


if (ode_num_calls > 0)
  ode_avg_cputime = ode_tot_cputime/ode_num_calls*1000;
  str = sprintf('ODE STATS: num ode calls=%d, tot time=%f, avg time=%fms', ode_num_calls, ode_tot_cputime, ode_avg_cputime);
  disp (str)
end

% issue done message for calling/wrapper scripts
str = sprintf('Facile driver script done (elapsed time %f)',toc);
disp (str)
