# Supplementary material for: Enzyme Sequestration as a Tuning Point in Controlling Response Dynamics of Signalling Networks
Source: PLoS Comput Biol. 2016 May 10;12(5):e1004918. doi: 10.1371/journal.pcbi.1004918 (PMC4862689; doi:10.1371/journal.pcbi.1004918)
Supplement: S5 Data — (ZIP) [file pcbi.1004918.s013.zip › S5_Data/Network No. 20/G096_I00.eqn]

# Facile model created by Allosteric Network Compiler (ANC)
# ANC version 1.01 released 2011/08/26
# Tue Mar  4 23:15:38 GMT 2014


# REACTION CLASS: CatalyticReaction
# ---------------------------------
G0000R               + G04010               <-> G0000R_G04010i00                ; fb00=501.187233627272; bb00=15.8489319246111 # (R!04) Kd = 0.0316227766016837
G0000R_G04010i00                             -> G0000R + G04011                 ; kp00=144.974067037263          # (R!05)
G0000T               + G04010               <-> G0000T_G04010i00                ; fb01=1.99526231496888; bb01=0.125892541179417 # (R!08) Kd = 0.0630957344480195
G0000T_G04010i00                             -> G0000T + G04011                 ; kp01=713.464607290921          # (R!09)
G04010               + TG00000              <-> G04010_TG00000i00               ; fb02=1; bb02=7.94328234724282  # (R!10) Kd = 7.94328234724282
G04010_TG00000i00                            -> G04010 + TG00001                ; kp02=0.129251904230482         # (R!11)
G04011               + TG00000              <-> G04011_TG00000i00               ; fb02=1; bb02=7.94328234724282  # (R!65) Kd = 7.94328234724282
G04011_TG00000i00                            -> G04011 + TG00001                ; kp02=0.129251904230482         # (R!66)
G1033                + TG00001              <-> G1033_TG00001i00                ; fb03=0.0630957344480194; bb00=15.8489319246111 # (R!47) Kd = 251.188643150957
G1033_TG00001i00                             -> G1033 + TG00000                 ; kp03=0.102737786671489         # (R!48)
G1264                + G04011               <-> G04011_G1264i00                 ; fb02=1; bb03=0.0316227766016838 # (R!49) Kd = 0.0316227766016838
G04011_G1264i00                              -> G1264 + G04010                  ; kp04=0.0113689007485545        # (R!50)
G1264                + TG00001              <-> G1264_TG00001i00                ; fb03=0.0630957344480194; bb04=125.892541179417 # (R!51) Kd = 1995.26231496888
G1264_TG00001i00                             -> G1264 + TG00000                 ; kp05=0.00903673881439695       # (R!52)
G2315R               + G04011               <-> G04011_G2315Ri00                ; fb04=63.0957344480193; bb01=0.125892541179417 # (R!53) Kd = 0.00199526231496888
G04011_G2315Ri00                             -> G2315R + G04010                 ; kp06=0.221840612532554         # (R!54)
G2315T               + G04011               <-> G04011_G2315Ti00                ; fb02=1; bb05=1.99526231496888  # (R!76) Kd = 1.99526231496888
G04011_G2315Ti00                             -> G2315T + G04010                 ; kp07=1.72797182487198          # (R!77)
G0000R               + G0000R_G04010i01     <-> G0000R_G0000R_G04010i00         ; fb00=501.187233627272; bb00=15.8489319246111 # (R!35) Kd = 0.0316227766016837
G0000R_G0000R_G04010i00                      -> G0000R + G0000R_G04011i01       ; kp00=144.974067037263          # (R!36)
G0000R               + G0000T_G04010i01     <-> G0000T_G0000R_G04010i00         ; fb00=501.187233627272; bb00=15.8489319246111 # (R!38) Kd = 0.0316227766016837
G0000T_G0000R_G04010i00                      -> G0000R + G0000T_G04011i01       ; kp00=144.974067037263          # (R!39)
G0000R_LG0000i00     + G04010               <-> G0000R_G04010_LG0000i00         ; fb00=501.187233627272; bb00=15.8489319246111 # (R!41) Kd = 0.0316227766016837
G0000R_G04010_LG0000i00                      -> G0000R_LG0000i00 + G04011       ; kp00=144.974067037263          # (R!42)
G0000T               + G0000R_G04010i01     <-> G0000R_G0000T_G04010i00         ; fb01=1.99526231496888; bb01=0.125892541179417 # (R!70) Kd = 0.0630957344480195
G0000R_G0000T_G04010i00                      -> G0000T + G0000R_G04011i01       ; kp01=713.464607290921          # (R!71)
G0000T               + G0000T_G04010i01     <-> G0000T_G0000T_G04010i00         ; fb01=1.99526231496888; bb01=0.125892541179417 # (R!73) Kd = 0.0630957344480195
G0000T_G0000T_G04010i00                      -> G0000T + G0000T_G04011i01       ; kp01=713.464607290921          # (R!74)
G0000T_LG0000i00     + G04010               <-> G0000T_G04010_LG0000i00         ; fb01=1.99526231496888; bb01=0.125892541179417 # (R!43) Kd = 0.0630957344480195
G0000T_G04010_LG0000i00                      -> G0000T_LG0000i00 + G04011       ; kp01=713.464607290921          # (R!44)
G1264                + G0000R_G04011i01     <-> G0000R_G04011_G1264i00          ; fb02=1; bb03=0.0316227766016838 # (R!130) Kd = 0.0316227766016838
G0000R_G04011_G1264i00                       -> G1264 + G0000R_G04010i01        ; kp04=0.0113689007485545        # (R!131)
G1264                + G0000T_G04011i01     <-> G0000T_G04011_G1264i00          ; fb02=1; bb03=0.0316227766016838 # (R!132) Kd = 0.0316227766016838
G0000T_G04011_G1264i00                       -> G1264 + G0000T_G04010i01        ; kp04=0.0113689007485545        # (R!133)
G1264_G2315Ri00      + G04011               <-> G04011_G1264_G2315Ri00          ; fb02=1; bb03=0.0316227766016838 # (R!79) Kd = 0.0316227766016838
G04011_G1264_G2315Ri00                       -> G1264_G2315Ri00 + G04010        ; kp04=0.0113689007485545        # (R!80)
G1264_G2315Ri00      + G04011               <-> G04011_G1264_G2315Ri01          ; fb04=63.0957344480193; bb01=0.125892541179417 # (R!81) Kd = 0.00199526231496888
G04011_G1264_G2315Ri01                       -> G1264_G2315Ri00 + G04010        ; kp06=0.221840612532554         # (R!82)
G1264_G2315Ti00      + G04011               <-> G04011_G1264_G2315Ti00          ; fb02=1; bb03=0.0316227766016838 # (R!83) Kd = 0.0316227766016838
G04011_G1264_G2315Ti00                       -> G1264_G2315Ti00 + G04010        ; kp04=0.0113689007485545        # (R!84)
G1264_G2315Ti00      + G04011               <-> G04011_G1264_G2315Ti01          ; fb02=1; bb05=1.99526231496888  # (R!85) Kd = 1.99526231496888
G04011_G1264_G2315Ti01                       -> G1264_G2315Ti00 + G04010        ; kp07=1.72797182487198          # (R!86)
G2315R               + G0000R_G04011i01     <-> G0000R_G04011_G2315Ri00         ; fb04=63.0957344480193; bb01=0.125892541179417 # (R!134) Kd = 0.00199526231496888
G0000R_G04011_G2315Ri00                      -> G2315R + G0000R_G04010i01       ; kp06=0.221840612532554         # (R!135)
G2315R               + G0000T_G04011i01     <-> G0000T_G04011_G2315Ri00         ; fb04=63.0957344480193; bb01=0.125892541179417 # (R!136) Kd = 0.00199526231496888
G0000T_G04011_G2315Ri00                      -> G2315R + G0000T_G04010i01       ; kp06=0.221840612532554         # (R!137)
G2315R_G2315Ri00     + G04011               <-> G04011_G2315R_G2315Ri00         ; fb04=63.0957344480193; bb01=0.125892541179417 # (R!87) Kd = 0.00199526231496888
G2315R_G2315Ri00     + G04011                -> G04011_G2315R_G2315Ri00         ; fb04=63.0957344480193          # (R!89) Kd = UNDEFINED
G04011_G2315R_G2315Ri00                      -> G2315R_G2315Ri00 + G04010       ; kp06=0.221840612532554         # (R!88)
G2315R_G2315Ti00     + G04011               <-> G04011_G2315R_G2315Ti00         ; fb04=63.0957344480193; bb01=0.125892541179417 # (R!90) Kd = 0.00199526231496888
G04011_G2315R_G2315Ti00                      -> G2315R_G2315Ti00 + G04010       ; kp06=0.221840612532554         # (R!91)
G2315R_G2315Ti00     + G04011               <-> G04011_G2315T_G2315Ri00         ; fb02=1; bb05=1.99526231496888  # (R!92) Kd = 1.99526231496888
G04011_G2315T_G2315Ri00                      -> G2315R_G2315Ti00 + G04010       ; kp07=1.72797182487198          # (R!93)
G2315T               + G0000R_G04011i01     <-> G0000R_G04011_G2315Ti00         ; fb02=1; bb05=1.99526231496888  # (R!141) Kd = 1.99526231496888
G0000R_G04011_G2315Ti00                      -> G2315T + G0000R_G04010i01       ; kp07=1.72797182487198          # (R!142)
G2315T               + G0000T_G04011i01     <-> G0000T_G04011_G2315Ti00         ; fb02=1; bb05=1.99526231496888  # (R!143) Kd = 1.99526231496888
G0000T_G04011_G2315Ti00                      -> G2315T + G0000T_G04010i01       ; kp07=1.72797182487198          # (R!144)
G2315T_G2315Ti00     + G04011               <-> G04011_G2315T_G2315Ti00         ; fb02=1; bb05=1.99526231496888  # (R!94) Kd = 1.99526231496888
G2315T_G2315Ti00     + G04011                -> G04011_G2315T_G2315Ti00         ; fb02=1                         # (R!96) Kd = UNDEFINED
G04011_G2315T_G2315Ti00                      -> G2315T_G2315Ti00 + G04010       ; kp07=1.72797182487198          # (R!95)

# REACTION CLASS: BindingReaction
# -------------------------------
G0000R               + G0000R               <-> G0000R_G0000Ri00                ; fb05=7.92446596230555; bb00=15.8489319246111 # (R!03) Kd = 2
G0000R               + G0000T               <-> G0000R_G0000Ti00                ; fb06=3.98107170553497; bb05=1.99526231496888 # (R!07) Kd = 0.501187233627273
G0000R               + G04010               <-> G0000R_G04010i01                ; fb07=0.501187233627272; bb06=0.251188643150958 # (R!06) Kd = 0.501187233627273
G0000R               + G04011               <-> G0000R_G04011i01                ; fb07=0.501187233627272; bb06=0.251188643150958 # (R!34) Kd = 0.501187233627273
G0000R               + LG0000               <-> G0000R_LG0000i00                ; fb08=0.251188643150958; bb02=7.94328234724282 # (R!02) Kd = 31.6227766016838
G0000T               + G0000T               <-> G0000T_G0000Ti00                ; fb09=0.5; bb06=0.251188643150958 # (R!18) Kd = 0.502377286301916
G0000T               + G04010               <-> G0000T_G04010i01                ; fb10=31.6227766016838; bb01=0.125892541179417 # (R!12) Kd = 0.00398107170553498
G0000T               + G04011               <-> G0000T_G04011i01                ; fb10=31.6227766016838; bb01=0.125892541179417 # (R!69) Kd = 0.00398107170553498
G0000T               + LG0000               <-> G0000T_LG0000i00                ; fb01=1.99526231496888; bb01=0.125892541179417 # (R!17) Kd = 0.0630957344480195
G1264                + G2315R               <-> G1264_G2315Ri00                 ; fb11=7.94328234724282; bb02=7.94328234724282 # (R!13) Kd = 1
G1264                + G2315T               <-> G1264_G2315Ti00                 ; fb11=7.94328234724282; bb02=7.94328234724282 # (R!14) Kd = 1
G2315R               + G2315R               <-> G2315R_G2315Ri00                ; fb05=7.92446596230555; bb06=0.251188643150958 # (R!15) Kd = 0.0316978638492223
G2315R               + G2315T               <-> G2315R_G2315Ti00                ; fb12=15.8489319246111; bb06=0.251188643150958 # (R!16) Kd = 0.0158489319246112
G2315T               + G2315T               <-> G2315T_G2315Ti00                ; fb05=7.92446596230555; bb06=0.251188643150958 # (R!19) Kd = 0.0316978638492223
G0000R               + G0000R_G04010i00     <-> G0000R_G0000R_G04010i00         ; fb07=0.501187233627272; bb06=0.251188643150958 # (R!33) Kd = 0.501187233627273
G0000R               + G0000R_LG0000i00     <-> G0000R_G0000R_LG0000i00         ; fb12=15.8489319246111; bb00=15.8489319246111 # (R!32) Kd = 1
G0000R               + G0000T_G04010i00     <-> G0000R_G0000T_G04010i00         ; fb07=0.501187233627272; bb06=0.251188643150958 # (R!37) Kd = 0.501187233627273
G0000R               + G0000T_LG0000i00     <-> G0000R_G0000T_LG0000i00         ; fb06=3.98107170553497; bb05=1.99526231496888 # (R!40) Kd = 0.501187233627273
G0000R               + G04011_G1264i00      <-> G0000R_G04011_G1264i00          ; fb07=0.501187233627272; bb06=0.251188643150958 # (R!127) Kd = 0.501187233627273
G0000R               + G04011_G2315Ri00     <-> G0000R_G04011_G2315Ri00         ; fb07=0.501187233627272; bb06=0.251188643150958 # (R!128) Kd = 0.501187233627273
G0000R               + G04011_G2315Ti00     <-> G0000R_G04011_G2315Ti00         ; fb07=0.501187233627272; bb06=0.251188643150958 # (R!129) Kd = 0.501187233627273
G0000T               + G0000R_G04010i00     <-> G0000T_G0000R_G04010i00         ; fb10=31.6227766016838; bb01=0.125892541179417 # (R!68) Kd = 0.00398107170553498
G0000T               + G0000R_LG0000i00     <-> G0000T_G0000R_LG0000i00         ; fb06=3.98107170553497; bb05=1.99526231496888 # (R!67) Kd = 0.501187233627273
G0000T               + G0000T_G04010i00     <-> G0000T_G0000T_G04010i00         ; fb10=31.6227766016838; bb01=0.125892541179417 # (R!72) Kd = 0.00398107170553498
G0000T               + G0000T_LG0000i00     <-> G0000T_G0000T_LG0000i00         ; fb02=1; bb06=0.251188643150958 # (R!75) Kd = 0.251188643150958
G0000T               + G04011_G1264i00      <-> G0000T_G04011_G1264i00          ; fb10=31.6227766016838; bb01=0.125892541179417 # (R!138) Kd = 0.00398107170553498
G0000T               + G04011_G2315Ri00     <-> G0000T_G04011_G2315Ri00         ; fb10=31.6227766016838; bb01=0.125892541179417 # (R!139) Kd = 0.00398107170553498
G0000T               + G04011_G2315Ti00     <-> G0000T_G04011_G2315Ti00         ; fb10=31.6227766016838; bb01=0.125892541179417 # (R!140) Kd = 0.00398107170553498
G04010               + G0000R_LG0000i00     <-> G0000R_G04010_LG0000i01         ; fb07=0.501187233627272; bb06=0.251188643150958 # (R!45) Kd = 0.501187233627273
G04010               + G0000T_LG0000i00     <-> G0000T_G04010_LG0000i01         ; fb10=31.6227766016838; bb01=0.125892541179417 # (R!46) Kd = 0.00398107170553498
G04011               + G0000R_LG0000i00     <-> G0000R_G04011_LG0000i01         ; fb07=0.501187233627272; bb06=0.251188643150958 # (R!78) Kd = 0.501187233627273
G04011               + G0000T_LG0000i00     <-> G0000T_G04011_LG0000i01         ; fb10=31.6227766016838; bb01=0.125892541179417 # (R!97) Kd = 0.00398107170553498
G1264                + G04011_G2315Ri00     <-> G04011_G1264_G2315Ri01          ; fb11=7.94328234724282; bb02=7.94328234724282 # (R!114) Kd = 1
G1264                + G04011_G2315Ti00     <-> G04011_G1264_G2315Ti01          ; fb11=7.94328234724282; bb02=7.94328234724282 # (R!117) Kd = 1
G2315R               + G04011_G1264i00      <-> G04011_G1264_G2315Ri00          ; fb11=7.94328234724282; bb02=7.94328234724282 # (R!112) Kd = 1
G2315R               + G04011_G2315Ri00     <-> G04011_G2315R_G2315Ri00         ; fb12=15.8489319246111; bb06=0.251188643150958 # (R!118) Kd = 0.0158489319246112
G2315R               + G04011_G2315Ti00     <-> G04011_G2315T_G2315Ri00         ; fb12=15.8489319246111; bb06=0.251188643150958 # (R!123) Kd = 0.0158489319246112
G2315T               + G04011_G1264i00      <-> G04011_G1264_G2315Ti00          ; fb11=7.94328234724282; bb02=7.94328234724282 # (R!116) Kd = 1
G2315T               + G04011_G2315Ri00     <-> G04011_G2315R_G2315Ti00         ; fb12=15.8489319246111; bb06=0.251188643150958 # (R!121) Kd = 0.0158489319246112
G2315T               + G04011_G2315Ti00     <-> G04011_G2315T_G2315Ti00         ; fb12=15.8489319246111; bb06=0.251188643150958 # (R!125) Kd = 0.0158489319246112
LG0000               + G0000R_G0000Ri00     <-> G0000R_G0000R_LG0000i00         ; fb08=0.251188643150958; bb02=7.94328234724282 # (R!55) Kd = 31.6227766016838
LG0000               + G0000R_G0000Ri00      -> G0000R_G0000R_LG0000i00         ; fb08=0.251188643150958         # (R!56) Kd = UNDEFINED
LG0000               + G0000R_G0000Ti00     <-> G0000R_G0000T_LG0000i00         ; fb01=1.99526231496888; bb01=0.125892541179417 # (R!60) Kd = 0.0630957344480195
LG0000               + G0000R_G0000Ti00     <-> G0000T_G0000R_LG0000i00         ; fb08=0.251188643150958; bb02=7.94328234724282 # (R!59) Kd = 31.6227766016838
LG0000               + G0000R_G04010i00     <-> G0000R_G04010_LG0000i00         ; fb08=0.251188643150958; bb02=7.94328234724282 # (R!57) Kd = 31.6227766016838
LG0000               + G0000R_G04010i01     <-> G0000R_G04010_LG0000i01         ; fb08=0.251188643150958; bb02=7.94328234724282 # (R!58) Kd = 31.6227766016838
LG0000               + G0000R_G04011i01     <-> G0000R_G04011_LG0000i01         ; fb08=0.251188643150958; bb02=7.94328234724282 # (R!111) Kd = 31.6227766016838
LG0000               + G0000T_G0000Ti00     <-> G0000T_G0000T_LG0000i00         ; fb01=1.99526231496888; bb01=0.125892541179417 # (R!63) Kd = 0.0630957344480195
LG0000               + G0000T_G0000Ti00      -> G0000T_G0000T_LG0000i00         ; fb01=1.99526231496888          # (R!64) Kd = UNDEFINED
LG0000               + G0000T_G04010i00     <-> G0000T_G04010_LG0000i00         ; fb01=1.99526231496888; bb01=0.125892541179417 # (R!61) Kd = 0.0630957344480195
LG0000               + G0000T_G04010i01     <-> G0000T_G04010_LG0000i01         ; fb01=1.99526231496888; bb01=0.125892541179417 # (R!62) Kd = 0.0630957344480195
LG0000               + G0000T_G04011i01     <-> G0000T_G04011_LG0000i01         ; fb01=1.99526231496888; bb01=0.125892541179417 # (R!126) Kd = 0.0630957344480195

# REACTION CLASS: AllostericReaction
# ----------------------------------
G0000R                                      <-> G0000T                          ; fu00=1.02276338312876; bu00=2.04574001389866 # (R!00) Keq = 0.499947880072812
G2315R                                      <-> G2315T                          ; fu01=3.18012208413074; bu01=13.9217879549033 # (R!01) Keq = 0.228427705868821
G0000R_G0000Ri00                            <-> G0000R_G0000Ti00                ; fu02=1.05360639234061; bu02=1.05621824625458 # (R!21) Keq = 0.997527164557862
G0000R_G0000Ri00                             -> G0000R_G0000Ti00                ; fu02=1.05360639234061          # (R!22) Keq = 0.997527164557862
G0000R_G0000Ti00                            <-> G0000T_G0000Ti00                ; fu02=1.05360639234061; bu02=1.05621824625458 # (R!25) Keq = 0.997527164557864
G0000R_G04010i00                            <-> G0000T_G04010i00                ; fu03=0.992823264431011; bu03=3.96229871932867 # (R!23) Keq = 0.250567494971511
G0000R_G04010i01                            <-> G0000T_G04010i01                ; fu04=1.25920880467219; bu04=0.0200065876230711 # (R!24) Keq = 62.9397090796285
G0000R_G04011i01                            <-> G0000T_G04011i01                ; fu04=1.25920880467219; bu04=0.0200065876230711 # (R!102) Keq = 62.9397090796285
G0000R_LG0000i00                            <-> G0000T_LG0000i00                ; fu05=1.33630072282255; bu05=0.00533309686866799 # (R!20) Keq = 250.567494971512
G0000T_G0000Ti00                             -> G0000R_G0000Ti00                ; fu06=1.05621824625458          # (R!30) Keq = 1.00247896551592
G04011_G2315Ri00                            <-> G04011_G2315Ti00                ; fu07=0.0203655154097021; bu07=89.1551895259034 # (R!108) Keq = 0.000228427705868821
G1264_G2315Ri00                             <-> G1264_G2315Ti00                 ; fu01=3.18012208413074; bu01=13.9217879549033 # (R!26) Keq = 0.228427705868821
G2315R_G2315Ri00                            <-> G2315R_G2315Ti00                ; fu01=3.18012208413074; bu01=13.9217879549033 # (R!27) Keq = 0.228427705868821
G2315R_G2315Ri00                             -> G2315R_G2315Ti00                ; fu01=3.18012208413074          # (R!28) Keq = 0.228427705868821
G2315R_G2315Ti00                            <-> G2315T_G2315Ti00                ; fu01=3.18012208413074; bu01=13.9217879549033 # (R!29) Keq = 0.228427705868821
G2315T_G2315Ti00                             -> G2315R_G2315Ti00                ; fu08=13.9217879549033          # (R!31) Keq = 4.37775267319924
G0000R_G0000R_G04010i00                     <-> G0000R_G0000T_G04010i00         ; fu03=0.992823264431011; bu03=3.96229871932867 # (R!101) Keq = 0.250567494971511
G0000R_G0000R_G04010i00                     <-> G0000T_G0000R_G04010i00         ; fu04=1.25920880467219; bu04=0.0200065876230711 # (R!100) Keq = 62.9397090796285
G0000R_G0000R_LG0000i00                     <-> G0000R_G0000T_LG0000i00         ; fu09=1.37659893469022; bu09=0.00275348489224465 # (R!99) Keq = 499.947880072811
G0000R_G0000R_LG0000i00                     <-> G0000T_G0000R_LG0000i00         ; fu02=1.05360639234061; bu02=1.05621824625458 # (R!98) Keq = 0.997527164557862
G0000R_G0000T_G04010i00                     <-> G0000T_G0000T_G04010i00         ; fu04=1.25920880467219; bu04=0.0200065876230711 # (R!103) Keq = 62.9397090796285
G0000R_G0000T_LG0000i00                     <-> G0000T_G0000T_LG0000i00         ; fu02=1.05360639234061; bu02=1.05621824625458 # (R!105) Keq = 0.997527164557864
G0000R_G04010_LG0000i00                     <-> G0000T_G04010_LG0000i00         ; fu10=1.29718219069951; bu10=0.0103294273706403 # (R!106) Keq = 125.581229641687
G0000R_G04010_LG0000i01                     <-> G0000T_G04010_LG0000i01         ; fu11=1.64523062090905; bu11=5.2155732928152e-05 # (R!107) Keq = 31544.5786789243
G0000R_G04011_G1264i00                      <-> G0000T_G04011_G1264i00          ; fu04=1.25920880467219; bu04=0.0200065876230711 # (R!145) Keq = 62.9397090796285
G0000R_G04011_G2315Ri00                     <-> G0000R_G04011_G2315Ti00         ; fu07=0.0203655154097021; bu07=89.1551895259034 # (R!147) Keq = 0.000228427705868821
G0000R_G04011_G2315Ri00                     <-> G0000T_G04011_G2315Ri00         ; fu04=1.25920880467219; bu04=0.0200065876230711 # (R!146) Keq = 62.9397090796285
G0000R_G04011_G2315Ti00                     <-> G0000T_G04011_G2315Ti00         ; fu04=1.25920880467219; bu04=0.0200065876230711 # (R!148) Keq = 62.9397090796285
G0000R_G04011_LG0000i01                     <-> G0000T_G04011_LG0000i01         ; fu11=1.64523062090905; bu11=5.2155732928152e-05 # (R!110) Keq = 31544.5786789243
G0000T_G0000R_G04010i00                     <-> G0000T_G0000T_G04010i00         ; fu03=0.992823264431011; bu03=3.96229871932867 # (R!104) Keq = 0.250567494971511
G0000T_G0000R_LG0000i00                     <-> G0000T_G0000T_LG0000i00         ; fu09=1.37659893469022; bu12=0.00275348489224464 # (R!109) Keq = 499.947880072812
G0000T_G04011_G2315Ri00                     <-> G0000T_G04011_G2315Ti00         ; fu07=0.0203655154097021; bu07=89.1551895259034 # (R!149) Keq = 0.000228427705868821
G04011_G1264_G2315Ri00                      <-> G04011_G1264_G2315Ti00          ; fu01=3.18012208413074; bu01=13.9217879549033 # (R!113) Keq = 0.228427705868821
G04011_G1264_G2315Ri01                      <-> G04011_G1264_G2315Ti01          ; fu07=0.0203655154097021; bu07=89.1551895259034 # (R!115) Keq = 0.000228427705868821
G04011_G2315R_G2315Ri00                     <-> G04011_G2315R_G2315Ti00         ; fu01=3.18012208413074; bu01=13.9217879549033 # (R!120) Keq = 0.228427705868821
G04011_G2315R_G2315Ri00                     <-> G04011_G2315T_G2315Ri00         ; fu07=0.0203655154097021; bu07=89.1551895259034 # (R!119) Keq = 0.000228427705868821
G04011_G2315R_G2315Ti00                     <-> G04011_G2315T_G2315Ti00         ; fu07=0.0203655154097021; bu07=89.1551895259034 # (R!122) Keq = 0.000228427705868821
G04011_G2315T_G2315Ri00                     <-> G04011_G2315T_G2315Ti00         ; fu01=3.18012208413074; bu01=13.9217879549033 # (R!124) Keq = 0.228427705868821


# CUSTOM REACTIONS (from EQN section)
# -----------------------------------
null -> LG0000; clamp_source_LG0000="(+(event_flags(1) && ~event_flags(4))*min((t-event_times(1))/1000, 1)*3.33333333333333*4.0+event_flags(4)*max(1-(t-event_times(4))/1000, 0)*3.33333333333333*4.0+(event_flags(2) && ~event_flags(5))*min((t-event_times(2))/1000, 1)*3.33333333333333*4.0+event_flags(5)*max(1-(t-event_times(5))/1000, 0)*3.33333333333333*4.0+(event_flags(3) && ~event_flags(6))*min((t-event_times(3))/1000, 1)*3.33333333333333*4.0+event_flags(6)*max(1-(t-event_times(6))/1000, 0)*3.33333333333333*4.0)"
LG0000 -> null; clamp_sink_LG0000=4.0


# INITIAL CONCENTRATIONS (compiled from MODEL section)
# ----------------------------------------------------
INIT:
G0000R = 8.97592425153892
G04010 = 12.0812379151953
G1033 = 9.99999999999999
G1264 = 7.03894110358783
G2315R = 8.50391221434922
LG0000 = 0.001
TG00000 = 9.99999999999999


# CONFIG (from CONFIG section)
# ----------------------------
CONFIG:
ode_event_times = ~ ~ ~ ~ ~ ~ ~;
SS_timescale = 500.0;
t_final = 20000;
t_vector = [t0:1.0:tf];
matlab_ode_solver = ode23s;
matlab_solver_options{InitialStep} = 1e-8;
matlab_solver_options{AbsTol} = 1e-9;
matlab_solver_options{RelTol} = 1e-3;
matlab_solver_options{MaxStep} = 500.0;
