# Supplementary material for: Enzyme Sequestration as a Tuning Point in Controlling Response Dynamics of Signalling Networks
Source: PLoS Comput Biol. 2016 May 10;12(5):e1004918. doi: 10.1371/journal.pcbi.1004918 (PMC4862689; doi:10.1371/journal.pcbi.1004918)
Supplement: S5 Data — (ZIP) [file pcbi.1004918.s013.zip › S5_Data/Network No. 20/G096_I00.mod]

##########################################################################
# Allosteric Network Compiler (ANC) model file
# Created by BioJazz version ALPHA-02 released on 2012/06/15
# Tue Mar  4 23:15:35 GMT 2014
##########################################################################

##########################################################################
# PARAMETERS
##########################################################################
$max_external_iterations = -1
$max_internal_iterations = -1
$max_complex_size = 3
$max_species = 512
$max_csite_bound_to_msite_number = 1
$default_steric_factor = 1000
$export_graphviz = "network,collapse_states,collapse_complexes"
        

##########################################################################
# OBJECTS:
##########################################################################
#-------------------------
MODEL:  # G0000
#-------------------------
ReactionSite : {
    name => "PD0057",
    type => "csite",
    Keq_ratio => 3.80754602122237,
}

ReactionSite : {
    name => "PD0227",
    type => "csite",
    Keq_ratio => 0.640400427119728,
}
AllostericStructure : {
    name => "D0022",
    allosteric_flag => 1,
    allosteric_transition_rates => [1.02276338312876,2.04574001389866],
    Phi => 0.043010752688172,
    elements => [PD0057,PD0227],
}
Structure : {  # IC of G0000 = 8.97592425153892
    name => "G0000",
    elements => [D0022],
    max_count => 2,
}


ReactionSite : {
    name => "PD0458",
    type => "msite",
    Keq_ratio => 2.10174801133249,
}

ReactionSite : {
    name => "PD0628",
    type => "csite",
    Keq_ratio => 1.02276338312876,
}
AllostericStructure : {
    name => "D0423",
    allosteric_flag => 0,
    allosteric_transition_rates => [3.94716639761467,6.24739441108538],
    Phi => 0.962854349951124,
    elements => [PD0458,PD0628],
}
Structure : {  # IC of G0401 = 12.0812379151953
    name => "G0401",
    elements => [D0423],
    max_count => 2,
}


ReactionSite : {
    name => "PD1090",
    type => "csite",
    Keq_ratio => 0.209702268253145,
}
AllostericStructure : {
    name => "D1055",
    allosteric_flag => 0,
    allosteric_transition_rates => [17.4359945789156,1.95569037221886],
    Phi => 0.735092864125122,
    elements => [PD1090],
}
Structure : {  # IC of G1033 = 9.99999999999999
    name => "G1033",
    elements => [D1055],
    max_count => 2,
}


ReactionSite : {
    name => "PD1321",
    type => "csite",
    Keq_ratio => 1.66310192437971,
}
AllostericStructure : {
    name => "D1286",
    allosteric_flag => 0,
    allosteric_transition_rates => [1.24679966364121,0.0385931532427352],
    Phi => 0.476050830889541,
    elements => [PD1321],
}

ReactionSite : {
    name => "PD1526",
    type => "csite",
    Keq_ratio => 2.44935541602152,
}
AllostericStructure : {
    name => "D1491",
    allosteric_flag => 0,
    allosteric_transition_rates => [24.5487467424783,16.5190974337318],
    Phi => 0.626588465298143,
    elements => [PD1526],
}
Structure : {  # IC of G1264 = 7.03894110358783
    name => "G1264",
    elements => [D1286,D1491],
    max_count => 2,
}


ReactionSite : {
    name => "PD2372",
    type => "csite",
    Keq_ratio => 0.0299935829173116,
}
AllostericStructure : {
    name => "D2337",
    allosteric_flag => 0,
    allosteric_transition_rates => [23.6804009686048,26.6207288182207],
    Phi => 0.886608015640274,
    elements => [PD2372],
}

ReactionSite : {
    name => "PD2577",
    type => "csite",
    Keq_ratio => 2.72880580025124,
}
AllostericStructure : {
    name => "D2542",
    allosteric_flag => 0,
    allosteric_transition_rates => [0.325984147464189,52.2967949148502],
    Phi => 0.628543499511241,
    elements => [PD2577],
}

ReactionSite : {
    name => "PD2782",
    type => "csite",
    Keq_ratio => 1.49278768958209,
}
AllostericStructure : {
    name => "D2747",
    allosteric_flag => 1,
    allosteric_transition_rates => [3.18012208413074,13.9217879549033],
    Phi => 0.731182795698925,
    elements => [PD2782],
}
Structure : {  # IC of G2315 = 8.50391221434922
    name => "G2315",
    elements => [D2337,D2542,D2747],
    max_count => 2,
}


# Initial concentrations
Init : {
	structure => G0000,
	IC => 8.97592425153892,
}
Init : {
	structure => G0401,
	IC => 12.0812379151953,
}
Init : {
	structure => G1033,
	IC => 9.99999999999999,
}
Init : {
	structure => G1264,
	IC => 7.03894110358783,
}
Init : {
	structure => G2315,
	IC => 8.50391221434922,
}

#-------------------------
MODEL:  # LG0000
#-------------------------
ReactionSite : {
    name => "LPD0057",
    type => "bsite",
    Keq_ratio => 0.01,
}
AllostericStructure : {
    name => "LD0022",
    allosteric_flag => 0,
    allosteric_transition_rates => [0.01,0.01],
    Phi => 0,
    elements => [LPD0057],
}
Structure : {  # IC of LG0000 = 0.001
    name => "LG0000",
    elements => [LD0022],
    max_count => 2,
}


# Initial concentrations
Init : {
	structure => LG0000,
	IC => 0.001,
}

#-------------------------
MODEL:  # TG0000
#-------------------------
ReactionSite : {
    name => "TPD0057",
    type => "msite",
    Keq_ratio => 0.01,
}
AllostericStructure : {
    name => "TD0022",
    allosteric_flag => 0,
    allosteric_transition_rates => [0.01,0.01],
    Phi => 0,
    elements => [TPD0057],
}
Structure : {  # IC of TG0000 = 9.99999999999999
    name => "TG0000",
    elements => [TD0022],
    max_count => 2,
}


# Initial concentrations
Init : {
	structure => TG0000,
	IC => 9.99999999999999,
}

        

##########################################################################
# RULES:
##########################################################################
MODEL:

CanBindRule : {
  name => "PD0057 LPD0057 (0 R 0 .)",
  ligand_names => ["PD0057", "LPD0057"],
  ligand_msite_states => ["0", "0"],
  ligand_allosteric_labels => ["R", "."],
  kf => 0.251188643150958,
  kb => 7.94328234724282,
}

CanBindRule : {
  name => "PD0057 LPD0057 (0 T 0 .)",
  ligand_names => ["PD0057", "LPD0057"],
  ligand_msite_states => ["0", "0"],
  ligand_allosteric_labels => ["T", "."],
  kf => 1.99526231496888,
  kb => 0.125892541179417,
}

CanBindRule : {
  name => "PD0227 PD0227 (0 R 0 R)",
  ligand_names => ["PD0227", "PD0227"],
  ligand_msite_states => ["0", "0"],
  ligand_allosteric_labels => ["R", "R"],
  kf => 15.8489319246111,
  kb => 15.8489319246111,
}

CanBindRule : {
  name => "PD0227 PD0227 (0 R 0 T)",
  ligand_names => ["PD0227", "PD0227"],
  ligand_msite_states => ["0", "0"],
  ligand_allosteric_labels => ["R", "T"],
  kf => 3.98107170553497,
  kb => 1.99526231496888,
}

CanBindRule : {
  name => "PD0227 PD0227 (0 T 0 R)",
  ligand_names => ["PD0227", "PD0227"],
  ligand_msite_states => ["0", "0"],
  ligand_allosteric_labels => ["T", "R"],
  kf => 3.98107170553497,
  kb => 1.99526231496888,
}

CanBindRule : {
  name => "PD0227 PD0227 (0 T 0 T)",
  ligand_names => ["PD0227", "PD0227"],
  ligand_msite_states => ["0", "0"],
  ligand_allosteric_labels => ["T", "T"],
  kf => 1,
  kb => 0.251188643150958,
}

CanBindRule : {
  name => "PD0227 PD0458 (0 R 0 .)",
  ligand_names => ["PD0227", "PD0458"],
  ligand_msite_states => ["0", "0"],
  ligand_allosteric_labels => ["R", "."],
  kf => 501.187233627272,
  kb => 15.8489319246111,
  kp => 144.974067037263,
}

CanBindRule : {
  name => "PD0227 PD0458 (0 T 0 .)",
  ligand_names => ["PD0227", "PD0458"],
  ligand_msite_states => ["0", "0"],
  ligand_allosteric_labels => ["T", "."],
  kf => 1.99526231496888,
  kb => 0.125892541179417,
  kp => 713.464607290921,
}

CanBindRule : {
  name => "PD0227 PD0628 (0 R 0 .)",
  ligand_names => ["PD0227", "PD0628"],
  ligand_msite_states => ["0", "0"],
  ligand_allosteric_labels => ["R", "."],
  kf => 0.501187233627272,
  kb => 0.251188643150958,
}

CanBindRule : {
  name => "PD0227 PD0628 (0 T 0 .)",
  ligand_names => ["PD0227", "PD0628"],
  ligand_msite_states => ["0", "0"],
  ligand_allosteric_labels => ["T", "."],
  kf => 31.6227766016838,
  kb => 0.125892541179417,
}

CanBindRule : {
  name => "PD1321 PD0458 (0 . 1 .)",
  ligand_names => ["PD1321", "PD0458"],
  ligand_msite_states => ["0", "1"],
  ligand_allosteric_labels => [".", "."],
  kf => 1,
  kb => 0.0316227766016838,
  kp => 0.0113689007485545,
}

CanBindRule : {
  name => "PD2782 PD0458 (0 R 1 .)",
  ligand_names => ["PD2782", "PD0458"],
  ligand_msite_states => ["0", "1"],
  ligand_allosteric_labels => ["R", "."],
  kf => 63.0957344480193,
  kb => 0.125892541179417,
  kp => 0.221840612532554,
}

CanBindRule : {
  name => "PD2782 PD0458 (0 T 1 .)",
  ligand_names => ["PD2782", "PD0458"],
  ligand_msite_states => ["0", "1"],
  ligand_allosteric_labels => ["T", "."],
  kf => 1,
  kb => 1.99526231496888,
  kp => 1.72797182487198,
}

CanBindRule : {
  name => "PD0628 TPD0057 (0 . 0 .)",
  ligand_names => ["PD0628", "TPD0057"],
  ligand_msite_states => ["0", "0"],
  ligand_allosteric_labels => [".", "."],
  kf => 1,
  kb => 7.94328234724282,
  kp => 0.129251904230482,
}

CanBindRule : {
  name => "PD1090 TPD0057 (0 . 1 .)",
  ligand_names => ["PD1090", "TPD0057"],
  ligand_msite_states => ["0", "1"],
  ligand_allosteric_labels => [".", "."],
  kf => 0.0630957344480194,
  kb => 15.8489319246111,
  kp => 0.102737786671489,
}

CanBindRule : {
  name => "PD1526 PD2577 (0 . 0 .)",
  ligand_names => ["PD1526", "PD2577"],
  ligand_msite_states => ["0", "0"],
  ligand_allosteric_labels => [".", "."],
  kf => 7.94328234724282,
  kb => 7.94328234724282,
}

CanBindRule : {
  name => "PD1526 TPD0057 (0 . 1 .)",
  ligand_names => ["PD1526", "TPD0057"],
  ligand_msite_states => ["0", "1"],
  ligand_allosteric_labels => [".", "."],
  kf => 0.0630957344480194,
  kb => 125.892541179417,
  kp => 0.00903673881439695,
}

CanBindRule : {
  name => "PD2577 PD2577 (0 . 0 .)",
  ligand_names => ["PD2577", "PD2577"],
  ligand_msite_states => ["0", "0"],
  ligand_allosteric_labels => [".", "."],
  kf => 15.8489319246111,
  kb => 0.251188643150958,
}
        

##########################################################################
# EQUATIONS:
##########################################################################
EQN:

null -> LG0000; clamp_source_LG0000="(+(event_flags(1) && ~event_flags(4))*min((t-event_times(1))/1000, 1)*3.33333333333333*4.0+event_flags(4)*max(1-(t-event_times(4))/1000, 0)*3.33333333333333*4.0+(event_flags(2) && ~event_flags(5))*min((t-event_times(2))/1000, 1)*3.33333333333333*4.0+event_flags(5)*max(1-(t-event_times(5))/1000, 0)*3.33333333333333*4.0+(event_flags(3) && ~event_flags(6))*min((t-event_times(3))/1000, 1)*3.33333333333333*4.0+event_flags(6)*max(1-(t-event_times(6))/1000, 0)*3.33333333333333*4.0)"
LG0000 -> null; clamp_sink_LG0000=4.0        

##########################################################################
# CONFIG:
##########################################################################
CONFIG:

ode_event_times = ~ ~ ~ ~ ~ ~ ~;
SS_timescale = 500.0;
t_final = 20000;
t_vector = [t0:1.0:tf];
matlab_ode_solver = ode23s;
matlab_solver_options{InitialStep} = 1e-8;
matlab_solver_options{AbsTol} = 1e-9;
matlab_solver_options{RelTol} = 1e-3;
matlab_solver_options{MaxStep} = 500.0;
