# Supplementary material for: Enzyme Sequestration as a Tuning Point in Controlling Response Dynamics of Signalling Networks
Source: PLoS Comput Biol. 2016 May 10;12(5):e1004918. doi: 10.1371/journal.pcbi.1004918 (PMC4862689; doi:10.1371/journal.pcbi.1004918)
Supplement: S5 Data — (ZIP) [file pcbi.1004918.s013.zip › S5_Data/Network No. 20/G096_I00Driver.m]

% File generated by Facile version 0.53a
%
tic;
global ode_tot_cputime;
global ode_num_calls;
ode_tot_cputime = 0.0;
ode_num_calls = 0;

% initial values (free nodes only)
G0000R = 8.97592425153892;
G04010 = 12.0812379151953;
G0000R_G04010i00 = 0;
G04011 = 0;
G0000T = 0;
G0000T_G04010i00 = 0;
TG00000 = 9.99999999999999;
G04010_TG00000i00 = 0;
TG00001 = 0;
G04011_TG00000i00 = 0;
G1033 = 9.99999999999999;
G1033_TG00001i00 = 0;
G1264 = 7.03894110358783;
G04011_G1264i00 = 0;
G1264_TG00001i00 = 0;
G2315R = 8.50391221434922;
G04011_G2315Ri00 = 0;
G2315T = 0;
G04011_G2315Ti00 = 0;
G0000R_G04010i01 = 0;
G0000R_G0000R_G04010i00 = 0;
G0000R_G04011i01 = 0;
G0000T_G04010i01 = 0;
G0000T_G0000R_G04010i00 = 0;
G0000T_G04011i01 = 0;
G0000R_LG0000i00 = 0;
G0000R_G04010_LG0000i00 = 0;
G0000R_G0000T_G04010i00 = 0;
G0000T_G0000T_G04010i00 = 0;
G0000T_LG0000i00 = 0;
G0000T_G04010_LG0000i00 = 0;
G0000R_G04011_G1264i00 = 0;
G0000T_G04011_G1264i00 = 0;
G1264_G2315Ri00 = 0;
G04011_G1264_G2315Ri00 = 0;
G04011_G1264_G2315Ri01 = 0;
G1264_G2315Ti00 = 0;
G04011_G1264_G2315Ti00 = 0;
G04011_G1264_G2315Ti01 = 0;
G0000R_G04011_G2315Ri00 = 0;
G0000T_G04011_G2315Ri00 = 0;
G2315R_G2315Ri00 = 0;
G04011_G2315R_G2315Ri00 = 0;
G2315R_G2315Ti00 = 0;
G04011_G2315R_G2315Ti00 = 0;
G04011_G2315T_G2315Ri00 = 0;
G0000R_G04011_G2315Ti00 = 0;
G0000T_G04011_G2315Ti00 = 0;
G2315T_G2315Ti00 = 0;
G04011_G2315T_G2315Ti00 = 0;
G0000R_G0000Ri00 = 0;
G0000R_G0000Ti00 = 0;
LG0000 = 0.001;
G0000T_G0000Ti00 = 0;
G0000R_G0000R_LG0000i00 = 0;
G0000R_G0000T_LG0000i00 = 0;
G0000T_G0000R_LG0000i00 = 0;
G0000T_G0000T_LG0000i00 = 0;
G0000R_G04010_LG0000i01 = 0;
G0000T_G04010_LG0000i01 = 0;
G0000R_G04011_LG0000i01 = 0;
G0000T_G04011_LG0000i01 = 0;
if exist('ivalues') == 0
ivalues = [G0000R G04010 G0000R_G04010i00 G04011 G0000T G0000T_G04010i00 TG00000 G04010_TG00000i00 ...
	TG00001 G04011_TG00000i00 G1033 G1033_TG00001i00 G1264 G04011_G1264i00 G1264_TG00001i00 G2315R ...
	G04011_G2315Ri00 G2315T G04011_G2315Ti00 G0000R_G04010i01 G0000R_G0000R_G04010i00 G0000R_G04011i01 G0000T_G04010i01 G0000T_G0000R_G04010i00 ...
	G0000T_G04011i01 G0000R_LG0000i00 G0000R_G04010_LG0000i00 G0000R_G0000T_G04010i00 G0000T_G0000T_G04010i00 G0000T_LG0000i00 G0000T_G04010_LG0000i00 G0000R_G04011_G1264i00 ...
	G0000T_G04011_G1264i00 G1264_G2315Ri00 G04011_G1264_G2315Ri00 G04011_G1264_G2315Ri01 G1264_G2315Ti00 G04011_G1264_G2315Ti00 G04011_G1264_G2315Ti01 G0000R_G04011_G2315Ri00 ...
	G0000T_G04011_G2315Ri00 G2315R_G2315Ri00 G04011_G2315R_G2315Ri00 G2315R_G2315Ti00 G04011_G2315R_G2315Ti00 G04011_G2315T_G2315Ri00 G0000R_G04011_G2315Ti00 G0000T_G04011_G2315Ti00 ...
	G2315T_G2315Ti00 G04011_G2315T_G2315Ti00 G0000R_G0000Ri00 G0000R_G0000Ti00 LG0000 G0000T_G0000Ti00 G0000R_G0000R_LG0000i00 G0000R_G0000T_LG0000i00 ...
	G0000T_G0000R_LG0000i00 G0000T_G0000T_LG0000i00 G0000R_G04010_LG0000i01 G0000T_G04010_LG0000i01 G0000R_G04011_LG0000i01 G0000T_G04011_LG0000i01];
end
% rate constants and constant expressions
fb00             = 501.187233627272;
bb00             = 15.8489319246111;
kp00             = 144.974067037263;
fb01             = 1.99526231496888;
bb01             = 0.125892541179417;
kp01             = 713.464607290921;
fb02             = 1;
bb02             = 7.94328234724282;
kp02             = 0.129251904230482;
fb03             = 0.0630957344480194;
kp03             = 0.102737786671489;
bb03             = 0.0316227766016838;
kp04             = 0.0113689007485545;
bb04             = 125.892541179417;
kp05             = 0.00903673881439695;
fb04             = 63.0957344480193;
kp06             = 0.221840612532554;
bb05             = 1.99526231496888;
kp07             = 1.72797182487198;
fb05             = 7.92446596230555;
fb06             = 3.98107170553497;
fb07             = 0.501187233627272;
bb06             = 0.251188643150958;
fb08             = 0.251188643150958;
fb09             = 0.5;
fb10             = 31.6227766016838;
fb11             = 7.94328234724282;
fb12             = 15.8489319246111;
fu00             = 1.02276338312876;
bu00             = 2.04574001389866;
fu01             = 3.18012208413074;
bu01             = 13.9217879549033;
fu02             = 1.05360639234061;
bu02             = 1.05621824625458;
fu03             = 0.992823264431011;
bu03             = 3.96229871932867;
fu04             = 1.25920880467219;
bu04             = 0.0200065876230711;
fu05             = 1.33630072282255;
bu05             = 0.00533309686866799;
fu06             = 1.05621824625458;
fu07             = 0.0203655154097021;
bu07             = 89.1551895259034;
fu08             = 13.9217879549033;
fu09             = 1.37659893469022;
bu09             = 0.00275348489224465;
fu10             = 1.29718219069951;
bu10             = 0.0103294273706403;
fu11             = 1.64523062090905;
bu11             = 5.2155732928152e-05;
bu12             = 0.00275348489224464;
clamp_sink_LG0000 = 4.0;
global ode_rate_constants;
ode_rate_constants = [fb00 bb00 kp00 fb01 bb01 kp01 fb02 bb02 kp02 fb03 kp03 bb03 ...
	kp04 bb04 kp05 fb04 kp06 bb05 kp07 fb05 fb06 fb07 bb06 fb08 ...
	fb09 fb10 fb11 fb12 fu00 bu00 fu01 bu01 fu02 bu02 fu03 bu03 ...
	fu04 bu04 fu05 bu05 fu06 fu07 bu07 fu08 fu09 bu09 fu10 bu10 ...
	fu11 bu11 bu12 clamp_sink_LG0000];

% time interval
t0= 0;
tf= 20000;

% call solver routine 
global event_times;
global event_flags;
ode_events = [0 0 0 0 0 0 0];
[t, y, intervals]= G096_I00_ode_event(@ode23s, @G096_I00_odes, [t0:1.0:tf], ivalues, odeset(), ode_events, [500.0], [0.001], [1e-06]);


% map free node state vector names
G0000R = y(:,1); G04010 = y(:,2); G0000R_G04010i00 = y(:,3); G04011 = y(:,4); G0000T = y(:,5); G0000T_G04010i00 = y(:,6); TG00000 = y(:,7); G04010_TG00000i00 = y(:,8); TG00001 = y(:,9); G04011_TG00000i00 = y(:,10); 
G1033 = y(:,11); G1033_TG00001i00 = y(:,12); G1264 = y(:,13); G04011_G1264i00 = y(:,14); G1264_TG00001i00 = y(:,15); G2315R = y(:,16); G04011_G2315Ri00 = y(:,17); G2315T = y(:,18); G04011_G2315Ti00 = y(:,19); G0000R_G04010i01 = y(:,20); 
G0000R_G0000R_G04010i00 = y(:,21); G0000R_G04011i01 = y(:,22); G0000T_G04010i01 = y(:,23); G0000T_G0000R_G04010i00 = y(:,24); G0000T_G04011i01 = y(:,25); G0000R_LG0000i00 = y(:,26); G0000R_G04010_LG0000i00 = y(:,27); G0000R_G0000T_G04010i00 = y(:,28); G0000T_G0000T_G04010i00 = y(:,29); G0000T_LG0000i00 = y(:,30); 
G0000T_G04010_LG0000i00 = y(:,31); G0000R_G04011_G1264i00 = y(:,32); G0000T_G04011_G1264i00 = y(:,33); G1264_G2315Ri00 = y(:,34); G04011_G1264_G2315Ri00 = y(:,35); G04011_G1264_G2315Ri01 = y(:,36); G1264_G2315Ti00 = y(:,37); G04011_G1264_G2315Ti00 = y(:,38); G04011_G1264_G2315Ti01 = y(:,39); G0000R_G04011_G2315Ri00 = y(:,40); 
G0000T_G04011_G2315Ri00 = y(:,41); G2315R_G2315Ri00 = y(:,42); G04011_G2315R_G2315Ri00 = y(:,43); G2315R_G2315Ti00 = y(:,44); G04011_G2315R_G2315Ti00 = y(:,45); G04011_G2315T_G2315Ri00 = y(:,46); G0000R_G04011_G2315Ti00 = y(:,47); G0000T_G04011_G2315Ti00 = y(:,48); G2315T_G2315Ti00 = y(:,49); G04011_G2315T_G2315Ti00 = y(:,50); 
G0000R_G0000Ri00 = y(:,51); G0000R_G0000Ti00 = y(:,52); LG0000 = y(:,53); G0000T_G0000Ti00 = y(:,54); G0000R_G0000R_LG0000i00 = y(:,55); G0000R_G0000T_LG0000i00 = y(:,56); G0000T_G0000R_LG0000i00 = y(:,57); G0000T_G0000T_LG0000i00 = y(:,58); G0000R_G04010_LG0000i01 = y(:,59); G0000T_G04010_LG0000i01 = y(:,60); 
G0000R_G04011_LG0000i01 = y(:,61); G0000T_G04011_LG0000i01 = y(:,62); 


if (ode_num_calls > 0)
  ode_avg_cputime = ode_tot_cputime/ode_num_calls*1000;
  str = sprintf('ODE STATS: num ode calls=%d, tot time=%f, avg time=%fms', ode_num_calls, ode_tot_cputime, ode_avg_cputime);
  disp (str)
end

% issue done message for calling/wrapper scripts
str = sprintf('Facile driver script done (elapsed time %f)',toc);
disp (str)
