# Supplementary material for: Enzyme Sequestration as a Tuning Point in Controlling Response Dynamics of Signalling Networks
Source: PLoS Comput Biol. 2016 May 10;12(5):e1004918. doi: 10.1371/journal.pcbi.1004918 (PMC4862689; doi:10.1371/journal.pcbi.1004918)
Supplement: S5 Data — (ZIP) [file pcbi.1004918.s013.zip › S5_Data/Network No. 21/G097_I00.eqn]

# Facile model created by Allosteric Network Compiler (ANC)
# ANC version 1.01 released 2011/08/26
# Wed Feb 26 13:48:13 GMT 2014


# REACTION CLASS: CatalyticReaction
# ---------------------------------
G0000R               + G04010               <-> G0000R_G04010i00                ; fb00=501.187233627272; bb00=0.125892541179417 # (R!03) Kd = 0.000251188643150959
G0000R_G04010i00                             -> G0000R + G04011                 ; kp00=0.00505606113696676       # (R!04)
G0000R               + G19340               <-> G0000R_G19340i00                ; fb01=125.892541179417; bb01=0.0630957344480193 # (R!05) Kd = 0.000501187233627271
G0000R_G19340i00                             -> G0000R + G19341                 ; kp00=0.00505606113696676       # (R!06)
G0000T               + G04010               <-> G0000T_G04010i00                ; fb02=0.251188643150958; bb01=0.0630957344480193 # (R!08) Kd = 0.251188643150958
G0000T_G04010i00                             -> G0000T + G04011                 ; kp01=444.727353047711          # (R!09)
G0000T               + G19340               <-> G0000T_G19340i00                ; fb03=0.0630957344480194; bb02=0.0316227766016838 # (R!14) Kd = 0.501187233627272
G0000T_G19340i00                             -> G0000T + G19341                 ; kp01=444.727353047711          # (R!15)
G04010               + TG00000              <-> G04010_TG00000i00               ; fb04=1.99526231496888; bb03=1  # (R!10) Kd = 0.501187233627272
G04010_TG00000i00                            -> G04010 + TG00001                ; kp02=0.108440276391613         # (R!11)
G04011               + TG00000              <-> G04011_TG00000i00               ; fb04=1.99526231496888; bb03=1  # (R!54) Kd = 0.501187233627272
G04011_TG00000i00                            -> G04011 + TG00001                ; kp02=0.108440276391613         # (R!55)
G1007                + G04011               <-> G04011_G1007i01                 ; fb05=0.501187233627272; bb02=0.0316227766016838 # (R!34) Kd = 0.0630957344480194
G04011_G1007i01                              -> G1007 + G04010                  ; kp03=0.0388546333619961        # (R!35)
G1007                + G19341               <-> G1007_G19341i01                 ; fb06=0.125892541179417; bb04=0.0158489319246111 # (R!38) Kd = 0.125892541179416
G1007_G19341i01                              -> G1007 + G19340                  ; kp03=0.0388546333619961        # (R!39)
G1499R               + TG00001              <-> G1499R_TG00001i00               ; fb01=125.892541179417; bb04=0.0158489319246111 # (R!44) Kd = 0.000125892541179416
G1499R_TG00001i00                            -> G1499R + TG00000                ; kp04=0.0404611407670981        # (R!45)
G1499T               + TG00001              <-> G1499T_TG00001i00               ; fb06=0.125892541179417; bb05=0.251188643150958 # (R!66) Kd = 1.99526231496888
G1499T_TG00001i00                            -> G1499T + TG00000                ; kp05=0.001                     # (R!67)
G19340               + TG00000              <-> G19340_TG00000i00               ; fb07=1; bb03=1                 # (R!16) Kd = 1
G19340_TG00000i00                            -> G19340 + TG00001                ; kp06=0.101359650093856         # (R!17)
G19341               + TG00000              <-> G19341_TG00000i00               ; fb07=1; bb03=1                 # (R!56) Kd = 1
G19341_TG00000i00                            -> G19341 + TG00001                ; kp06=0.101359650093856         # (R!57)
G0000R               + G04010_G1007i00      <-> G0000R_G04010_G1007i00          ; fb00=501.187233627272; bb00=0.125892541179417 # (R!24) Kd = 0.000251188643150959
G0000R_G04010_G1007i00                       -> G0000R + G04011_G1007i00        ; kp00=0.00505606113696676       # (R!25)
G0000R               + G1007_G19340i00      <-> G0000R_G1007_G19340i00          ; fb01=125.892541179417; bb01=0.0630957344480193 # (R!26) Kd = 0.000501187233627271
G0000R_G1007_G19340i00                       -> G0000R + G1007_G19341i00        ; kp00=0.00505606113696676       # (R!27)
G0000R_LG0000i00     + G04010               <-> G0000R_G04010_LG0000i00         ; fb00=501.187233627272; bb00=0.125892541179417 # (R!28) Kd = 0.000251188643150959
G0000R_G04010_LG0000i00                      -> G0000R_LG0000i00 + G04011       ; kp00=0.00505606113696676       # (R!29)
G0000R_LG0000i00     + G19340               <-> G0000R_G19340_LG0000i00         ; fb01=125.892541179417; bb01=0.0630957344480193 # (R!46) Kd = 0.000501187233627271
G0000R_G19340_LG0000i00                      -> G0000R_LG0000i00 + G19341       ; kp00=0.00505606113696676       # (R!47)
G0000T               + G04010_G1007i00      <-> G0000T_G04010_G1007i00          ; fb02=0.251188643150958; bb01=0.0630957344480193 # (R!62) Kd = 0.251188643150958
G0000T_G04010_G1007i00                       -> G0000T + G04011_G1007i00        ; kp01=444.727353047711          # (R!63)
G0000T               + G1007_G19340i00      <-> G0000T_G1007_G19340i00          ; fb03=0.0630957344480194; bb02=0.0316227766016838 # (R!64) Kd = 0.501187233627272
G0000T_G1007_G19340i00                       -> G0000T + G1007_G19341i00        ; kp01=444.727353047711          # (R!65)
G0000T_LG0000i00     + G04010               <-> G0000T_G04010_LG0000i00         ; fb02=0.251188643150958; bb01=0.0630957344480193 # (R!30) Kd = 0.251188643150958
G0000T_G04010_LG0000i00                      -> G0000T_LG0000i00 + G04011       ; kp01=444.727353047711          # (R!31)
G0000T_LG0000i00     + G19340               <-> G0000T_G19340_LG0000i00         ; fb03=0.0630957344480194; bb02=0.0316227766016838 # (R!48) Kd = 0.501187233627272
G0000T_G19340_LG0000i00                      -> G0000T_LG0000i00 + G19341       ; kp01=444.727353047711          # (R!49)
G04010_G1007i00      + TG00000              <-> G04010_G1007_TG00000i00         ; fb04=1.99526231496888; bb03=1  # (R!58) Kd = 0.501187233627272
G04010_G1007_TG00000i00                      -> G04010_G1007i00 + TG00001       ; kp02=0.108440276391613         # (R!59)
G04011_G1007i00      + TG00000              <-> G04011_G1007_TG00000i00         ; fb04=1.99526231496888; bb03=1  # (R!81) Kd = 0.501187233627272
G04011_G1007_TG00000i00                      -> G04011_G1007i00 + TG00001       ; kp02=0.108440276391613         # (R!82)
G1007                + G04011_G1007i00      <-> G04011_G1007_G1007i00           ; fb05=0.501187233627272; bb02=0.0316227766016838 # (R!73) Kd = 0.0630957344480194
G04011_G1007_G1007i00                        -> G1007 + G04010_G1007i00         ; kp03=0.0388546333619961        # (R!74)
G1007                + G1007_G19341i00      <-> G1007_G1007_G19341i00           ; fb06=0.125892541179417; bb04=0.0158489319246111 # (R!75) Kd = 0.125892541179416
G1007_G1007_G19341i00                        -> G1007 + G1007_G19340i00         ; kp03=0.0388546333619961        # (R!76)
G1007_G19340i00      + TG00000              <-> G1007_G19340_TG00000i00         ; fb07=1; bb03=1                 # (R!60) Kd = 1
G1007_G19340_TG00000i00                      -> G1007_G19340i00 + TG00001       ; kp06=0.101359650093856         # (R!61)
G1007_G19341i00      + TG00000              <-> G1007_G19341_TG00000i00         ; fb07=1; bb03=1                 # (R!83) Kd = 1
G1007_G19341_TG00000i00                      -> G1007_G19341i00 + TG00001       ; kp06=0.101359650093856         # (R!84)

# REACTION CLASS: BindingReaction
# -------------------------------
G0000R               + LG0000               <-> G0000R_LG0000i00                ; fb02=0.251188643150958; bb06=7.94328234724282 # (R!02) Kd = 31.6227766016838
G0000T               + LG0000               <-> G0000T_LG0000i00                ; fb08=3.98107170553497; bb07=0.501187233627272 # (R!19) Kd = 0.125892541179417
G04010               + G1007                <-> G04010_G1007i00                 ; fb03=0.0630957344480194; bb02=0.0316227766016838 # (R!07) Kd = 0.501187233627272
G04011               + G1007                <-> G04011_G1007i00                 ; fb03=0.0630957344480194; bb02=0.0316227766016838 # (R!33) Kd = 0.501187233627272
G1007                + G19340               <-> G1007_G19340i00                 ; fb09=0.0316227766016838; bb05=0.251188643150958 # (R!12) Kd = 7.94328234724281
G1007                + G19341               <-> G1007_G19341i00                 ; fb09=0.0316227766016838; bb05=0.251188643150958 # (R!37) Kd = 7.94328234724281
G1499R               + G3426                <-> G1499R_G3426i00                 ; fb05=0.501187233627272; bb08=1.99526231496888 # (R!13) Kd = 3.98107170553498
G1499T               + G3426                <-> G1499T_G3426i00                 ; fb04=1.99526231496888; bb08=1.99526231496888 # (R!18) Kd = 1
G1007                + G0000R_G04010i00     <-> G0000R_G04010_G1007i00          ; fb03=0.0630957344480194; bb02=0.0316227766016838 # (R!32) Kd = 0.501187233627272
G1007                + G0000R_G19340i00     <-> G0000R_G1007_G19340i00          ; fb09=0.0316227766016838; bb05=0.251188643150958 # (R!36) Kd = 7.94328234724281
G1007                + G0000T_G04010i00     <-> G0000T_G04010_G1007i00          ; fb03=0.0630957344480194; bb02=0.0316227766016838 # (R!40) Kd = 0.501187233627272
G1007                + G0000T_G19340i00     <-> G0000T_G1007_G19340i00          ; fb09=0.0316227766016838; bb05=0.251188643150958 # (R!42) Kd = 7.94328234724281
G1007                + G04010_TG00000i00    <-> G04010_G1007_TG00000i00         ; fb03=0.0630957344480194; bb02=0.0316227766016838 # (R!41) Kd = 0.501187233627272
G1007                + G04011_G1007i01      <-> G04011_G1007_G1007i00           ; fb03=0.0630957344480194; bb02=0.0316227766016838 # (R!77) Kd = 0.501187233627272
G1007                + G04011_TG00000i00    <-> G04011_G1007_TG00000i00         ; fb03=0.0630957344480194; bb02=0.0316227766016838 # (R!79) Kd = 0.501187233627272
G1007                + G1007_G19341i01      <-> G1007_G1007_G19341i00           ; fb09=0.0316227766016838; bb05=0.251188643150958 # (R!78) Kd = 7.94328234724281
G1007                + G19340_TG00000i00    <-> G1007_G19340_TG00000i00         ; fb09=0.0316227766016838; bb05=0.251188643150958 # (R!43) Kd = 7.94328234724281
G1007                + G19341_TG00000i00    <-> G1007_G19341_TG00000i00         ; fb09=0.0316227766016838; bb05=0.251188643150958 # (R!80) Kd = 7.94328234724281
LG0000               + G0000R_G04010i00     <-> G0000R_G04010_LG0000i00         ; fb02=0.251188643150958; bb06=7.94328234724282 # (R!50) Kd = 31.6227766016838
LG0000               + G0000R_G19340i00     <-> G0000R_G19340_LG0000i00         ; fb02=0.251188643150958; bb06=7.94328234724282 # (R!51) Kd = 31.6227766016838
LG0000               + G0000T_G04010i00     <-> G0000T_G04010_LG0000i00         ; fb08=3.98107170553497; bb07=0.501187233627272 # (R!52) Kd = 0.125892541179417
LG0000               + G0000T_G19340i00     <-> G0000T_G19340_LG0000i00         ; fb08=3.98107170553497; bb07=0.501187233627272 # (R!53) Kd = 0.125892541179417

# REACTION CLASS: AllostericReaction
# ----------------------------------
G0000R                                      <-> G0000T                          ; fu00=1.13945188759075; bu00=1.09914684711349 # (R!00) Keq = 1.0366693864274
G1499R                                      <-> G1499T                          ; fu01=0.0104604493786899; bu01=1.11911793376878 # (R!01) Keq = 0.0093470482985318
G0000R_G04010i00                            <-> G0000T_G04010i00                ; fu02=0.397390962675428; bu02=383.334328068593 # (R!21) Keq = 0.0010366693864274
G0000R_G19340i00                            <-> G0000T_G19340i00                ; fu02=0.397390962675428; bu03=383.334328068595 # (R!22) Keq = 0.0010366693864274
G0000R_LG0000i00                            <-> G0000T_LG0000i00                ; fu03=2.64653960107215; bu04=0.0101633790496272 # (R!20) Keq = 260.399576572834
G1499R_G3426i00                             <-> G1499T_G3426i00                 ; fu04=0.0154543878898111; bu05=0.415314717629094 # (R!23) Keq = 0.0372112695115538
G1499R_TG00001i00                           <-> G1499T_TG00001i00               ; fu05=0.000680832185350653; bu06=1154.42464969414 # (R!71) Keq = 5.89758877316972e-07
G0000R_G04010_G1007i00                      <-> G0000T_G04010_G1007i00          ; fu02=0.397390962675428; bu02=383.334328068593 # (R!68) Keq = 0.0010366693864274
G0000R_G04010_LG0000i00                     <-> G0000T_G04010_LG0000i00         ; fu06=0.922997215838956; bu07=3.54454192278915 # (R!70) Keq = 0.260399576572835
G0000R_G1007_G19340i00                      <-> G0000T_G1007_G19340i00          ; fu02=0.397390962675428; bu03=383.334328068595 # (R!69) Keq = 0.0010366693864274
G0000R_G19340_LG0000i00                     <-> G0000T_G19340_LG0000i00         ; fu06=0.922997215838956; bu08=3.54454192278916 # (R!72) Keq = 0.260399576572834


# CUSTOM REACTIONS (from EQN section)
# -----------------------------------
null -> LG0000; clamp_source_LG0000="(+(event_flags(1) && ~event_flags(4))*min((t-event_times(1))/1000, 1)*3.33333333333333*4.0+event_flags(4)*max(1-(t-event_times(4))/1000, 0)*3.33333333333333*4.0+(event_flags(2) && ~event_flags(5))*min((t-event_times(2))/1000, 1)*3.33333333333333*4.0+event_flags(5)*max(1-(t-event_times(5))/1000, 0)*3.33333333333333*4.0+(event_flags(3) && ~event_flags(6))*min((t-event_times(3))/1000, 1)*3.33333333333333*4.0+event_flags(6)*max(1-(t-event_times(6))/1000, 0)*3.33333333333333*4.0)"
LG0000 -> null; clamp_sink_LG0000=4.0


# INITIAL CONCENTRATIONS (compiled from MODEL section)
# ----------------------------------------------------
INIT:
G0000R = 5.82634093707774
G04010 = 4.15688804861519
G1007 = 732.997746215121
G1499R = 1.72797182487198
G19340 = 2.69826775825826
G3426 = 0.00108440276391613
LG0000 = 0.001
TG00000 = 9.99999999999999


# CONFIG (from CONFIG section)
# ----------------------------
CONFIG:
ode_event_times = ~ ~ ~ ~ ~ ~ ~;
SS_timescale = 500.0;
t_final = 20000;
t_vector = [t0:1.0:tf];
matlab_ode_solver = ode23s;
matlab_solver_options{InitialStep} = 1e-8;
matlab_solver_options{AbsTol} = 1e-9;
matlab_solver_options{RelTol} = 1e-3;
matlab_solver_options{MaxStep} = 500.0;
