# Supplementary material for: Enzyme Sequestration as a Tuning Point in Controlling Response Dynamics of Signalling Networks
Source: PLoS Comput Biol. 2016 May 10;12(5):e1004918. doi: 10.1371/journal.pcbi.1004918 (PMC4862689; doi:10.1371/journal.pcbi.1004918)
Supplement: S5 Data — (ZIP) [file pcbi.1004918.s013.zip › S5_Data/Network No. 21/G097_I00.mod]

##########################################################################
# Allosteric Network Compiler (ANC) model file
# Created by BioJazz version ALPHA-02 released on 2012/06/15
# Wed Feb 26 13:48:11 GMT 2014
##########################################################################

##########################################################################
# PARAMETERS
##########################################################################
$max_external_iterations = -1
$max_internal_iterations = -1
$max_complex_size = 3
$max_species = 512
$max_csite_bound_to_msite_number = 1
$default_steric_factor = 1000
$export_graphviz = "network,collapse_states,collapse_complexes"
        

##########################################################################
# OBJECTS:
##########################################################################
#-------------------------
MODEL:  # G0000
#-------------------------
ReactionSite : {
    name => "PD0057",
    type => "csite",
    Keq_ratio => 16.9713550815227,
}

ReactionSite : {
    name => "PD0227",
    type => "csite",
    Keq_ratio => 0.229458321470371,
}
AllostericStructure : {
    name => "D0022",
    allosteric_flag => 1,
    allosteric_transition_rates => [1.13945188759075,1.09914684711349],
    Phi => 0.152492668621701,
    elements => [PD0057,PD0227],
}
Structure : {  # IC of G0000 = 5.82634093707774
    name => "G0000",
    elements => [D0022],
    max_count => 2,
}


ReactionSite : {
    name => "PD0458",
    type => "csite",
    Keq_ratio => 2.08291034395878,
}
AllostericStructure : {
    name => "D0423",
    allosteric_flag => 0,
    allosteric_transition_rates => [0.0501074438281462,0.107710505603677],
    Phi => 0.247311827956989,
    elements => [PD0458],
}

ReactionSite : {
    name => "PD0663",
    type => "msite",
    Keq_ratio => 44.0741325272959,
}

ReactionSite : {
    name => "PD0833",
    type => "csite",
    Keq_ratio => 0.0662390918408767,
}
AllostericStructure : {
    name => "D0628",
    allosteric_flag => 0,
    allosteric_transition_rates => [5.81324166138617,0.411963045448529],
    Phi => 0.343108504398827,
    elements => [PD0663,PD0833],
}
Structure : {  # IC of G0401 = 4.15688804861519
    name => "G0401",
    elements => [D0423,D0628],
    max_count => 2,
}


ReactionSite : {
    name => "PD1064",
    type => "csite",
    Keq_ratio => 10.1588048993802,
}
AllostericStructure : {
    name => "D1029",
    allosteric_flag => 0,
    allosteric_transition_rates => [2.38408427451675,3.60732067352489],
    Phi => 0.457478005865103,
    elements => [PD1064],
}
Structure : {  # IC of G1007 = 732.997746215121
    name => "G1007",
    elements => [D1029],
    max_count => 2,
}


ReactionSite : {
    name => "PD1556",
    type => "csite",
    Keq_ratio => 0.074463810954848,
}
AllostericStructure : {
    name => "D1521",
    allosteric_flag => 1,
    allosteric_transition_rates => [0.0104604493786899,1.11911793376878],
    Phi => 0.282502443792766,
    elements => [PD1556],
}
Structure : {  # IC of G1499 = 1.72797182487198
    name => "G1499",
    elements => [D1521],
    max_count => 2,
}


ReactionSite : {
    name => "PD1991",
    type => "csite",
    Keq_ratio => 23.6804009686048,
}
AllostericStructure : {
    name => "D1956",
    allosteric_flag => 0,
    allosteric_transition_rates => [0.0543366505800142,0.344077989175829],
    Phi => 0.247311827956989,
    elements => [PD1991],
}

ReactionSite : {
    name => "PD2196",
    type => "msite",
    Keq_ratio => 44.0741325272959,
}

ReactionSite : {
    name => "PD2366",
    type => "csite",
    Keq_ratio => 0.0501074438281462,
}
AllostericStructure : {
    name => "D2161",
    allosteric_flag => 0,
    allosteric_transition_rates => [1.86960454701209,0.229458321470371],
    Phi => 0.804496578690127,
    elements => [PD2196,PD2366],
}
Structure : {  # IC of G1934 = 2.69826775825826
    name => "G1934",
    elements => [D1956,D2161],
    max_count => 2,
}


ReactionSite : {
    name => "PD3483",
    type => "bsite",
    Keq_ratio => 0.669887624997734,
}
AllostericStructure : {
    name => "D3448",
    allosteric_flag => 0,
    allosteric_transition_rates => [0.0274111757224336,5.07887297351843],
    Phi => 0.777126099706745,
    elements => [PD3483],
}
Structure : {  # IC of G3426 = 0.00108440276391613
    name => "G3426",
    elements => [D3448],
    max_count => 2,
}


# Initial concentrations
Init : {
	structure => G0000,
	IC => 5.82634093707774,
}
Init : {
	structure => G0401,
	IC => 4.15688804861519,
}
Init : {
	structure => G1007,
	IC => 732.997746215121,
}
Init : {
	structure => G1499,
	IC => 1.72797182487198,
}
Init : {
	structure => G1934,
	IC => 2.69826775825826,
}
Init : {
	structure => G3426,
	IC => 0.00108440276391613,
}

#-------------------------
MODEL:  # LG0000
#-------------------------
ReactionSite : {
    name => "LPD0057",
    type => "bsite",
    Keq_ratio => 0.01,
}
AllostericStructure : {
    name => "LD0022",
    allosteric_flag => 0,
    allosteric_transition_rates => [0.01,0.01],
    Phi => 0,
    elements => [LPD0057],
}
Structure : {  # IC of LG0000 = 0.001
    name => "LG0000",
    elements => [LD0022],
    max_count => 2,
}


# Initial concentrations
Init : {
	structure => LG0000,
	IC => 0.001,
}

#-------------------------
MODEL:  # TG0000
#-------------------------
ReactionSite : {
    name => "TPD0057",
    type => "msite",
    Keq_ratio => 0.01,
}
AllostericStructure : {
    name => "TD0022",
    allosteric_flag => 0,
    allosteric_transition_rates => [0.01,0.01],
    Phi => 0,
    elements => [TPD0057],
}
Structure : {  # IC of TG0000 = 9.99999999999999
    name => "TG0000",
    elements => [TD0022],
    max_count => 2,
}


# Initial concentrations
Init : {
	structure => TG0000,
	IC => 9.99999999999999,
}

        

##########################################################################
# RULES:
##########################################################################
MODEL:

CanBindRule : {
  name => "PD0057 LPD0057 (0 R 0 .)",
  ligand_names => ["PD0057", "LPD0057"],
  ligand_msite_states => ["0", "0"],
  ligand_allosteric_labels => ["R", "."],
  kf => 0.251188643150958,
  kb => 7.94328234724282,
}

CanBindRule : {
  name => "PD0057 LPD0057 (0 T 0 .)",
  ligand_names => ["PD0057", "LPD0057"],
  ligand_msite_states => ["0", "0"],
  ligand_allosteric_labels => ["T", "."],
  kf => 3.98107170553497,
  kb => 0.501187233627272,
}

CanBindRule : {
  name => "PD0227 PD0663 (0 R 0 .)",
  ligand_names => ["PD0227", "PD0663"],
  ligand_msite_states => ["0", "0"],
  ligand_allosteric_labels => ["R", "."],
  kf => 501.187233627272,
  kb => 0.125892541179417,
  kp => 0.00505606113696676,
}

CanBindRule : {
  name => "PD0227 PD0663 (0 T 0 .)",
  ligand_names => ["PD0227", "PD0663"],
  ligand_msite_states => ["0", "0"],
  ligand_allosteric_labels => ["T", "."],
  kf => 0.251188643150958,
  kb => 0.0630957344480193,
  kp => 444.727353047711,
}

CanBindRule : {
  name => "PD0227 PD2196 (0 R 0 .)",
  ligand_names => ["PD0227", "PD2196"],
  ligand_msite_states => ["0", "0"],
  ligand_allosteric_labels => ["R", "."],
  kf => 125.892541179417,
  kb => 0.0630957344480193,
  kp => 0.00505606113696676,
}

CanBindRule : {
  name => "PD0227 PD2196 (0 T 0 .)",
  ligand_names => ["PD0227", "PD2196"],
  ligand_msite_states => ["0", "0"],
  ligand_allosteric_labels => ["T", "."],
  kf => 0.0630957344480194,
  kb => 0.0316227766016838,
  kp => 444.727353047711,
}

CanBindRule : {
  name => "PD0458 PD1064 (0 . 0 .)",
  ligand_names => ["PD0458", "PD1064"],
  ligand_msite_states => ["0", "0"],
  ligand_allosteric_labels => [".", "."],
  kf => 0.0630957344480194,
  kb => 0.0316227766016838,
}

CanBindRule : {
  name => "PD1064 PD0663 (0 . 1 .)",
  ligand_names => ["PD1064", "PD0663"],
  ligand_msite_states => ["0", "1"],
  ligand_allosteric_labels => [".", "."],
  kf => 0.501187233627272,
  kb => 0.0316227766016838,
  kp => 0.0388546333619961,
}

CanBindRule : {
  name => "PD0833 TPD0057 (0 . 0 .)",
  ligand_names => ["PD0833", "TPD0057"],
  ligand_msite_states => ["0", "0"],
  ligand_allosteric_labels => [".", "."],
  kf => 1.99526231496888,
  kb => 1,
  kp => 0.108440276391613,
}

CanBindRule : {
  name => "PD1064 PD1991 (0 . 0 .)",
  ligand_names => ["PD1064", "PD1991"],
  ligand_msite_states => ["0", "0"],
  ligand_allosteric_labels => [".", "."],
  kf => 0.0316227766016838,
  kb => 0.251188643150958,
}

CanBindRule : {
  name => "PD1064 PD2196 (0 . 1 .)",
  ligand_names => ["PD1064", "PD2196"],
  ligand_msite_states => ["0", "1"],
  ligand_allosteric_labels => [".", "."],
  kf => 0.125892541179417,
  kb => 0.0158489319246111,
  kp => 0.0388546333619961,
}

CanBindRule : {
  name => "PD1556 PD3483 (0 R 0 .)",
  ligand_names => ["PD1556", "PD3483"],
  ligand_msite_states => ["0", "0"],
  ligand_allosteric_labels => ["R", "."],
  kf => 0.501187233627272,
  kb => 1.99526231496888,
}

CanBindRule : {
  name => "PD1556 PD3483 (0 T 0 .)",
  ligand_names => ["PD1556", "PD3483"],
  ligand_msite_states => ["0", "0"],
  ligand_allosteric_labels => ["T", "."],
  kf => 1.99526231496888,
  kb => 1.99526231496888,
}

CanBindRule : {
  name => "PD1556 TPD0057 (0 R 1 .)",
  ligand_names => ["PD1556", "TPD0057"],
  ligand_msite_states => ["0", "1"],
  ligand_allosteric_labels => ["R", "."],
  kf => 125.892541179417,
  kb => 0.0158489319246111,
  kp => 0.0404611407670981,
}

CanBindRule : {
  name => "PD1556 TPD0057 (0 T 1 .)",
  ligand_names => ["PD1556", "TPD0057"],
  ligand_msite_states => ["0", "1"],
  ligand_allosteric_labels => ["T", "."],
  kf => 0.125892541179417,
  kb => 0.251188643150958,
  kp => 0.001,
}

CanBindRule : {
  name => "PD2366 TPD0057 (0 . 0 .)",
  ligand_names => ["PD2366", "TPD0057"],
  ligand_msite_states => ["0", "0"],
  ligand_allosteric_labels => [".", "."],
  kf => 1,
  kb => 1,
  kp => 0.101359650093856,
}
        

##########################################################################
# EQUATIONS:
##########################################################################
EQN:

null -> LG0000; clamp_source_LG0000="(+(event_flags(1) && ~event_flags(4))*min((t-event_times(1))/1000, 1)*3.33333333333333*4.0+event_flags(4)*max(1-(t-event_times(4))/1000, 0)*3.33333333333333*4.0+(event_flags(2) && ~event_flags(5))*min((t-event_times(2))/1000, 1)*3.33333333333333*4.0+event_flags(5)*max(1-(t-event_times(5))/1000, 0)*3.33333333333333*4.0+(event_flags(3) && ~event_flags(6))*min((t-event_times(3))/1000, 1)*3.33333333333333*4.0+event_flags(6)*max(1-(t-event_times(6))/1000, 0)*3.33333333333333*4.0)"
LG0000 -> null; clamp_sink_LG0000=4.0        

##########################################################################
# CONFIG:
##########################################################################
CONFIG:

ode_event_times = ~ ~ ~ ~ ~ ~ ~;
SS_timescale = 500.0;
t_final = 20000;
t_vector = [t0:1.0:tf];
matlab_ode_solver = ode23s;
matlab_solver_options{InitialStep} = 1e-8;
matlab_solver_options{AbsTol} = 1e-9;
matlab_solver_options{RelTol} = 1e-3;
matlab_solver_options{MaxStep} = 500.0;
