# Supplementary material for: Enzyme Sequestration as a Tuning Point in Controlling Response Dynamics of Signalling Networks
Source: PLoS Comput Biol. 2016 May 10;12(5):e1004918. doi: 10.1371/journal.pcbi.1004918 (PMC4862689; doi:10.1371/journal.pcbi.1004918)
Supplement: S5 Data — (ZIP) [file pcbi.1004918.s013.zip › S5_Data/Network No. 21/G097_I00Driver.m]

% File generated by Facile version 0.53a
%
tic;
global ode_tot_cputime;
global ode_num_calls;
ode_tot_cputime = 0.0;
ode_num_calls = 0;

% initial values (free nodes only)
G0000R = 5.82634093707774;
G04010 = 4.15688804861519;
G0000R_G04010i00 = 0;
G04011 = 0;
G19340 = 2.69826775825826;
G0000R_G19340i00 = 0;
G19341 = 0;
G0000T = 0;
G0000T_G04010i00 = 0;
G0000T_G19340i00 = 0;
TG00000 = 9.99999999999999;
G04010_TG00000i00 = 0;
TG00001 = 0;
G04011_TG00000i00 = 0;
G1007 = 732.997746215121;
G04011_G1007i01 = 0;
G1007_G19341i01 = 0;
G1499R = 1.72797182487198;
G1499R_TG00001i00 = 0;
G1499T = 0;
G1499T_TG00001i00 = 0;
G19340_TG00000i00 = 0;
G19341_TG00000i00 = 0;
G04010_G1007i00 = 0;
G0000R_G04010_G1007i00 = 0;
G04011_G1007i00 = 0;
G1007_G19340i00 = 0;
G0000R_G1007_G19340i00 = 0;
G1007_G19341i00 = 0;
G0000R_LG0000i00 = 0;
G0000R_G04010_LG0000i00 = 0;
G0000R_G19340_LG0000i00 = 0;
G0000T_G04010_G1007i00 = 0;
G0000T_G1007_G19340i00 = 0;
G0000T_LG0000i00 = 0;
G0000T_G04010_LG0000i00 = 0;
G0000T_G19340_LG0000i00 = 0;
G04010_G1007_TG00000i00 = 0;
G04011_G1007_TG00000i00 = 0;
G04011_G1007_G1007i00 = 0;
G1007_G1007_G19341i00 = 0;
G1007_G19340_TG00000i00 = 0;
G1007_G19341_TG00000i00 = 0;
LG0000 = 0.001;
G3426 = 0.00108440276391613;
G1499R_G3426i00 = 0;
G1499T_G3426i00 = 0;
if exist('ivalues') == 0
ivalues = [G0000R G04010 G0000R_G04010i00 G04011 G19340 G0000R_G19340i00 G19341 G0000T ...
	G0000T_G04010i00 G0000T_G19340i00 TG00000 G04010_TG00000i00 TG00001 G04011_TG00000i00 G1007 G04011_G1007i01 ...
	G1007_G19341i01 G1499R G1499R_TG00001i00 G1499T G1499T_TG00001i00 G19340_TG00000i00 G19341_TG00000i00 G04010_G1007i00 ...
	G0000R_G04010_G1007i00 G04011_G1007i00 G1007_G19340i00 G0000R_G1007_G19340i00 G1007_G19341i00 G0000R_LG0000i00 G0000R_G04010_LG0000i00 G0000R_G19340_LG0000i00 ...
	G0000T_G04010_G1007i00 G0000T_G1007_G19340i00 G0000T_LG0000i00 G0000T_G04010_LG0000i00 G0000T_G19340_LG0000i00 G04010_G1007_TG00000i00 G04011_G1007_TG00000i00 G04011_G1007_G1007i00 ...
	G1007_G1007_G19341i00 G1007_G19340_TG00000i00 G1007_G19341_TG00000i00 LG0000 G3426 G1499R_G3426i00 G1499T_G3426i00];
end
% rate constants and constant expressions
fb00             = 501.187233627272;
bb00             = 0.125892541179417;
kp00             = 0.00505606113696676;
fb01             = 125.892541179417;
bb01             = 0.0630957344480193;
fb02             = 0.251188643150958;
kp01             = 444.727353047711;
fb03             = 0.0630957344480194;
bb02             = 0.0316227766016838;
fb04             = 1.99526231496888;
bb03             = 1;
kp02             = 0.108440276391613;
fb05             = 0.501187233627272;
kp03             = 0.0388546333619961;
fb06             = 0.125892541179417;
bb04             = 0.0158489319246111;
kp04             = 0.0404611407670981;
bb05             = 0.251188643150958;
kp05             = 0.001;
fb07             = 1;
kp06             = 0.101359650093856;
bb06             = 7.94328234724282;
fb08             = 3.98107170553497;
bb07             = 0.501187233627272;
fb09             = 0.0316227766016838;
bb08             = 1.99526231496888;
fu00             = 1.13945188759075;
bu00             = 1.09914684711349;
fu01             = 0.0104604493786899;
bu01             = 1.11911793376878;
fu02             = 0.397390962675428;
bu02             = 383.334328068593;
bu03             = 383.334328068595;
fu03             = 2.64653960107215;
bu04             = 0.0101633790496272;
fu04             = 0.0154543878898111;
bu05             = 0.415314717629094;
fu05             = 0.000680832185350653;
bu06             = 1154.42464969414;
fu06             = 0.922997215838956;
bu07             = 3.54454192278915;
bu08             = 3.54454192278916;
clamp_sink_LG0000 = 4.0;
global ode_rate_constants;
ode_rate_constants = [fb00 bb00 kp00 fb01 bb01 fb02 kp01 fb03 bb02 fb04 bb03 kp02 ...
	fb05 kp03 fb06 bb04 kp04 bb05 kp05 fb07 kp06 bb06 fb08 bb07 ...
	fb09 bb08 fu00 bu00 fu01 bu01 fu02 bu02 bu03 fu03 bu04 fu04 ...
	bu05 fu05 bu06 fu06 bu07 bu08 clamp_sink_LG0000];

% time interval
t0= 0;
tf= 20000;

% call solver routine 
global event_times;
global event_flags;
ode_events = [0 0 0 0 0 0 0];
[t, y, intervals]= G097_I00_ode_event(@ode23s, @G097_I00_odes, [t0:1.0:tf], ivalues, odeset(), ode_events, [500.0], [0.001], [1e-06]);


% map free node state vector names
G0000R = y(:,1); G04010 = y(:,2); G0000R_G04010i00 = y(:,3); G04011 = y(:,4); G19340 = y(:,5); G0000R_G19340i00 = y(:,6); G19341 = y(:,7); G0000T = y(:,8); G0000T_G04010i00 = y(:,9); G0000T_G19340i00 = y(:,10); 
TG00000 = y(:,11); G04010_TG00000i00 = y(:,12); TG00001 = y(:,13); G04011_TG00000i00 = y(:,14); G1007 = y(:,15); G04011_G1007i01 = y(:,16); G1007_G19341i01 = y(:,17); G1499R = y(:,18); G1499R_TG00001i00 = y(:,19); G1499T = y(:,20); 
G1499T_TG00001i00 = y(:,21); G19340_TG00000i00 = y(:,22); G19341_TG00000i00 = y(:,23); G04010_G1007i00 = y(:,24); G0000R_G04010_G1007i00 = y(:,25); G04011_G1007i00 = y(:,26); G1007_G19340i00 = y(:,27); G0000R_G1007_G19340i00 = y(:,28); G1007_G19341i00 = y(:,29); G0000R_LG0000i00 = y(:,30); 
G0000R_G04010_LG0000i00 = y(:,31); G0000R_G19340_LG0000i00 = y(:,32); G0000T_G04010_G1007i00 = y(:,33); G0000T_G1007_G19340i00 = y(:,34); G0000T_LG0000i00 = y(:,35); G0000T_G04010_LG0000i00 = y(:,36); G0000T_G19340_LG0000i00 = y(:,37); G04010_G1007_TG00000i00 = y(:,38); G04011_G1007_TG00000i00 = y(:,39); G04011_G1007_G1007i00 = y(:,40); 
G1007_G1007_G19341i00 = y(:,41); G1007_G19340_TG00000i00 = y(:,42); G1007_G19341_TG00000i00 = y(:,43); LG0000 = y(:,44); G3426 = y(:,45); G1499R_G3426i00 = y(:,46); G1499T_G3426i00 = y(:,47); 


if (ode_num_calls > 0)
  ode_avg_cputime = ode_tot_cputime/ode_num_calls*1000;
  str = sprintf('ODE STATS: num ode calls=%d, tot time=%f, avg time=%fms', ode_num_calls, ode_tot_cputime, ode_avg_cputime);
  disp (str)
end

% issue done message for calling/wrapper scripts
str = sprintf('Facile driver script done (elapsed time %f)',toc);
disp (str)
