# Supplementary material for: Enzyme Sequestration as a Tuning Point in Controlling Response Dynamics of Signalling Networks
Source: PLoS Comput Biol. 2016 May 10;12(5):e1004918. doi: 10.1371/journal.pcbi.1004918 (PMC4862689; doi:10.1371/journal.pcbi.1004918)
Supplement: S5 Data — (ZIP) [file pcbi.1004918.s013.zip › S5_Data/Network No. 23/G188_I00.eqn]

# Facile model created by Allosteric Network Compiler (ANC)
# ANC version 1.01 released 2011/08/26
# Thu Apr  3 06:01:56 BST 2014


# REACTION CLASS: CatalyticReaction
# ---------------------------------
G0401R               + TG00000              <-> G0401R_TG00000i00               ; fb00=1.99526231496888; bb00=0.0158489319246111 # (R!08) Kd = 0.0079432823472428
G0401R_TG00000i00                            -> G0401R + TG00001                ; kp00=1000                      # (R!09)
G0401T               + TG00000              <-> G0401T_TG00000i00               ; fb01=63.0957344480193; bb01=1.99526231496888 # (R!12) Kd = 0.0316227766016838
G0401T_TG00000i00                            -> G0401T + TG00001                ; kp01=34.1762446707405          # (R!13)
G1033                + TG00001              <-> G1033_TG00001i00                ; fb01=63.0957344480193; bb00=0.0158489319246111 # (R!42) Kd = 0.000251188643150958
G1033_TG00001i00                             -> G1033 + TG00000                 ; kp02=0.0076847633581634        # (R!43)
G1033                + TG00001              <-> G1033_TG00001i01                ; fb02=1000; bb00=0.0158489319246111 # (R!44) Kd = 1.58489319246111e-05
G1033_TG00001i01                             -> G1033 + TG00000                 ; kp03=0.586581613397342         # (R!45)
G0000R_G0401Ri00     + TG00000              <-> G0000R_G0401R_TG00000i00        ; fb00=1.99526231496888; bb00=0.0158489319246111 # (R!54) Kd = 0.0079432823472428
G0000R_G0401R_TG00000i00                     -> G0000R_G0401Ri00 + TG00001      ; kp00=1000                      # (R!55)
G0000R_G0401Ri01     + TG00000              <-> G0000R_G0401R_TG00000i01        ; fb00=1.99526231496888; bb00=0.0158489319246111 # (R!56) Kd = 0.0079432823472428
G0000R_G0401R_TG00000i01                     -> G0000R_G0401Ri01 + TG00001      ; kp00=1000                      # (R!57)
G0000R_G0401Ti00     + TG00000              <-> G0000R_G0401T_TG00000i00        ; fb01=63.0957344480193; bb01=1.99526231496888 # (R!58) Kd = 0.0316227766016838
G0000R_G0401T_TG00000i00                     -> G0000R_G0401Ti00 + TG00001      ; kp01=34.1762446707405          # (R!59)
G0000R_G0401Ti01     + TG00000              <-> G0000R_G0401T_TG00000i01        ; fb01=63.0957344480193; bb01=1.99526231496888 # (R!60) Kd = 0.0316227766016838
G0000R_G0401T_TG00000i01                     -> G0000R_G0401Ti01 + TG00001      ; kp01=34.1762446707405          # (R!61)
G0000T_G0401Ri00     + TG00000              <-> G0000T_G0401R_TG00000i00        ; fb00=1.99526231496888; bb00=0.0158489319246111 # (R!62) Kd = 0.0079432823472428
G0000T_G0401R_TG00000i00                     -> G0000T_G0401Ri00 + TG00001      ; kp00=1000                      # (R!63)
G0000T_G0401Ri01     + TG00000              <-> G0000T_G0401R_TG00000i01        ; fb00=1.99526231496888; bb00=0.0158489319246111 # (R!64) Kd = 0.0079432823472428
G0000T_G0401R_TG00000i01                     -> G0000T_G0401Ri01 + TG00001      ; kp00=1000                      # (R!65)
G0000T_G0401Ti00     + TG00000              <-> G0000T_G0401T_TG00000i00        ; fb01=63.0957344480193; bb01=1.99526231496888 # (R!66) Kd = 0.0316227766016838
G0000T_G0401T_TG00000i00                     -> G0000T_G0401Ti00 + TG00001      ; kp01=34.1762446707405          # (R!67)
G0000T_G0401Ti01     + TG00000              <-> G0000T_G0401T_TG00000i01        ; fb01=63.0957344480193; bb01=1.99526231496888 # (R!68) Kd = 0.0316227766016838
G0000T_G0401T_TG00000i01                     -> G0000T_G0401Ti01 + TG00001      ; kp01=34.1762446707405          # (R!69)

# REACTION CLASS: BindingReaction
# -------------------------------
G0000R               + G0401R               <-> G0000R_G0401Ri00                ; fb03=125.892541179417; bb02=0.0630957344480193 # (R!03) Kd = 0.000501187233627271
G0000R               + G0401R               <-> G0000R_G0401Ri01                ; fb04=0.501187233627272; bb03=0.501187233627272 # (R!04) Kd = 1
G0000R               + G0401T               <-> G0000R_G0401Ti00                ; fb05=0.251188643150958; bb04=7.94328234724282 # (R!05) Kd = 31.6227766016838
G0000R               + G0401T               <-> G0000R_G0401Ti01                ; fb04=0.501187233627272; bb03=0.501187233627272 # (R!06) Kd = 1
G0000R               + LG0000               <-> G0000R_LG0000i00                ; fb06=7.94328234724282; bb01=1.99526231496888 # (R!02) Kd = 0.251188643150958
G0000T               + G0401R               <-> G0000T_G0401Ri00                ; fb07=1; bb01=1.99526231496888  # (R!07) Kd = 1.99526231496888
G0000T               + G0401R               <-> G0000T_G0401Ri01                ; fb08=15.8489319246111; bb05=0.00398107170553497 # (R!10) Kd = 0.000251188643150958
G0000T               + G0401T               <-> G0000T_G0401Ti00                ; fb09=0.125892541179417; bb06=1 # (R!14) Kd = 7.9432823472428
G0000T               + G0401T               <-> G0000T_G0401Ti01                ; fb08=15.8489319246111; bb05=0.00398107170553497 # (R!15) Kd = 0.000251188643150958
G0000T               + LG0000               <-> G0000T_LG0000i00                ; fb04=0.501187233627272; bb07=3.98107170553497 # (R!11) Kd = 7.94328234724281
G0000R               + G0000R_G0401Ri00     <-> G0000R_G0000R_G0401Ri00         ; fb04=0.501187233627272; bb03=0.501187233627272 # (R!26) Kd = 1
G0000R               + G0000R_G0401Ri01     <-> G0000R_G0000R_G0401Ri00         ; fb03=125.892541179417; bb02=0.0630957344480193 # (R!27) Kd = 0.000501187233627271
G0000R               + G0000R_G0401Ti00     <-> G0000R_G0000R_G0401Ti00         ; fb04=0.501187233627272; bb03=0.501187233627272 # (R!28) Kd = 1
G0000R               + G0000R_G0401Ti01     <-> G0000R_G0000R_G0401Ti00         ; fb05=0.251188643150958; bb04=7.94328234724282 # (R!29) Kd = 31.6227766016838
G0000R               + G0000T_G0401Ri00     <-> G0000R_G0000T_G0401Ri00         ; fb04=0.501187233627272; bb03=0.501187233627272 # (R!30) Kd = 1
G0000R               + G0000T_G0401Ri01     <-> G0000T_G0000R_G0401Ri00         ; fb03=125.892541179417; bb02=0.0630957344480193 # (R!33) Kd = 0.000501187233627271
G0000R               + G0000T_G0401Ti00     <-> G0000R_G0000T_G0401Ti00         ; fb04=0.501187233627272; bb03=0.501187233627272 # (R!36) Kd = 1
G0000R               + G0000T_G0401Ti01     <-> G0000T_G0000R_G0401Ti00         ; fb05=0.251188643150958; bb04=7.94328234724282 # (R!37) Kd = 31.6227766016838
G0000R               + G0401R_TG00000i00    <-> G0000R_G0401R_TG00000i00        ; fb03=125.892541179417; bb02=0.0630957344480193 # (R!31) Kd = 0.000501187233627271
G0000R               + G0401R_TG00000i00    <-> G0000R_G0401R_TG00000i01        ; fb04=0.501187233627272; bb03=0.501187233627272 # (R!32) Kd = 1
G0000R               + G0401T_TG00000i00    <-> G0000R_G0401T_TG00000i00        ; fb05=0.251188643150958; bb04=7.94328234724282 # (R!34) Kd = 31.6227766016838
G0000R               + G0401T_TG00000i00    <-> G0000R_G0401T_TG00000i01        ; fb04=0.501187233627272; bb03=0.501187233627272 # (R!35) Kd = 1
G0000T               + G0000R_G0401Ri00     <-> G0000T_G0000R_G0401Ri00         ; fb08=15.8489319246111; bb05=0.00398107170553497 # (R!70) Kd = 0.000251188643150958
G0000T               + G0000R_G0401Ri01     <-> G0000R_G0000T_G0401Ri00         ; fb07=1; bb01=1.99526231496888  # (R!71) Kd = 1.99526231496888
G0000T               + G0000R_G0401Ti00     <-> G0000T_G0000R_G0401Ti00         ; fb08=15.8489319246111; bb05=0.00398107170553497 # (R!72) Kd = 0.000251188643150958
G0000T               + G0000R_G0401Ti01     <-> G0000R_G0000T_G0401Ti00         ; fb09=0.125892541179417; bb06=1 # (R!73) Kd = 7.9432823472428
G0000T               + G0000T_G0401Ri00     <-> G0000T_G0000T_G0401Ri00         ; fb08=15.8489319246111; bb05=0.00398107170553497 # (R!74) Kd = 0.000251188643150958
G0000T               + G0000T_G0401Ri01     <-> G0000T_G0000T_G0401Ri00         ; fb07=1; bb01=1.99526231496888  # (R!77) Kd = 1.99526231496888
G0000T               + G0000T_G0401Ti00     <-> G0000T_G0000T_G0401Ti00         ; fb08=15.8489319246111; bb05=0.00398107170553497 # (R!80) Kd = 0.000251188643150958
G0000T               + G0000T_G0401Ti01     <-> G0000T_G0000T_G0401Ti00         ; fb09=0.125892541179417; bb06=1 # (R!81) Kd = 7.9432823472428
G0000T               + G0401R_TG00000i00    <-> G0000T_G0401R_TG00000i00        ; fb07=1; bb01=1.99526231496888  # (R!75) Kd = 1.99526231496888
G0000T               + G0401R_TG00000i00    <-> G0000T_G0401R_TG00000i01        ; fb08=15.8489319246111; bb05=0.00398107170553497 # (R!76) Kd = 0.000251188643150958
G0000T               + G0401T_TG00000i00    <-> G0000T_G0401T_TG00000i00        ; fb09=0.125892541179417; bb06=1 # (R!78) Kd = 7.9432823472428
G0000T               + G0401T_TG00000i00    <-> G0000T_G0401T_TG00000i01        ; fb08=15.8489319246111; bb05=0.00398107170553497 # (R!79) Kd = 0.000251188643150958
G0401R               + G0000R_LG0000i00     <-> G0000R_G0401R_LG0000i00         ; fb03=125.892541179417; bb02=0.0630957344480193 # (R!38) Kd = 0.000501187233627271
G0401R               + G0000R_LG0000i00     <-> G0000R_G0401R_LG0000i01         ; fb04=0.501187233627272; bb03=0.501187233627272 # (R!40) Kd = 1
G0401R               + G0000T_LG0000i00     <-> G0000T_G0401R_LG0000i00         ; fb07=1; bb01=1.99526231496888  # (R!39) Kd = 1.99526231496888
G0401R               + G0000T_LG0000i00     <-> G0000T_G0401R_LG0000i01         ; fb08=15.8489319246111; bb05=0.00398107170553497 # (R!41) Kd = 0.000251188643150958
G0401T               + G0000R_LG0000i00     <-> G0000R_G0401T_LG0000i00         ; fb05=0.251188643150958; bb04=7.94328234724282 # (R!82) Kd = 31.6227766016838
G0401T               + G0000R_LG0000i00     <-> G0000R_G0401T_LG0000i01         ; fb04=0.501187233627272; bb03=0.501187233627272 # (R!84) Kd = 1
G0401T               + G0000T_LG0000i00     <-> G0000T_G0401T_LG0000i00         ; fb09=0.125892541179417; bb06=1 # (R!83) Kd = 7.9432823472428
G0401T               + G0000T_LG0000i00     <-> G0000T_G0401T_LG0000i01         ; fb08=15.8489319246111; bb05=0.00398107170553497 # (R!85) Kd = 0.000251188643150958
LG0000               + G0000R_G0401Ri00     <-> G0000R_G0401R_LG0000i00         ; fb06=7.94328234724282; bb01=1.99526231496888 # (R!46) Kd = 0.251188643150958
LG0000               + G0000R_G0401Ri01     <-> G0000R_G0401R_LG0000i01         ; fb06=7.94328234724282; bb01=1.99526231496888 # (R!47) Kd = 0.251188643150958
LG0000               + G0000R_G0401Ti00     <-> G0000R_G0401T_LG0000i00         ; fb06=7.94328234724282; bb01=1.99526231496888 # (R!48) Kd = 0.251188643150958
LG0000               + G0000R_G0401Ti01     <-> G0000R_G0401T_LG0000i01         ; fb06=7.94328234724282; bb01=1.99526231496888 # (R!49) Kd = 0.251188643150958
LG0000               + G0000T_G0401Ri00     <-> G0000T_G0401R_LG0000i00         ; fb04=0.501187233627272; bb07=3.98107170553497 # (R!50) Kd = 7.94328234724281
LG0000               + G0000T_G0401Ri01     <-> G0000T_G0401R_LG0000i01         ; fb04=0.501187233627272; bb07=3.98107170553497 # (R!51) Kd = 7.94328234724281
LG0000               + G0000T_G0401Ti00     <-> G0000T_G0401T_LG0000i00         ; fb04=0.501187233627272; bb07=3.98107170553497 # (R!52) Kd = 7.94328234724281
LG0000               + G0000T_G0401Ti01     <-> G0000T_G0401T_LG0000i01         ; fb04=0.501187233627272; bb07=3.98107170553497 # (R!53) Kd = 7.94328234724281

# REACTION CLASS: AllostericReaction
# ----------------------------------
G0000R                                      <-> G0000T                          ; fu00=25.2208390588114; bu00=32.7454916287773 # (R!00) Keq = 0.770207982971521
G0401R                                      <-> G0401T                          ; fu01=1.40161122188958; bu01=0.137350394777529 # (R!01) Keq = 10.2046391942289
G0000R_G0401Ri00                            <-> G0000R_G0401Ti00                ; fu02=6.06724038844712e-05; bu02=0.37514015056824 # (R!18) Keq = 0.000161732631904551
G0000R_G0401Ri00                            <-> G0000T_G0401Ri00                ; fu03=0.035878866128208; bu03=185.451646733929 # (R!17) Keq = 0.000193467498186652
G0000R_G0401Ri01                            <-> G0000R_G0401Ti01                ; fu01=1.40161122188958; bu01=0.137350394777529 # (R!20) Keq = 10.2046391942289
G0000R_G0401Ri01                            <-> G0000T_G0401Ri01                ; fu04=17728.8412782468; bu04=5.78192343338276 # (R!19) Keq = 3066.25320838508
G0000R_G0401Ti00                            <-> G0000T_G0401Ti00                ; fu05=75.2049339746803; bu05=24.5266548010523 # (R!21) Keq = 3.06625320838509
G0000R_G0401Ti01                            <-> G0000T_G0401Ti01                ; fu04=17728.8412782468; bu04=5.78192343338276 # (R!22) Keq = 3066.25320838508
G0000R_LG0000i00                            <-> G0000T_LG0000i00                ; fu06=1.64264048356854; bu06=67.4426313375284 # (R!16) Keq = 0.0243561149823419
G0000T_G0401Ri00                            <-> G0000T_G0401Ti00                ; fu07=0.399183903354366; bu07=0.155731105500312 # (R!23) Keq = 2.56328947304344
G0000T_G0401Ri01                            <-> G0000T_G0401Ti01                ; fu01=1.40161122188958; bu01=0.137350394777529 # (R!25) Keq = 10.2046391942289
G0401R_TG00000i00                           <-> G0401T_TG00000i00               ; fu08=0.399183903354364; bu07=0.155731105500312 # (R!24) Keq = 2.56328947304343
G0000R_G0000R_G0401Ri00                     <-> G0000R_G0000R_G0401Ti00         ; fu02=6.06724038844712e-05; bu02=0.37514015056824 # (R!88) Keq = 0.000161732631904551
G0000R_G0000R_G0401Ri00                     <-> G0000R_G0000T_G0401Ri00         ; fu03=0.035878866128208; bu03=185.451646733929 # (R!87) Keq = 0.000193467498186652
G0000R_G0000R_G0401Ri00                     <-> G0000T_G0000R_G0401Ri00         ; fu04=17728.8412782468; bu04=5.78192343338276 # (R!86) Keq = 3066.25320838508
G0000R_G0000R_G0401Ti00                     <-> G0000R_G0000T_G0401Ti00         ; fu05=75.2049339746803; bu05=24.5266548010523 # (R!90) Keq = 3.06625320838509
G0000R_G0000R_G0401Ti00                     <-> G0000T_G0000R_G0401Ti00         ; fu04=17728.8412782468; bu04=5.78192343338276 # (R!89) Keq = 3066.25320838508
G0000R_G0000T_G0401Ri00                     <-> G0000R_G0000T_G0401Ti00         ; fu07=0.399183903354366; bu07=0.155731105500312 # (R!92) Keq = 2.56328947304344
G0000R_G0000T_G0401Ri00                     <-> G0000T_G0000T_G0401Ri00         ; fu04=17728.8412782468; bu04=5.78192343338276 # (R!91) Keq = 3066.25320838508
G0000R_G0000T_G0401Ti00                     <-> G0000T_G0000T_G0401Ti00         ; fu04=17728.8412782468; bu04=5.78192343338276 # (R!101) Keq = 3066.25320838508
G0000R_G0401R_LG0000i00                     <-> G0000R_G0401T_LG0000i00         ; fu02=6.06724038844712e-05; bu02=0.37514015056824 # (R!103) Keq = 0.000161732631904551
G0000R_G0401R_LG0000i00                     <-> G0000T_G0401R_LG0000i00         ; fu09=0.00233680084430577; bu08=381.95630663924 # (R!104) Keq = 6.11797947484316e-06
G0000R_G0401R_LG0000i01                     <-> G0000R_G0401T_LG0000i01         ; fu01=1.40161122188958; bu01=0.137350394777529 # (R!106) Keq = 10.2046391942289
G0000R_G0401R_LG0000i01                     <-> G0000T_G0401R_LG0000i01         ; fu10=1154.68451872281; bu09=11.9084524660719 # (R!107) Keq = 96.9634402129575
G0000R_G0401R_TG00000i00                    <-> G0000R_G0401T_TG00000i00        ; fu11=1.72797182487197e-05; bu10=0.425342718964674 # (R!94) Keq = 4.06254003613375e-05
G0000R_G0401R_TG00000i00                    <-> G0000T_G0401R_TG00000i00        ; fu03=0.035878866128208; bu03=185.451646733929 # (R!93) Keq = 0.000193467498186652
G0000R_G0401R_TG00000i01                    <-> G0000R_G0401T_TG00000i01        ; fu08=0.399183903354364; bu07=0.155731105500312 # (R!96) Keq = 2.56328947304343
G0000R_G0401R_TG00000i01                    <-> G0000T_G0401R_TG00000i01        ; fu04=17728.8412782468; bu04=5.78192343338276 # (R!95) Keq = 3066.25320838508
G0000R_G0401T_LG0000i00                     <-> G0000T_G0401T_LG0000i00         ; fu12=4.89811892549822; bu11=50.5151107957867 # (R!109) Keq = 0.096963440212958
G0000R_G0401T_LG0000i01                     <-> G0000T_G0401T_LG0000i01         ; fu10=1154.68451872281; bu09=11.9084524660719 # (R!110) Keq = 96.9634402129575
G0000R_G0401T_TG00000i00                    <-> G0000T_G0401T_TG00000i00        ; fu05=75.2049339746803; bu05=24.5266548010523 # (R!99) Keq = 3.06625320838509
G0000R_G0401T_TG00000i01                    <-> G0000T_G0401T_TG00000i01        ; fu04=17728.8412782468; bu04=5.78192343338276 # (R!100) Keq = 3066.25320838508
G0000T_G0000R_G0401Ri00                     <-> G0000T_G0000R_G0401Ti00         ; fu02=6.06724038844712e-05; bu02=0.37514015056824 # (R!98) Keq = 0.000161732631904551
G0000T_G0000R_G0401Ri00                     <-> G0000T_G0000T_G0401Ri00         ; fu03=0.035878866128208; bu03=185.451646733929 # (R!97) Keq = 0.000193467498186652
G0000T_G0000R_G0401Ti00                     <-> G0000T_G0000T_G0401Ti00         ; fu05=75.2049339746803; bu05=24.5266548010523 # (R!102) Keq = 3.06625320838509
G0000T_G0000T_G0401Ri00                     <-> G0000T_G0000T_G0401Ti00         ; fu07=0.399183903354366; bu07=0.155731105500312 # (R!113) Keq = 2.56328947304344
G0000T_G0401R_LG0000i00                     <-> G0000T_G0401T_LG0000i00         ; fu07=0.399183903354366; bu07=0.155731105500312 # (R!105) Keq = 2.56328947304344
G0000T_G0401R_LG0000i01                     <-> G0000T_G0401T_LG0000i01         ; fu01=1.40161122188958; bu01=0.137350394777529 # (R!108) Keq = 10.2046391942289
G0000T_G0401R_TG00000i00                    <-> G0000T_G0401T_TG00000i00        ; fu13=0.113689007485544; bu12=0.17657158728689 # (R!111) Keq = 0.643869204736914
G0000T_G0401R_TG00000i01                    <-> G0000T_G0401T_TG00000i01        ; fu08=0.399183903354364; bu07=0.155731105500312 # (R!112) Keq = 2.56328947304343


# CUSTOM REACTIONS (from EQN section)
# -----------------------------------
null -> LG0000; clamp_source_LG0000="(+(event_flags(1) && ~event_flags(4))*min((t-event_times(1))/1000, 1)*3.33333333333333*4.0+event_flags(4)*max(1-(t-event_times(4))/1000, 0)*3.33333333333333*4.0+(event_flags(2) && ~event_flags(5))*min((t-event_times(2))/1000, 1)*3.33333333333333*4.0+event_flags(5)*max(1-(t-event_times(5))/1000, 0)*3.33333333333333*4.0+(event_flags(3) && ~event_flags(6))*min((t-event_times(3))/1000, 1)*3.33333333333333*4.0+event_flags(6)*max(1-(t-event_times(6))/1000, 0)*3.33333333333333*4.0)"
LG0000 -> null; clamp_sink_LG0000=4.0


# INITIAL CONCENTRATIONS (compiled from MODEL section)
# ----------------------------------------------------
INIT:
G0000R = 27.9092265216635
G0401R = 1.61514361055807
G1033 = 1.12163969962675
LG0000 = 0.001
TG00000 = 9.99999999999999


# CONFIG (from CONFIG section)
# ----------------------------
CONFIG:
ode_event_times = ~ ~ ~ ~ ~ ~ ~;
SS_timescale = 500.0;
t_final = 20000;
t_vector = [t0:1.0:tf];
matlab_ode_solver = ode23s;
matlab_solver_options{InitialStep} = 1e-8;
matlab_solver_options{AbsTol} = 1e-9;
matlab_solver_options{RelTol} = 1e-3;
matlab_solver_options{MaxStep} = 500.0;
