# Supplementary material for: Enzyme Sequestration as a Tuning Point in Controlling Response Dynamics of Signalling Networks
Source: PLoS Comput Biol. 2016 May 10;12(5):e1004918. doi: 10.1371/journal.pcbi.1004918 (PMC4862689; doi:10.1371/journal.pcbi.1004918)
Supplement: S5 Data — (ZIP) [file pcbi.1004918.s013.zip › S5_Data/Network No. 23/G188_I00Driver.m]

% File generated by Facile version 0.53a
%
tic;
global ode_tot_cputime;
global ode_num_calls;
ode_tot_cputime = 0.0;
ode_num_calls = 0;

% initial values (free nodes only)
G0401R = 1.61514361055807;
TG00000 = 9.99999999999999;
G0401R_TG00000i00 = 0;
TG00001 = 0;
G0401T = 0;
G0401T_TG00000i00 = 0;
G1033 = 1.12163969962675;
G1033_TG00001i00 = 0;
G1033_TG00001i01 = 0;
G0000R_G0401Ri00 = 0;
G0000R_G0401R_TG00000i00 = 0;
G0000R_G0401Ri01 = 0;
G0000R_G0401R_TG00000i01 = 0;
G0000R_G0401Ti00 = 0;
G0000R_G0401T_TG00000i00 = 0;
G0000R_G0401Ti01 = 0;
G0000R_G0401T_TG00000i01 = 0;
G0000T_G0401Ri00 = 0;
G0000T_G0401R_TG00000i00 = 0;
G0000T_G0401Ri01 = 0;
G0000T_G0401R_TG00000i01 = 0;
G0000T_G0401Ti00 = 0;
G0000T_G0401T_TG00000i00 = 0;
G0000T_G0401Ti01 = 0;
G0000T_G0401T_TG00000i01 = 0;
G0000R = 27.9092265216635;
LG0000 = 0.001;
G0000R_LG0000i00 = 0;
G0000T = 0;
G0000T_LG0000i00 = 0;
G0000R_G0000R_G0401Ri00 = 0;
G0000R_G0000R_G0401Ti00 = 0;
G0000R_G0000T_G0401Ri00 = 0;
G0000T_G0000R_G0401Ri00 = 0;
G0000R_G0000T_G0401Ti00 = 0;
G0000T_G0000R_G0401Ti00 = 0;
G0000T_G0000T_G0401Ri00 = 0;
G0000T_G0000T_G0401Ti00 = 0;
G0000R_G0401R_LG0000i00 = 0;
G0000R_G0401R_LG0000i01 = 0;
G0000T_G0401R_LG0000i00 = 0;
G0000T_G0401R_LG0000i01 = 0;
G0000R_G0401T_LG0000i00 = 0;
G0000R_G0401T_LG0000i01 = 0;
G0000T_G0401T_LG0000i00 = 0;
G0000T_G0401T_LG0000i01 = 0;
if exist('ivalues') == 0
ivalues = [G0401R TG00000 G0401R_TG00000i00 TG00001 G0401T G0401T_TG00000i00 G1033 G1033_TG00001i00 ...
	G1033_TG00001i01 G0000R_G0401Ri00 G0000R_G0401R_TG00000i00 G0000R_G0401Ri01 G0000R_G0401R_TG00000i01 G0000R_G0401Ti00 G0000R_G0401T_TG00000i00 G0000R_G0401Ti01 ...
	G0000R_G0401T_TG00000i01 G0000T_G0401Ri00 G0000T_G0401R_TG00000i00 G0000T_G0401Ri01 G0000T_G0401R_TG00000i01 G0000T_G0401Ti00 G0000T_G0401T_TG00000i00 G0000T_G0401Ti01 ...
	G0000T_G0401T_TG00000i01 G0000R LG0000 G0000R_LG0000i00 G0000T G0000T_LG0000i00 G0000R_G0000R_G0401Ri00 G0000R_G0000R_G0401Ti00 ...
	G0000R_G0000T_G0401Ri00 G0000T_G0000R_G0401Ri00 G0000R_G0000T_G0401Ti00 G0000T_G0000R_G0401Ti00 G0000T_G0000T_G0401Ri00 G0000T_G0000T_G0401Ti00 G0000R_G0401R_LG0000i00 G0000R_G0401R_LG0000i01 ...
	G0000T_G0401R_LG0000i00 G0000T_G0401R_LG0000i01 G0000R_G0401T_LG0000i00 G0000R_G0401T_LG0000i01 G0000T_G0401T_LG0000i00 G0000T_G0401T_LG0000i01];
end
% rate constants and constant expressions
fb00             = 1.99526231496888;
bb00             = 0.0158489319246111;
kp00             = 1000;
fb01             = 63.0957344480193;
bb01             = 1.99526231496888;
kp01             = 34.1762446707405;
kp02             = 0.0076847633581634;
fb02             = 1000;
kp03             = 0.586581613397342;
fb03             = 125.892541179417;
bb02             = 0.0630957344480193;
fb04             = 0.501187233627272;
bb03             = 0.501187233627272;
fb05             = 0.251188643150958;
bb04             = 7.94328234724282;
fb06             = 7.94328234724282;
fb07             = 1;
fb08             = 15.8489319246111;
bb05             = 0.00398107170553497;
fb09             = 0.125892541179417;
bb06             = 1;
bb07             = 3.98107170553497;
fu00             = 25.2208390588114;
bu00             = 32.7454916287773;
fu01             = 1.40161122188958;
bu01             = 0.137350394777529;
fu02             = 6.06724038844712e-05;
bu02             = 0.37514015056824;
fu03             = 0.035878866128208;
bu03             = 185.451646733929;
fu04             = 17728.8412782468;
bu04             = 5.78192343338276;
fu05             = 75.2049339746803;
bu05             = 24.5266548010523;
fu06             = 1.64264048356854;
bu06             = 67.4426313375284;
fu07             = 0.399183903354366;
bu07             = 0.155731105500312;
fu08             = 0.399183903354364;
fu09             = 0.00233680084430577;
bu08             = 381.95630663924;
fu10             = 1154.68451872281;
bu09             = 11.9084524660719;
fu11             = 1.72797182487197e-05;
bu10             = 0.425342718964674;
fu12             = 4.89811892549822;
bu11             = 50.5151107957867;
fu13             = 0.113689007485544;
bu12             = 0.17657158728689;
clamp_sink_LG0000 = 4.0;
global ode_rate_constants;
ode_rate_constants = [fb00 bb00 kp00 fb01 bb01 kp01 kp02 fb02 kp03 fb03 bb02 fb04 ...
	bb03 fb05 bb04 fb06 fb07 fb08 bb05 fb09 bb06 bb07 fu00 bu00 ...
	fu01 bu01 fu02 bu02 fu03 bu03 fu04 bu04 fu05 bu05 fu06 bu06 ...
	fu07 bu07 fu08 fu09 bu08 fu10 bu09 fu11 bu10 fu12 bu11 fu13 ...
	bu12 clamp_sink_LG0000];

% time interval
t0= 0;
tf= 20000;

% call solver routine 
global event_times;
global event_flags;
ode_events = [0 0 0 0 0 0 0];
[t, y, intervals]= G188_I00_ode_event(@ode23s, @G188_I00_odes, [t0:1.0:tf], ivalues, odeset(), ode_events, [500.0], [0.001], [1e-06]);


% map free node state vector names
G0401R = y(:,1); TG00000 = y(:,2); G0401R_TG00000i00 = y(:,3); TG00001 = y(:,4); G0401T = y(:,5); G0401T_TG00000i00 = y(:,6); G1033 = y(:,7); G1033_TG00001i00 = y(:,8); G1033_TG00001i01 = y(:,9); G0000R_G0401Ri00 = y(:,10); 
G0000R_G0401R_TG00000i00 = y(:,11); G0000R_G0401Ri01 = y(:,12); G0000R_G0401R_TG00000i01 = y(:,13); G0000R_G0401Ti00 = y(:,14); G0000R_G0401T_TG00000i00 = y(:,15); G0000R_G0401Ti01 = y(:,16); G0000R_G0401T_TG00000i01 = y(:,17); G0000T_G0401Ri00 = y(:,18); G0000T_G0401R_TG00000i00 = y(:,19); G0000T_G0401Ri01 = y(:,20); 
G0000T_G0401R_TG00000i01 = y(:,21); G0000T_G0401Ti00 = y(:,22); G0000T_G0401T_TG00000i00 = y(:,23); G0000T_G0401Ti01 = y(:,24); G0000T_G0401T_TG00000i01 = y(:,25); G0000R = y(:,26); LG0000 = y(:,27); G0000R_LG0000i00 = y(:,28); G0000T = y(:,29); G0000T_LG0000i00 = y(:,30); 
G0000R_G0000R_G0401Ri00 = y(:,31); G0000R_G0000R_G0401Ti00 = y(:,32); G0000R_G0000T_G0401Ri00 = y(:,33); G0000T_G0000R_G0401Ri00 = y(:,34); G0000R_G0000T_G0401Ti00 = y(:,35); G0000T_G0000R_G0401Ti00 = y(:,36); G0000T_G0000T_G0401Ri00 = y(:,37); G0000T_G0000T_G0401Ti00 = y(:,38); G0000R_G0401R_LG0000i00 = y(:,39); G0000R_G0401R_LG0000i01 = y(:,40); 
G0000T_G0401R_LG0000i00 = y(:,41); G0000T_G0401R_LG0000i01 = y(:,42); G0000R_G0401T_LG0000i00 = y(:,43); G0000R_G0401T_LG0000i01 = y(:,44); G0000T_G0401T_LG0000i00 = y(:,45); G0000T_G0401T_LG0000i01 = y(:,46); 


if (ode_num_calls > 0)
  ode_avg_cputime = ode_tot_cputime/ode_num_calls*1000;
  str = sprintf('ODE STATS: num ode calls=%d, tot time=%f, avg time=%fms', ode_num_calls, ode_tot_cputime, ode_avg_cputime);
  disp (str)
end

% issue done message for calling/wrapper scripts
str = sprintf('Facile driver script done (elapsed time %f)',toc);
disp (str)
