# Supplementary material for: Enzyme Sequestration as a Tuning Point in Controlling Response Dynamics of Signalling Networks
Source: PLoS Comput Biol. 2016 May 10;12(5):e1004918. doi: 10.1371/journal.pcbi.1004918 (PMC4862689; doi:10.1371/journal.pcbi.1004918)
Supplement: S5 Data — (ZIP) [file pcbi.1004918.s013.zip › S5_Data/Network No. 25/G221_I00.eqn]

# Facile model created by Allosteric Network Compiler (ANC)
# ANC version 1.01 released 2011/08/26
# Fri Feb 28 16:05:12 GMT 2014


# REACTION CLASS: CatalyticReaction
# ---------------------------------
G0401                + TG00000              <-> G0401_TG00000i00                ; fb00=1; bb00=0.501187233627272 # (R!01) Kd = 0.501187233627272
G0401_TG00000i00                             -> G0401 + TG00001                 ; kp00=0.00131009277867662       # (R!02)
G0401                + TG00000              <-> G0401_TG00000i01                ; fb01=15.8489319246111; bb01=0.251188643150958 # (R!04) Kd = 0.0158489319246112
G0401_TG00000i01                             -> G0401 + TG00001                 ; kp01=488.820667927521          # (R!05)
G0875                + TG00001              <-> G0875_TG00001i00                ; fb02=125.892541179417; bb02=0.0316227766016838 # (R!11) Kd = 0.000251188643150958
G0875_TG00001i00                             -> G0875 + TG00000                 ; kp02=1.12163969962675          # (R!12)
G0875                + TG00001              <-> G0875_TG00001i01                ; fb02=125.892541179417; bb03=1.99526231496888 # (R!13) Kd = 0.0158489319246111
G0875_TG00001i01                             -> G0875 + TG00000                 ; kp03=0.00169331986362557       # (R!14)
G0401_G1656R0i00     + TG00000              <-> G0401_G1656R0_TG00000i00        ; fb00=1; bb00=0.501187233627272 # (R!16) Kd = 0.501187233627272
G0401_G1656R0_TG00000i00                     -> G0401_G1656R0i00 + TG00001      ; kp00=0.00131009277867662       # (R!17)
G0401_G1656T0i00     + TG00000              <-> G0401_G1656T0_TG00000i00        ; fb00=1; bb00=0.501187233627272 # (R!18) Kd = 0.501187233627272
G0401_G1656T0_TG00000i00                     -> G0401_G1656T0i00 + TG00001      ; kp00=0.00131009277867662       # (R!19)

# REACTION CLASS: BindingReaction
# -------------------------------
G0401                + G1656R0              <-> G0401_G1656R0i00                ; fb03=1.99526231496888; bb03=1.99526231496888 # (R!03) Kd = 1
G0401                + G1656T0              <-> G0401_G1656T0i00                ; fb01=15.8489319246111; bb03=1.99526231496888 # (R!06) Kd = 0.125892541179417
G1656R0              + LG0000               <-> G1656R0_LG0000i00               ; fb04=0.501187233627272; bb04=7.94328234724282 # (R!07) Kd = 15.8489319246112
G1656T0              + LG0000               <-> G1656T0_LG0000i00               ; fb00=1; bb05=0.125892541179417 # (R!08) Kd = 0.125892541179417
G1656R0              + G0401_TG00000i00     <-> G0401_G1656R0_TG00000i00        ; fb03=1.99526231496888; bb03=1.99526231496888 # (R!15) Kd = 1
G1656T0              + G0401_TG00000i00     <-> G0401_G1656T0_TG00000i00        ; fb01=15.8489319246111; bb03=1.99526231496888 # (R!20) Kd = 0.125892541179417

# REACTION CLASS: AllostericReaction
# ----------------------------------
G1656R0                                     <-> G1656T0                         ; fu00=9.28414544519475; bu00=0.427069477555888 # (R!00) Keq = 21.7391921762421
G0401_G1656R0i00                            <-> G0401_G1656T0i00                ; fu01=16.8419728096674; bu01=0.09753254574937 # (R!09) Keq = 172.680541456862
G1656R0_LG0000i00                           <-> G1656T0_LG0000i00               ; fu02=37.2615568997844; bu02=0.0136149984209765 # (R!10) Keq = 2736.80214625481
G0401_G1656R0_TG00000i00                    <-> G0401_G1656T0_TG00000i00        ; fu01=16.8419728096674; bu01=0.09753254574937 # (R!21) Keq = 172.680541456862


# CUSTOM REACTIONS (from EQN section)
# -----------------------------------
null -> LG0000; clamp_source_LG0000="(+(event_flags(1) && ~event_flags(4))*min((t-event_times(1))/1000, 1)*3.33333333333333*4.0+event_flags(4)*max(1-(t-event_times(4))/1000, 0)*3.33333333333333*4.0+(event_flags(2) && ~event_flags(5))*min((t-event_times(2))/1000, 1)*3.33333333333333*4.0+event_flags(5)*max(1-(t-event_times(5))/1000, 0)*3.33333333333333*4.0+(event_flags(3) && ~event_flags(6))*min((t-event_times(3))/1000, 1)*3.33333333333333*4.0+event_flags(6)*max(1-(t-event_times(6))/1000, 0)*3.33333333333333*4.0)"
LG0000 -> null; clamp_sink_LG0000=4.0


# INITIAL CONCENTRATIONS (compiled from MODEL section)
# ----------------------------------------------------
INIT:
G0401 = 1.0484020445962
G0875 = 1.00677529813686
G1656R0 = 39.649751448322
LG0000 = 0.001
TG00000 = 9.99999999999999


# CONFIG (from CONFIG section)
# ----------------------------
CONFIG:
ode_event_times = ~ ~ ~ ~ ~ ~ ~;
SS_timescale = 500.0;
t_final = 20000;
t_vector = [t0:1.0:tf];
matlab_ode_solver = ode23s;
matlab_solver_options{InitialStep} = 1e-8;
matlab_solver_options{AbsTol} = 1e-9;
matlab_solver_options{RelTol} = 1e-3;
matlab_solver_options{MaxStep} = 500.0;
