# Supplementary material for: Enzyme Sequestration as a Tuning Point in Controlling Response Dynamics of Signalling Networks
Source: PLoS Comput Biol. 2016 May 10;12(5):e1004918. doi: 10.1371/journal.pcbi.1004918 (PMC4862689; doi:10.1371/journal.pcbi.1004918)
Supplement: S5 Data — (ZIP) [file pcbi.1004918.s013.zip › S5_Data/Network No. 25/G221_I00.mod]

##########################################################################
# Allosteric Network Compiler (ANC) model file
# Created by BioJazz version ALPHA-02 released on 2012/06/15
# Fri Feb 28 16:05:11 GMT 2014
##########################################################################

##########################################################################
# PARAMETERS
##########################################################################
$max_external_iterations = -1
$max_internal_iterations = -1
$max_complex_size = 3
$max_species = 512
$max_csite_bound_to_msite_number = 1
$default_steric_factor = 1000
$export_graphviz = "network,collapse_states,collapse_complexes"
        

##########################################################################
# OBJECTS:
##########################################################################
#-------------------------
MODEL:  # G0000
#-------------------------
ReactionSite : {
    name => "PD0458",
    type => "csite",
    Keq_ratio => 0.0266807146722781,
}

ReactionSite : {
    name => "PD0628",
    type => "csite",
    Keq_ratio => 24.7707635599171,
}
AllostericStructure : {
    name => "D0423",
    allosteric_flag => 0,
    allosteric_transition_rates => [1.41428727684403,66.6878814364133],
    Phi => 0.779081133919844,
    elements => [PD0458,PD0628],
}
Structure : {  # IC of G0401 = 1.0484020445962
    name => "G0401",
    elements => [D0423],
    max_count => 2,
}


ReactionSite : {
    name => "PD0932",
    type => "csite",
    Keq_ratio => 0.415688804861519,
}
AllostericStructure : {
    name => "D0897",
    allosteric_flag => 0,
    allosteric_transition_rates => [63.7524058691685,14.1747416292681],
    Phi => 0.60019550342131,
    elements => [PD0932],
}

ReactionSite : {
    name => "PD1137",
    type => "csite",
    Keq_ratio => 4.16625497772973,
}
AllostericStructure : {
    name => "D1102",
    allosteric_flag => 0,
    allosteric_transition_rates => [61.4973362808312,0.195129342263596],
    Phi => 0.986314760508309,
    elements => [PD1137],
}

ReactionSite : {
    name => "PD1342",
    type => "csite",
    Keq_ratio => 10.7226722201032,
}
AllostericStructure : {
    name => "D1307",
    allosteric_flag => 0,
    allosteric_transition_rates => [1.14975699539774,47.3657393349802],
    Phi => 0.273704789833822,
    elements => [PD1342],
}
Structure : {  # IC of G0875 = 1.00677529813686
    name => "G0875",
    elements => [D0897,D1102,D1307],
    max_count => 2,
}


ReactionSite : {
    name => "PD1713",
    type => "csite",
    Keq_ratio => 2.42740219310506,
}
AllostericStructure : {
    name => "D1678",
    allosteric_flag => 0,
    allosteric_transition_rates => [1.29251904230482,2.56213583397132],
    Phi => 0.495601173020528,
    elements => [PD1713],
}

ReactionSite : {
    name => "PD1918",
    type => "csite",
    Keq_ratio => 16.9713550815227,
}
AllostericStructure : {
    name => "D1883",
    allosteric_flag => 0,
    allosteric_transition_rates => [2.65608778294669,1.02276338312876],
    Phi => 0.433040078201369,
    elements => [PD1918],
}

ReactionSite : {
    name => "PD2123",
    type => "csite",
    Keq_ratio => 7.61588592128411,
}

ReactionSite : {
    name => "PD2293",
    type => "msite",
    Keq_ratio => 0.0191216307161501,
}
AllostericStructure : {
    name => "D2088",
    allosteric_flag => 1,
    allosteric_transition_rates => [9.28414544519475,0.427069477555888],
    Phi => 0.287390029325513,
    elements => [PD2123,PD2293],
}
Structure : {  # IC of G1656 = 39.649751448322
    name => "G1656",
    elements => [D1678,D1883,D2088],
    max_count => 2,
}


# Initial concentrations
Init : {
	structure => G0401,
	IC => 1.0484020445962,
}
Init : {
	structure => G0875,
	IC => 1.00677529813686,
}
Init : {
	structure => G1656,
	IC => 39.649751448322,
}

#-------------------------
MODEL:  # LG0000
#-------------------------
ReactionSite : {
    name => "LPD0057",
    type => "bsite",
    Keq_ratio => 0.01,
}
AllostericStructure : {
    name => "LD0022",
    allosteric_flag => 0,
    allosteric_transition_rates => [0.01,0.01],
    Phi => 0,
    elements => [LPD0057],
}
Structure : {  # IC of LG0000 = 0.001
    name => "LG0000",
    elements => [LD0022],
    max_count => 2,
}


# Initial concentrations
Init : {
	structure => LG0000,
	IC => 0.001,
}

#-------------------------
MODEL:  # TG0000
#-------------------------
ReactionSite : {
    name => "TPD0057",
    type => "msite",
    Keq_ratio => 0.01,
}
AllostericStructure : {
    name => "TD0022",
    allosteric_flag => 0,
    allosteric_transition_rates => [0.01,0.01],
    Phi => 0,
    elements => [TPD0057],
}
Structure : {  # IC of TG0000 = 9.99999999999999
    name => "TG0000",
    elements => [TD0022],
    max_count => 2,
}


# Initial concentrations
Init : {
	structure => TG0000,
	IC => 9.99999999999999,
}

        

##########################################################################
# RULES:
##########################################################################
MODEL:

CanBindRule : {
  name => "PD0458 TPD0057 (0 . 0 .)",
  ligand_names => ["PD0458", "TPD0057"],
  ligand_msite_states => ["0", "0"],
  ligand_allosteric_labels => [".", "."],
  kf => 1,
  kb => 0.501187233627272,
  kp => 0.00131009277867662,
}

CanBindRule : {
  name => "PD0628 PD2123 (0 . 0 R)",
  ligand_names => ["PD0628", "PD2123"],
  ligand_msite_states => ["0", "0"],
  ligand_allosteric_labels => [".", "R"],
  kf => 1.99526231496888,
  kb => 1.99526231496888,
}

CanBindRule : {
  name => "PD0628 PD2123 (0 . 0 T)",
  ligand_names => ["PD0628", "PD2123"],
  ligand_msite_states => ["0", "0"],
  ligand_allosteric_labels => [".", "T"],
  kf => 15.8489319246111,
  kb => 1.99526231496888,
}

CanBindRule : {
  name => "PD0628 TPD0057 (0 . 0 .)",
  ligand_names => ["PD0628", "TPD0057"],
  ligand_msite_states => ["0", "0"],
  ligand_allosteric_labels => [".", "."],
  kf => 15.8489319246111,
  kb => 0.251188643150958,
  kp => 488.820667927521,
}

CanBindRule : {
  name => "PD0932 TPD0057 (0 . 1 .)",
  ligand_names => ["PD0932", "TPD0057"],
  ligand_msite_states => ["0", "1"],
  ligand_allosteric_labels => [".", "."],
  kf => 125.892541179417,
  kb => 0.0316227766016838,
  kp => 1.12163969962675,
}

CanBindRule : {
  name => "PD1342 TPD0057 (0 . 1 .)",
  ligand_names => ["PD1342", "TPD0057"],
  ligand_msite_states => ["0", "1"],
  ligand_allosteric_labels => [".", "."],
  kf => 125.892541179417,
  kb => 1.99526231496888,
  kp => 0.00169331986362557,
}

CanBindRule : {
  name => "PD2123 LPD0057 (0 R 0 .)",
  ligand_names => ["PD2123", "LPD0057"],
  ligand_msite_states => ["0", "0"],
  ligand_allosteric_labels => ["R", "."],
  kf => 0.501187233627272,
  kb => 7.94328234724282,
}

CanBindRule : {
  name => "PD2123 LPD0057 (0 T 0 .)",
  ligand_names => ["PD2123", "LPD0057"],
  ligand_msite_states => ["0", "0"],
  ligand_allosteric_labels => ["T", "."],
  kf => 1,
  kb => 0.125892541179417,
}
        

##########################################################################
# EQUATIONS:
##########################################################################
EQN:

null -> LG0000; clamp_source_LG0000="(+(event_flags(1) && ~event_flags(4))*min((t-event_times(1))/1000, 1)*3.33333333333333*4.0+event_flags(4)*max(1-(t-event_times(4))/1000, 0)*3.33333333333333*4.0+(event_flags(2) && ~event_flags(5))*min((t-event_times(2))/1000, 1)*3.33333333333333*4.0+event_flags(5)*max(1-(t-event_times(5))/1000, 0)*3.33333333333333*4.0+(event_flags(3) && ~event_flags(6))*min((t-event_times(3))/1000, 1)*3.33333333333333*4.0+event_flags(6)*max(1-(t-event_times(6))/1000, 0)*3.33333333333333*4.0)"
LG0000 -> null; clamp_sink_LG0000=4.0        

##########################################################################
# CONFIG:
##########################################################################
CONFIG:

ode_event_times = ~ ~ ~ ~ ~ ~ ~;
SS_timescale = 500.0;
t_final = 20000;
t_vector = [t0:1.0:tf];
matlab_ode_solver = ode23s;
matlab_solver_options{InitialStep} = 1e-8;
matlab_solver_options{AbsTol} = 1e-9;
matlab_solver_options{RelTol} = 1e-3;
matlab_solver_options{MaxStep} = 500.0;
