# Supplementary material for: Enzyme Sequestration as a Tuning Point in Controlling Response Dynamics of Signalling Networks
Source: PLoS Comput Biol. 2016 May 10;12(5):e1004918. doi: 10.1371/journal.pcbi.1004918 (PMC4862689; doi:10.1371/journal.pcbi.1004918)
Supplement: S5 Data — (ZIP) [file pcbi.1004918.s013.zip › S5_Data/Network No. 26/G052_I00.eqn]

# Facile model created by Allosteric Network Compiler (ANC)
# ANC version 1.01 released 2011/08/26
# Thu Mar 27 12:17:52 GMT 2014


# REACTION CLASS: CatalyticReaction
# ---------------------------------
G0000                + G04010               <-> G0000_G04010i00                 ; fb00=63.0957344480193; bb00=0.0630957344480193 # (R!02) Kd = 0.001
G0000_G04010i00                              -> G0000 + G04011                  ; kp00=0.1                       # (R!03)
G0000                + G12720               <-> G0000_G12720i01                 ; fb01=251.188643150958; bb01=0.00794328234724281 # (R!04) Kd = 3.16227766016838e-05
G0000_G12720i01                              -> G0000 + G12721                  ; kp00=0.1                       # (R!05)
G1033R               + TG00001              <-> G1033R_TG00001i00               ; fb02=0.125892541179417; bb02=0.501187233627272 # (R!30) Kd = 3.98107170553496
G1033R_TG00001i00                            -> G1033R + TG00000                ; kp01=0.0399183903354366        # (R!31)
G1033T               + TG00001              <-> G1033T_TG00001i00               ; fb03=0.251188643150958; bb03=7.94328234724282 # (R!53) Kd = 31.6227766016838
G1033T_TG00001i00                            -> G1033T + TG00000                ; kp02=0.0773682992102614        # (R!54)
G12720               + G04011               <-> G04011_G12720i00                ; fb03=0.251188643150958; bb04=0.0316227766016838 # (R!36) Kd = 0.125892541179417
G04011_G12720i00                             -> G12720 + G04010                 ; kp03=2.03197279242401          # (R!37)
G12720               + G12721               <-> G12720_G12721i00                ; fb04=3.98107170553497; bb02=0.501187233627272 # (R!38) Kd = 0.125892541179417
G12720_G12721i00                             -> G12720 + G12720                 ; kp03=2.03197279242401          # (R!39)
G12720               + TG00000              <-> G12720_TG00000i00               ; fb05=1.99526231496888; bb05=1  # (R!08) Kd = 0.501187233627272
G12720_TG00000i00                            -> G12720 + TG00001                ; kp04=450.774088920826          # (R!09)
G12721               + G04011               <-> G04011_G12721i00                ; fb03=0.251188643150958; bb04=0.0316227766016838 # (R!60) Kd = 0.125892541179417
G04011_G12721i00                             -> G12721 + G04010                 ; kp03=2.03197279242401          # (R!61)
G12721               + G12721               <-> G12721_G12721i00                ; fb06=1.99053585276749; bb02=0.501187233627272 # (R!65) Kd = 0.251785082358833
G12721               + G12721                -> G12721_G12721i00                ; fb06=1.99053585276749          # (R!69) Kd = UNDEFINED
G12721_G12721i00                             -> G12721 + G12720                 ; kp03=2.03197279242401          # (R!66)
G12721               + TG00000              <-> G12721_TG00000i00               ; fb05=1.99526231496888; bb05=1  # (R!49) Kd = 0.501187233627272
G12721_TG00000i00                            -> G12721 + TG00001                ; kp04=450.774088920826          # (R!50)
G0000                + G04010_LG0000i00     <-> G0000_G04010_LG0000i00          ; fb00=63.0957344480193; bb00=0.0630957344480193 # (R!17) Kd = 0.001
G0000_G04010_LG0000i00                       -> G0000 + G04011_LG0000i00        ; kp00=0.1                       # (R!18)
G0000                + G0802_G12720i00      <-> G0000_G0802_G12720i01           ; fb01=251.188643150958; bb01=0.00794328234724281 # (R!19) Kd = 3.16227766016838e-05
G0000_G0802_G12720i01                        -> G0000 + G0802_G12721i00         ; kp00=0.1                       # (R!20)
G0000                + G12720_LG0000i00     <-> G0000_G12720_LG0000i01          ; fb01=251.188643150958; bb01=0.00794328234724281 # (R!21) Kd = 3.16227766016838e-05
G0000_G12720_LG0000i01                       -> G0000 + G12721_LG0000i00        ; kp00=0.1                       # (R!22)
G0000_G12720i00      + G04011               <-> G0000_G04011_G12720i01          ; fb03=0.251188643150958; bb04=0.0316227766016838 # (R!55) Kd = 0.125892541179417
G0000_G04011_G12720i01                       -> G0000_G12720i00 + G04010        ; kp03=2.03197279242401          # (R!56)
G0000_G12720i00      + G04010               <-> G0000_G04010_G12720i00          ; fb00=63.0957344480193; bb00=0.0630957344480193 # (R!23) Kd = 0.001
G0000_G04010_G12720i00                       -> G0000_G12720i00 + G04011        ; kp00=0.1                       # (R!24)
G0000_G12720i00      + G12721               <-> G0000_G12720_G12721i01          ; fb04=3.98107170553497; bb02=0.501187233627272 # (R!57) Kd = 0.125892541179417
G0000_G12720_G12721i01                       -> G0000_G12720i00 + G12720        ; kp03=2.03197279242401          # (R!58)
G0000_G12720i00      + G12720               <-> G0000_G12720_G12720i00          ; fb01=251.188643150958; bb01=0.00794328234724281 # (R!32) Kd = 3.16227766016838e-05
G0000_G12720_G12720i00                       -> G0000_G12720i00 + G12721        ; kp00=0.1                       # (R!33)
G0000_G12720i00      + TG00000              <-> G0000_G12720_TG00000i00         ; fb05=1.99526231496888; bb05=1  # (R!47) Kd = 0.501187233627272
G0000_G12720_TG00000i00                      -> G0000_G12720i00 + TG00001       ; kp04=450.774088920826          # (R!48)
G0000_G12721i00      + G04011               <-> G0000_G04011_G12721i01          ; fb03=0.251188643150958; bb04=0.0316227766016838 # (R!109) Kd = 0.125892541179417
G0000_G04011_G12721i01                       -> G0000_G12721i00 + G04010        ; kp03=2.03197279242401          # (R!110)
G0000_G12721i00      + G04010               <-> G0000_G04010_G12721i00          ; fb00=63.0957344480193; bb00=0.0630957344480193 # (R!75) Kd = 0.001
G0000_G04010_G12721i00                       -> G0000_G12721i00 + G04011        ; kp00=0.1                       # (R!76)
G0000_G12721i00      + G12721               <-> G0000_G12721_G12721i01          ; fb04=3.98107170553497; bb02=0.501187233627272 # (R!113) Kd = 0.125892541179417
G0000_G12721_G12721i01                       -> G0000_G12721i00 + G12720        ; kp03=2.03197279242401          # (R!114)
G0000_G12721i00      + G12720               <-> G0000_G12720_G12721i00          ; fb01=251.188643150958; bb01=0.00794328234724281 # (R!78) Kd = 3.16227766016838e-05
G0000_G12720_G12721i00                       -> G0000_G12721i00 + G12721        ; kp00=0.1                       # (R!79)
G0000_G12721i00      + TG00000              <-> G0000_G12721_TG00000i00         ; fb05=1.99526231496888; bb05=1  # (R!105) Kd = 0.501187233627272
G0000_G12721_TG00000i00                      -> G0000_G12721i00 + TG00001       ; kp04=450.774088920826          # (R!106)
G0802_G12720i00      + G04011               <-> G04011_G0802_G12720i00          ; fb03=0.251188643150958; bb04=0.0316227766016838 # (R!62) Kd = 0.125892541179417
G04011_G0802_G12720i00                       -> G0802_G12720i00 + G04010        ; kp03=2.03197279242401          # (R!63)
G0802_G12720i00      + G12721               <-> G0802_G12721_G12720i00          ; fb04=3.98107170553497; bb02=0.501187233627272 # (R!67) Kd = 0.125892541179417
G0802_G12721_G12720i00                       -> G0802_G12720i00 + G12720        ; kp03=2.03197279242401          # (R!68)
G0802_G12721i00      + G04011               <-> G04011_G0802_G12721i00          ; fb03=0.251188643150958; bb04=0.0316227766016838 # (R!111) Kd = 0.125892541179417
G04011_G0802_G12721i00                       -> G0802_G12721i00 + G04010        ; kp03=2.03197279242401          # (R!112)
G0802_G12721i00      + G12721               <-> G0802_G12721_G12721i00          ; fb04=3.98107170553497; bb02=0.501187233627272 # (R!115) Kd = 0.125892541179417
G0802_G12721_G12721i00                       -> G0802_G12721i00 + G12720        ; kp03=2.03197279242401          # (R!116)
G12720               + G04011_LG0000i00     <-> G04011_G12720_LG0000i00         ; fb03=0.251188643150958; bb04=0.0316227766016838 # (R!92) Kd = 0.125892541179417
G04011_G12720_LG0000i00                      -> G12720 + G04010_LG0000i00       ; kp03=2.03197279242401          # (R!93)
G12720               + G0802_G12721i00      <-> G0802_G12720_G12721i01          ; fb04=3.98107170553497; bb02=0.501187233627272 # (R!94) Kd = 0.125892541179417
G0802_G12720_G12721i01                       -> G12720 + G0802_G12720i00        ; kp03=2.03197279242401          # (R!95)
G12720               + G12721_LG0000i00     <-> G12720_G12721_LG0000i00         ; fb04=3.98107170553497; bb02=0.501187233627272 # (R!96) Kd = 0.125892541179417
G12720_G12721_LG0000i00                      -> G12720 + G12720_LG0000i00       ; kp03=2.03197279242401          # (R!97)
G12720_LG0000i00     + TG00000              <-> G12720_LG0000_TG00000i00        ; fb05=1.99526231496888; bb05=1  # (R!51) Kd = 0.501187233627272
G12720_LG0000_TG00000i00                     -> G12720_LG0000i00 + TG00001      ; kp04=450.774088920826          # (R!52)
G12721               + G04011_LG0000i00     <-> G04011_G12721_LG0000i00         ; fb03=0.251188643150958; bb04=0.0316227766016838 # (R!117) Kd = 0.125892541179417
G04011_G12721_LG0000i00                      -> G12721 + G04010_LG0000i00       ; kp03=2.03197279242401          # (R!118)
G12721               + G0802_G12721i00      <-> G0802_G12721_G12721i01          ; fb04=3.98107170553497; bb02=0.501187233627272 # (R!119) Kd = 0.125892541179417
G0802_G12721_G12721i01                       -> G12721 + G0802_G12720i00        ; kp03=2.03197279242401          # (R!120)
G12721               + G12721_LG0000i00     <-> G12721_G12721_LG0000i00         ; fb04=3.98107170553497; bb02=0.501187233627272 # (R!121) Kd = 0.125892541179417
G12721_G12721_LG0000i00                      -> G12721 + G12720_LG0000i00       ; kp03=2.03197279242401          # (R!122)
G12721_LG0000i00     + TG00000              <-> G12721_LG0000_TG00000i00        ; fb05=1.99526231496888; bb05=1  # (R!107) Kd = 0.501187233627272
G12721_LG0000_TG00000i00                     -> G12721_LG0000i00 + TG00001      ; kp04=450.774088920826          # (R!108)
G12721                                      <-> G12721i00                       ; fbu00=3981.07170553497; bb02=0.501187233627272 # (R!11) Kd = 0.000125892541179417
G12721i00                                    -> G12720                          ; kp03=2.03197279242401          # (R!12)
G0802_G12721i00                             <-> G0802_G12721i01                 ; fbu00=3981.07170553497; bb02=0.501187233627272 # (R!70) Kd = 0.000125892541179417
G0802_G12721i01                              -> G0802_G12720i00                 ; kp03=2.03197279242401          # (R!71)

# REACTION CLASS: BindingReaction
# -------------------------------
G0000                + G12720               <-> G0000_G12720i00                 ; fb07=0.501187233627272; bb02=0.501187233627272 # (R!01) Kd = 1
G0000                + G12721               <-> G0000_G12721i00                 ; fb08=0.0158489319246111; bb06=0.125892541179417 # (R!13) Kd = 7.94328234724285
G04010               + LG0000               <-> G04010_LG0000i00                ; fb07=0.501187233627272; bb03=7.94328234724282 # (R!06) Kd = 15.8489319246112
G04011               + LG0000               <-> G04011_LG0000i00                ; fb07=0.501187233627272; bb03=7.94328234724282 # (R!42) Kd = 15.8489319246112
G0802                + G12720               <-> G0802_G12720i00                 ; fb09=125.892541179417; bb07=3.98107170553497 # (R!07) Kd = 0.0316227766016837
G0802                + G12721               <-> G0802_G12721i00                 ; fb09=125.892541179417; bb07=3.98107170553497 # (R!27) Kd = 0.0316227766016837
G0802                + G12721i00            <-> G0802_G12721i01                 ; fb09=125.892541179417; bb07=3.98107170553497 # (R!29) Kd = 0.0316227766016837
G12720               + LG0000               <-> G12720_LG0000i00                ; fb04=3.98107170553497; bb08=1.99526231496888 # (R!10) Kd = 0.501187233627273
G12721               + LG0000               <-> G12721_LG0000i00                ; fb04=3.98107170553497; bb08=1.99526231496888 # (R!44) Kd = 0.501187233627273
G0000                + G04011_G12720i00     <-> G0000_G04011_G12720i01          ; fb07=0.501187233627272; bb02=0.501187233627272 # (R!73) Kd = 1
G0000                + G04011_G12721i00     <-> G0000_G04011_G12721i01          ; fb08=0.0158489319246111; bb06=0.125892541179417 # (R!84) Kd = 7.94328234724285
G0000                + G0802_G12720i00      <-> G0000_G0802_G12720i00           ; fb07=0.501187233627272; bb02=0.501187233627272 # (R!14) Kd = 1
G0000                + G0802_G12721i00      <-> G0000_G0802_G12721i00           ; fb08=0.0158489319246111; bb06=0.125892541179417 # (R!81) Kd = 7.94328234724285
G0000                + G12720_G12721i00     <-> G0000_G12720_G12721i01          ; fb07=0.501187233627272; bb02=0.501187233627272 # (R!74) Kd = 1
G0000                + G12720_LG0000i00     <-> G0000_G12720_LG0000i00          ; fb07=0.501187233627272; bb02=0.501187233627272 # (R!16) Kd = 1
G0000                + G12720_TG00000i00    <-> G0000_G12720_TG00000i00         ; fb07=0.501187233627272; bb02=0.501187233627272 # (R!15) Kd = 1
G0000                + G12721_G12721i00     <-> G0000_G12721_G12721i01          ; fb08=0.0158489319246111; bb06=0.125892541179417 # (R!85) Kd = 7.94328234724285
G0000                + G12721_LG0000i00     <-> G0000_G12721_LG0000i00          ; fb08=0.0158489319246111; bb06=0.125892541179417 # (R!82) Kd = 7.94328234724285
G0000                + G12721_TG00000i00    <-> G0000_G12721_TG00000i00         ; fb08=0.0158489319246111; bb06=0.125892541179417 # (R!83) Kd = 7.94328234724285
G0802                + G0000_G12720i00      <-> G0000_G0802_G12720i00           ; fb09=125.892541179417; bb07=3.98107170553497 # (R!25) Kd = 0.0316227766016837
G0802                + G0000_G12720i01      <-> G0000_G0802_G12720i01           ; fb09=125.892541179417; bb07=3.98107170553497 # (R!26) Kd = 0.0316227766016837
G0802                + G0000_G12721i00      <-> G0000_G0802_G12721i00           ; fb09=125.892541179417; bb07=3.98107170553497 # (R!86) Kd = 0.0316227766016837
G0802                + G04011_G12720i00     <-> G04011_G0802_G12720i00          ; fb09=125.892541179417; bb07=3.98107170553497 # (R!77) Kd = 0.0316227766016837
G0802                + G04011_G12721i00     <-> G04011_G0802_G12721i00          ; fb09=125.892541179417; bb07=3.98107170553497 # (R!89) Kd = 0.0316227766016837
G0802                + G12720_G12721i00     <-> G0802_G12720_G12721i01          ; fb09=125.892541179417; bb07=3.98107170553497 # (R!88) Kd = 0.0316227766016837
G0802                + G12720_G12721i00     <-> G0802_G12721_G12720i00          ; fb09=125.892541179417; bb07=3.98107170553497 # (R!80) Kd = 0.0316227766016837
G0802                + G12720_LG0000i00     <-> G0802_G12720_LG0000i00          ; fb09=125.892541179417; bb07=3.98107170553497 # (R!28) Kd = 0.0316227766016837
G0802                + G12721_G12721i00     <-> G0802_G12721_G12721i00          ; fb09=125.892541179417; bb07=3.98107170553497 # (R!90) Kd = 0.0316227766016837
G0802                + G12721_G12721i00     <-> G0802_G12721_G12721i01          ; fb09=125.892541179417; bb07=3.98107170553497 # (R!91) Kd = 0.0316227766016837
G0802                + G12721_LG0000i00     <-> G0802_G12721_LG0000i00          ; fb09=125.892541179417; bb07=3.98107170553497 # (R!87) Kd = 0.0316227766016837
G12720               + G0000_G04010i00      <-> G0000_G04010_G12720i00          ; fb07=0.501187233627272; bb02=0.501187233627272 # (R!34) Kd = 1
G12720               + G0000_G12720i01      <-> G0000_G12720_G12720i00          ; fb07=0.501187233627272; bb02=0.501187233627272 # (R!35) Kd = 1
G12721               + G0000_G04010i00      <-> G0000_G04010_G12721i00          ; fb08=0.0158489319246111; bb06=0.125892541179417 # (R!59) Kd = 7.94328234724285
G12721               + G0000_G12720i01      <-> G0000_G12720_G12721i00          ; fb08=0.0158489319246111; bb06=0.125892541179417 # (R!64) Kd = 7.94328234724285
LG0000               + G0000_G04010i00      <-> G0000_G04010_LG0000i00          ; fb07=0.501187233627272; bb03=7.94328234724282 # (R!41) Kd = 15.8489319246112
LG0000               + G0000_G12720i00      <-> G0000_G12720_LG0000i00          ; fb04=3.98107170553497; bb08=1.99526231496888 # (R!40) Kd = 0.501187233627273
LG0000               + G0000_G12720i01      <-> G0000_G12720_LG0000i01          ; fb04=3.98107170553497; bb08=1.99526231496888 # (R!43) Kd = 0.501187233627273
LG0000               + G0000_G12721i00      <-> G0000_G12721_LG0000i00          ; fb04=3.98107170553497; bb08=1.99526231496888 # (R!98) Kd = 0.501187233627273
LG0000               + G04011_G12720i00     <-> G04011_G12720_LG0000i00         ; fb07=0.501187233627272; bb03=7.94328234724282 # (R!100) Kd = 15.8489319246112
LG0000               + G04011_G12721i00     <-> G04011_G12721_LG0000i00         ; fb07=0.501187233627272; bb03=7.94328234724282 # (R!103) Kd = 15.8489319246112
LG0000               + G0802_G12720i00      <-> G0802_G12720_LG0000i00          ; fb04=3.98107170553497; bb08=1.99526231496888 # (R!45) Kd = 0.501187233627273
LG0000               + G0802_G12721i00      <-> G0802_G12721_LG0000i00          ; fb04=3.98107170553497; bb08=1.99526231496888 # (R!99) Kd = 0.501187233627273
LG0000               + G12720_G12721i00     <-> G12720_G12721_LG0000i00         ; fb04=3.98107170553497; bb08=1.99526231496888 # (R!101) Kd = 0.501187233627273
LG0000               + G12720_TG00000i00    <-> G12720_LG0000_TG00000i00        ; fb04=3.98107170553497; bb08=1.99526231496888 # (R!46) Kd = 0.501187233627273
LG0000               + G12721_G12721i00     <-> G12721_G12721_LG0000i00         ; fb04=3.98107170553497; bb08=1.99526231496888 # (R!104) Kd = 0.501187233627273
LG0000               + G12721_TG00000i00    <-> G12721_LG0000_TG00000i00        ; fb04=3.98107170553497; bb08=1.99526231496888 # (R!102) Kd = 0.501187233627273

# REACTION CLASS: AllostericReaction
# ----------------------------------
G1033R                                      <-> G1033T                          ; fu00=0.0563291422173031; bu00=1.47940804663523 # (R!00) Keq = 0.0380754602122236
G1033R_TG00001i00                           <-> G1033T_TG00001i00               ; fu01=0.0198451304911229; bu01=4.1400806143969 # (R!72) Keq = 0.00479341644269258


# CUSTOM REACTIONS (from EQN section)
# -----------------------------------
null -> LG0000; clamp_source_LG0000="(+(event_flags(1) && ~event_flags(4))*min((t-event_times(1))/1000, 1)*3.33333333333333*4.0+event_flags(4)*max(1-(t-event_times(4))/1000, 0)*3.33333333333333*4.0+(event_flags(2) && ~event_flags(5))*min((t-event_times(2))/1000, 1)*3.33333333333333*4.0+event_flags(5)*max(1-(t-event_times(5))/1000, 0)*3.33333333333333*4.0+(event_flags(3) && ~event_flags(6))*min((t-event_times(3))/1000, 1)*3.33333333333333*4.0+event_flags(6)*max(1-(t-event_times(6))/1000, 0)*3.33333333333333*4.0)"
LG0000 -> null; clamp_sink_LG0000=4.0


# INITIAL CONCENTRATIONS (compiled from MODEL section)
# ----------------------------------------------------
INIT:
G0000 = 8.97592425153892
G04010 = 9.99999999999999
G0802 = 9.60295054102668
G1033R = 8.97592425153892
G12720 = 9.09796541404939
LG0000 = 0.001
TG00000 = 9.99999999999999


# CONFIG (from CONFIG section)
# ----------------------------
CONFIG:
ode_event_times = ~ ~ ~ ~ ~ ~ ~;
SS_timescale = 500.0;
t_final = 20000;
t_vector = [t0:1.0:tf];
matlab_ode_solver = ode23s;
matlab_solver_options{InitialStep} = 1e-8;
matlab_solver_options{AbsTol} = 1e-9;
matlab_solver_options{RelTol} = 1e-3;
matlab_solver_options{MaxStep} = 500.0;
