# Supplementary material for: Enzyme Sequestration as a Tuning Point in Controlling Response Dynamics of Signalling Networks
Source: PLoS Comput Biol. 2016 May 10;12(5):e1004918. doi: 10.1371/journal.pcbi.1004918 (PMC4862689; doi:10.1371/journal.pcbi.1004918)
Supplement: S5 Data — (ZIP) [file pcbi.1004918.s013.zip › S5_Data/Network No. 26/G052_I00_odes.m]

% File generated by Facile version 0.53a
%
function dydt = G052_I00_odes(t, y)

global event_flags;
global event_times

global ode_tot_cputime;
global ode_num_calls;
ode_start_time = cputime;
ode_num_calls = ode_num_calls + 1;
% state vector to node mapping
G0000 = y(1);
G04010 = y(2);
G0000_G04010i00 = y(3);
G04011 = y(4);
G12720 = y(5);
G0000_G12720i01 = y(6);
G12721 = y(7);
G1033R = y(8);
TG00001 = y(9);
G1033R_TG00001i00 = y(10);
TG00000 = y(11);
G1033T = y(12);
G1033T_TG00001i00 = y(13);
G04011_G12720i00 = y(14);
G12720_G12721i00 = y(15);
G12720_TG00000i00 = y(16);
G04011_G12721i00 = y(17);
G12721_G12721i00 = y(18);
G12721_TG00000i00 = y(19);
G04010_LG0000i00 = y(20);
G0000_G04010_LG0000i00 = y(21);
G04011_LG0000i00 = y(22);
G0802_G12720i00 = y(23);
G0000_G0802_G12720i01 = y(24);
G0802_G12721i00 = y(25);
G12720_LG0000i00 = y(26);
G0000_G12720_LG0000i01 = y(27);
G12721_LG0000i00 = y(28);
G0000_G12720i00 = y(29);
G0000_G04011_G12720i01 = y(30);
G0000_G04010_G12720i00 = y(31);
G0000_G12720_G12721i01 = y(32);
G0000_G12720_G12720i00 = y(33);
G0000_G12720_TG00000i00 = y(34);
G0000_G12721i00 = y(35);
G0000_G04011_G12721i01 = y(36);
G0000_G04010_G12721i00 = y(37);
G0000_G12721_G12721i01 = y(38);
G0000_G12720_G12721i00 = y(39);
G0000_G12721_TG00000i00 = y(40);
G04011_G0802_G12720i00 = y(41);
G0802_G12721_G12720i00 = y(42);
G04011_G0802_G12721i00 = y(43);
G0802_G12721_G12721i00 = y(44);
G04011_G12720_LG0000i00 = y(45);
G0802_G12720_G12721i01 = y(46);
G12720_G12721_LG0000i00 = y(47);
G12720_LG0000_TG00000i00 = y(48);
G04011_G12721_LG0000i00 = y(49);
G0802_G12721_G12721i01 = y(50);
G12721_G12721_LG0000i00 = y(51);
G12721_LG0000_TG00000i00 = y(52);
G12721i00 = y(53);
G0802_G12721i01 = y(54);
LG0000 = y(55);
G0802 = y(56);
G0000_G0802_G12720i00 = y(57);
G0000_G0802_G12721i00 = y(58);
G0000_G12720_LG0000i00 = y(59);
G0000_G12721_LG0000i00 = y(60);
G0802_G12720_LG0000i00 = y(61);
G0802_G12721_LG0000i00 = y(62);

% constants and constant expressions
global ode_rate_constants;
fb00 = ode_rate_constants(1);
bb00 = ode_rate_constants(2);
kp00 = ode_rate_constants(3);
fb01 = ode_rate_constants(4);
bb01 = ode_rate_constants(5);
fb02 = ode_rate_constants(6);
bb02 = ode_rate_constants(7);
kp01 = ode_rate_constants(8);
fb03 = ode_rate_constants(9);
bb03 = ode_rate_constants(10);
kp02 = ode_rate_constants(11);
bb04 = ode_rate_constants(12);
kp03 = ode_rate_constants(13);
fb04 = ode_rate_constants(14);
fb05 = ode_rate_constants(15);
bb05 = ode_rate_constants(16);
kp04 = ode_rate_constants(17);
fb06 = ode_rate_constants(18);
fbu00 = ode_rate_constants(19);
fb07 = ode_rate_constants(20);
fb08 = ode_rate_constants(21);
bb06 = ode_rate_constants(22);
fb09 = ode_rate_constants(23);
bb07 = ode_rate_constants(24);
bb08 = ode_rate_constants(25);
fu00 = ode_rate_constants(26);
bu00 = ode_rate_constants(27);
fu01 = ode_rate_constants(28);
bu01 = ode_rate_constants(29);
clamp_sink_LG0000 = ode_rate_constants(30);


% dynamic rate expressions
clamp_source_LG0000 = (+(event_flags(1) && ~event_flags(4))*min((t-event_times(1))/1000, 1)*3.33333333333333*4.0+event_flags(4)*max(1-(t-event_times(4))/1000, 0)*3.33333333333333*4.0+(event_flags(2) && ~event_flags(5))*min((t-event_times(2))/1000, 1)*3.33333333333333*4.0+event_flags(5)*max(1-(t-event_times(5))/1000, 0)*3.33333333333333*4.0+(event_flags(3) && ~event_flags(6))*min((t-event_times(3))/1000, 1)*3.33333333333333*4.0+event_flags(6)*max(1-(t-event_times(6))/1000, 0)*3.33333333333333*4.0);

% differential equations for independent species
dydt(size(y,1),1) = 0;
dydt(1)= + bb00*G0000_G04010i00 + kp00*G0000_G04010i00 + bb01*G0000_G12720i01 + kp00*G0000_G12720i01 + bb00*G0000_G04010_LG0000i00 + kp00*G0000_G04010_LG0000i00 + bb01*G0000_G0802_G12720i01 + kp00*G0000_G0802_G12720i01 + bb01*G0000_G12720_LG0000i01 + kp00*G0000_G12720_LG0000i01 + bb02*G0000_G12720i00 + bb06*G0000_G12721i00 + bb02*G0000_G04011_G12720i01 + bb06*G0000_G04011_G12721i01 + bb02*G0000_G0802_G12720i00 + bb06*G0000_G0802_G12721i00 + bb02*G0000_G12720_G12721i01 + bb02*G0000_G12720_LG0000i00 + bb02*G0000_G12720_TG00000i00 + bb06*G0000_G12721_G12721i01 + bb06*G0000_G12721_LG0000i00 + bb06*G0000_G12721_TG00000i00 - fb00*G0000*G04010 - fb01*G0000*G12720 - fb00*G0000*G04010_LG0000i00 - fb01*G0000*G0802_G12720i00 - fb01*G0000*G12720_LG0000i00 - fb07*G0000*G12720 - fb08*G0000*G12721 - fb07*G0000*G04011_G12720i00 - fb08*G0000*G04011_G12721i00 - fb07*G0000*G0802_G12720i00 - fb08*G0000*G0802_G12721i00 - fb07*G0000*G12720_G12721i00 - fb07*G0000*G12720_LG0000i00 - fb07*G0000*G12720_TG00000i00 - fb08*G0000*G12721_G12721i00 - fb08*G0000*G12721_LG0000i00 - fb08*G0000*G12721_TG00000i00 ;
dydt(2)= + bb00*G0000_G04010i00 + kp03*G04011_G12720i00 + kp03*G04011_G12721i00 + kp03*G0000_G04011_G12720i01 + bb00*G0000_G04010_G12720i00 + kp03*G0000_G04011_G12721i01 + bb00*G0000_G04010_G12721i00 + kp03*G04011_G0802_G12720i00 + kp03*G04011_G0802_G12721i00 + bb03*G04010_LG0000i00 - fb00*G0000*G04010 - fb00*G0000_G12720i00*G04010 - fb00*G0000_G12721i00*G04010 - fb07*G04010*LG0000 ;
dydt(3)= + fb00*G0000*G04010 + bb02*G0000_G04010_G12720i00 + bb06*G0000_G04010_G12721i00 + bb03*G0000_G04010_LG0000i00 - bb00*G0000_G04010i00 - kp00*G0000_G04010i00 - fb07*G12720*G0000_G04010i00 - fb08*G12721*G0000_G04010i00 - fb07*LG0000*G0000_G04010i00 ;
dydt(4)= + kp00*G0000_G04010i00 + bb04*G04011_G12720i00 + bb04*G04011_G12721i00 + bb04*G0000_G04011_G12720i01 + kp00*G0000_G04010_G12720i00 + bb04*G0000_G04011_G12721i01 + kp00*G0000_G04010_G12721i00 + bb04*G04011_G0802_G12720i00 + bb04*G04011_G0802_G12721i00 + bb03*G04011_LG0000i00 - fb03*G12720*G04011 - fb03*G12721*G04011 - fb03*G0000_G12720i00*G04011 - fb03*G0000_G12721i00*G04011 - fb03*G0802_G12720i00*G04011 - fb03*G0802_G12721i00*G04011 - fb07*G04011*LG0000 ;
dydt(5)= + bb01*G0000_G12720i01 + bb04*G04011_G12720i00 + kp03*G04011_G12720i00 + bb02*G12720_G12721i00 + kp03*G12720_G12721i00 + kp03*G12720_G12721i00 + bb05*G12720_TG00000i00 + kp04*G12720_TG00000i00 + kp03*G12721_G12721i00 + kp03*G0000_G12720_G12721i01 + bb01*G0000_G12720_G12720i00 + kp03*G0000_G12721_G12721i01 + bb01*G0000_G12720_G12721i00 + kp03*G0802_G12721_G12720i00 + kp03*G0802_G12721_G12721i00 + bb04*G04011_G12720_LG0000i00 + kp03*G04011_G12720_LG0000i00 + bb02*G0802_G12720_G12721i01 + kp03*G0802_G12720_G12721i01 + bb02*G12720_G12721_LG0000i00 + kp03*G12720_G12721_LG0000i00 + kp03*G12721i00 + bb02*G0000_G12720i00 + bb07*G0802_G12720i00 + bb08*G12720_LG0000i00 + bb02*G0000_G04010_G12720i00 + bb02*G0000_G12720_G12720i00 - fb01*G0000*G12720 - fb03*G12720*G04011 - fb04*G12720*G12721 - fb05*G12720*TG00000 - fb01*G0000_G12720i00*G12720 - fb01*G0000_G12721i00*G12720 - fb03*G12720*G04011_LG0000i00 - fb04*G12720*G0802_G12721i00 - fb04*G12720*G12721_LG0000i00 - fb07*G0000*G12720 - fb09*G0802*G12720 - fb04*G12720*LG0000 - fb07*G12720*G0000_G04010i00 - fb07*G12720*G0000_G12720i01 ;
dydt(6)= + fb01*G0000*G12720 + bb07*G0000_G0802_G12720i01 + bb02*G0000_G12720_G12720i00 + bb06*G0000_G12720_G12721i00 + bb08*G0000_G12720_LG0000i01 - bb01*G0000_G12720i01 - kp00*G0000_G12720i01 - fb09*G0802*G0000_G12720i01 - fb07*G12720*G0000_G12720i01 - fb08*G12721*G0000_G12720i01 - fb04*LG0000*G0000_G12720i01 ;
dydt(7)= + kp00*G0000_G12720i01 + bb02*G12720_G12721i00 + bb04*G04011_G12721i00 + kp03*G04011_G12721i00 + bb02*G12721_G12721i00 + bb02*G12721_G12721i00 + kp03*G12721_G12721i00 + bb05*G12721_TG00000i00 + kp04*G12721_TG00000i00 + bb02*G0000_G12720_G12721i01 + kp00*G0000_G12720_G12720i00 + bb02*G0000_G12721_G12721i01 + kp00*G0000_G12720_G12721i00 + bb02*G0802_G12721_G12720i00 + bb02*G0802_G12721_G12721i00 + bb04*G04011_G12721_LG0000i00 + kp03*G04011_G12721_LG0000i00 + bb02*G0802_G12721_G12721i01 + kp03*G0802_G12721_G12721i01 + bb02*G12721_G12721_LG0000i00 + kp03*G12721_G12721_LG0000i00 + bb02*G12721i00 + bb06*G0000_G12721i00 + bb07*G0802_G12721i00 + bb08*G12721_LG0000i00 + bb06*G0000_G04010_G12721i00 + bb06*G0000_G12720_G12721i00 - fb04*G12720*G12721 - fb03*G12721*G04011 - fb06*G12721*G12721 - fb06*G12721*G12721 - fb06*G12721*G12721 - fb06*G12721*G12721 - fb05*G12721*TG00000 - fb04*G0000_G12720i00*G12721 - fb04*G0000_G12721i00*G12721 - fb04*G0802_G12720i00*G12721 - fb04*G0802_G12721i00*G12721 - fb03*G12721*G04011_LG0000i00 - fb04*G12721*G0802_G12721i00 - fb04*G12721*G12721_LG0000i00 - fbu00*G12721 - fb08*G0000*G12721 - fb09*G0802*G12721 - fb04*G12721*LG0000 - fb08*G12721*G0000_G04010i00 - fb08*G12721*G0000_G12720i01 ;
dydt(8)= + bb02*G1033R_TG00001i00 + kp01*G1033R_TG00001i00 + bu00*G1033T - fb02*G1033R*TG00001 - fu00*G1033R ;
dydt(9)= + bb02*G1033R_TG00001i00 + bb03*G1033T_TG00001i00 + kp04*G12720_TG00000i00 + kp04*G12721_TG00000i00 + kp04*G0000_G12720_TG00000i00 + kp04*G0000_G12721_TG00000i00 + kp04*G12720_LG0000_TG00000i00 + kp04*G12721_LG0000_TG00000i00 - fb02*G1033R*TG00001 - fb03*G1033T*TG00001 ;
dydt(10)= + fb02*G1033R*TG00001 + bu01*G1033T_TG00001i00 - bb02*G1033R_TG00001i00 - kp01*G1033R_TG00001i00 - fu01*G1033R_TG00001i00 ;
dydt(11)= + kp01*G1033R_TG00001i00 + kp02*G1033T_TG00001i00 + bb05*G12720_TG00000i00 + bb05*G12721_TG00000i00 + bb05*G0000_G12720_TG00000i00 + bb05*G0000_G12721_TG00000i00 + bb05*G12720_LG0000_TG00000i00 + bb05*G12721_LG0000_TG00000i00 - fb05*G12720*TG00000 - fb05*G12721*TG00000 - fb05*G0000_G12720i00*TG00000 - fb05*G0000_G12721i00*TG00000 - fb05*G12720_LG0000i00*TG00000 - fb05*G12721_LG0000i00*TG00000 ;
dydt(12)= + bb03*G1033T_TG00001i00 + kp02*G1033T_TG00001i00 + fu00*G1033R - fb03*G1033T*TG00001 - bu00*G1033T ;
dydt(13)= + fb03*G1033T*TG00001 + fu01*G1033R_TG00001i00 - bb03*G1033T_TG00001i00 - kp02*G1033T_TG00001i00 - bu01*G1033T_TG00001i00 ;
dydt(14)= + fb03*G12720*G04011 + bb02*G0000_G04011_G12720i01 + bb07*G04011_G0802_G12720i00 + bb03*G04011_G12720_LG0000i00 - bb04*G04011_G12720i00 - kp03*G04011_G12720i00 - fb07*G0000*G04011_G12720i00 - fb09*G0802*G04011_G12720i00 - fb07*LG0000*G04011_G12720i00 ;
dydt(15)= + fb04*G12720*G12721 + bb02*G0000_G12720_G12721i01 + bb07*G0802_G12720_G12721i01 + bb07*G0802_G12721_G12720i00 + bb08*G12720_G12721_LG0000i00 - bb02*G12720_G12721i00 - kp03*G12720_G12721i00 - fb07*G0000*G12720_G12721i00 - fb09*G0802*G12720_G12721i00 - fb09*G0802*G12720_G12721i00 - fb04*LG0000*G12720_G12721i00 ;
dydt(16)= + fb05*G12720*TG00000 + bb02*G0000_G12720_TG00000i00 + bb08*G12720_LG0000_TG00000i00 - bb05*G12720_TG00000i00 - kp04*G12720_TG00000i00 - fb07*G0000*G12720_TG00000i00 - fb04*LG0000*G12720_TG00000i00 ;
dydt(17)= + fb03*G12721*G04011 + bb06*G0000_G04011_G12721i01 + bb07*G04011_G0802_G12721i00 + bb03*G04011_G12721_LG0000i00 - bb04*G04011_G12721i00 - kp03*G04011_G12721i00 - fb08*G0000*G04011_G12721i00 - fb09*G0802*G04011_G12721i00 - fb07*LG0000*G04011_G12721i00 ;
dydt(18)= + fb06*G12721*G12721 + fb06*G12721*G12721 + bb06*G0000_G12721_G12721i01 + bb07*G0802_G12721_G12721i00 + bb07*G0802_G12721_G12721i01 + bb08*G12721_G12721_LG0000i00 - bb02*G12721_G12721i00 - kp03*G12721_G12721i00 - fb08*G0000*G12721_G12721i00 - fb09*G0802*G12721_G12721i00 - fb09*G0802*G12721_G12721i00 - fb04*LG0000*G12721_G12721i00 ;
dydt(19)= + fb05*G12721*TG00000 + bb06*G0000_G12721_TG00000i00 + bb08*G12721_LG0000_TG00000i00 - bb05*G12721_TG00000i00 - kp04*G12721_TG00000i00 - fb08*G0000*G12721_TG00000i00 - fb04*LG0000*G12721_TG00000i00 ;
dydt(20)= + bb00*G0000_G04010_LG0000i00 + kp03*G04011_G12720_LG0000i00 + kp03*G04011_G12721_LG0000i00 + fb07*G04010*LG0000 - fb00*G0000*G04010_LG0000i00 - bb03*G04010_LG0000i00 ;
dydt(21)= + fb00*G0000*G04010_LG0000i00 + fb07*LG0000*G0000_G04010i00 - bb00*G0000_G04010_LG0000i00 - kp00*G0000_G04010_LG0000i00 - bb03*G0000_G04010_LG0000i00 ;
dydt(22)= + kp00*G0000_G04010_LG0000i00 + bb04*G04011_G12720_LG0000i00 + bb04*G04011_G12721_LG0000i00 + fb07*G04011*LG0000 - fb03*G12720*G04011_LG0000i00 - fb03*G12721*G04011_LG0000i00 - bb03*G04011_LG0000i00 ;
dydt(23)= + bb01*G0000_G0802_G12720i01 + bb04*G04011_G0802_G12720i00 + kp03*G04011_G0802_G12720i00 + bb02*G0802_G12721_G12720i00 + kp03*G0802_G12721_G12720i00 + kp03*G0802_G12720_G12721i01 + kp03*G0802_G12721_G12721i01 + kp03*G0802_G12721i01 + fb09*G0802*G12720 + bb02*G0000_G0802_G12720i00 + bb08*G0802_G12720_LG0000i00 - fb01*G0000*G0802_G12720i00 - fb03*G0802_G12720i00*G04011 - fb04*G0802_G12720i00*G12721 - bb07*G0802_G12720i00 - fb07*G0000*G0802_G12720i00 - fb04*LG0000*G0802_G12720i00 ;
dydt(24)= + fb01*G0000*G0802_G12720i00 + fb09*G0802*G0000_G12720i01 - bb01*G0000_G0802_G12720i01 - kp00*G0000_G0802_G12720i01 - bb07*G0000_G0802_G12720i01 ;
dydt(25)= + kp00*G0000_G0802_G12720i01 + bb04*G04011_G0802_G12721i00 + kp03*G04011_G0802_G12721i00 + bb02*G0802_G12721_G12721i00 + kp03*G0802_G12721_G12721i00 + bb02*G0802_G12720_G12721i01 + bb02*G0802_G12721_G12721i01 + bb02*G0802_G12721i01 + fb09*G0802*G12721 + bb06*G0000_G0802_G12721i00 + bb08*G0802_G12721_LG0000i00 - fb03*G0802_G12721i00*G04011 - fb04*G0802_G12721i00*G12721 - fb04*G12720*G0802_G12721i00 - fb04*G12721*G0802_G12721i00 - fbu00*G0802_G12721i00 - bb07*G0802_G12721i00 - fb08*G0000*G0802_G12721i00 - fb04*LG0000*G0802_G12721i00 ;
dydt(26)= + bb01*G0000_G12720_LG0000i01 + kp03*G12720_G12721_LG0000i00 + bb05*G12720_LG0000_TG00000i00 + kp04*G12720_LG0000_TG00000i00 + kp03*G12721_G12721_LG0000i00 + fb04*G12720*LG0000 + bb02*G0000_G12720_LG0000i00 + bb07*G0802_G12720_LG0000i00 - fb01*G0000*G12720_LG0000i00 - fb05*G12720_LG0000i00*TG00000 - bb08*G12720_LG0000i00 - fb07*G0000*G12720_LG0000i00 - fb09*G0802*G12720_LG0000i00 ;
dydt(27)= + fb01*G0000*G12720_LG0000i00 + fb04*LG0000*G0000_G12720i01 - bb01*G0000_G12720_LG0000i01 - kp00*G0000_G12720_LG0000i01 - bb08*G0000_G12720_LG0000i01 ;
dydt(28)= + kp00*G0000_G12720_LG0000i01 + bb02*G12720_G12721_LG0000i00 + bb02*G12721_G12721_LG0000i00 + bb05*G12721_LG0000_TG00000i00 + kp04*G12721_LG0000_TG00000i00 + fb04*G12721*LG0000 + bb06*G0000_G12721_LG0000i00 + bb07*G0802_G12721_LG0000i00 - fb04*G12720*G12721_LG0000i00 - fb04*G12721*G12721_LG0000i00 - fb05*G12721_LG0000i00*TG00000 - bb08*G12721_LG0000i00 - fb08*G0000*G12721_LG0000i00 - fb09*G0802*G12721_LG0000i00 ;
dydt(29)= + bb04*G0000_G04011_G12720i01 + kp03*G0000_G04011_G12720i01 + bb00*G0000_G04010_G12720i00 + kp00*G0000_G04010_G12720i00 + bb02*G0000_G12720_G12721i01 + kp03*G0000_G12720_G12721i01 + bb01*G0000_G12720_G12720i00 + kp00*G0000_G12720_G12720i00 + bb05*G0000_G12720_TG00000i00 + kp04*G0000_G12720_TG00000i00 + fb07*G0000*G12720 + bb07*G0000_G0802_G12720i00 + bb08*G0000_G12720_LG0000i00 - fb03*G0000_G12720i00*G04011 - fb00*G0000_G12720i00*G04010 - fb04*G0000_G12720i00*G12721 - fb01*G0000_G12720i00*G12720 - fb05*G0000_G12720i00*TG00000 - bb02*G0000_G12720i00 - fb09*G0802*G0000_G12720i00 - fb04*LG0000*G0000_G12720i00 ;
dydt(30)= + fb03*G0000_G12720i00*G04011 + fb07*G0000*G04011_G12720i00 - bb04*G0000_G04011_G12720i01 - kp03*G0000_G04011_G12720i01 - bb02*G0000_G04011_G12720i01 ;
dydt(31)= + fb00*G0000_G12720i00*G04010 + fb07*G12720*G0000_G04010i00 - bb00*G0000_G04010_G12720i00 - kp00*G0000_G04010_G12720i00 - bb02*G0000_G04010_G12720i00 ;
dydt(32)= + fb04*G0000_G12720i00*G12721 + fb07*G0000*G12720_G12721i00 - bb02*G0000_G12720_G12721i01 - kp03*G0000_G12720_G12721i01 - bb02*G0000_G12720_G12721i01 ;
dydt(33)= + fb01*G0000_G12720i00*G12720 + fb07*G12720*G0000_G12720i01 - bb01*G0000_G12720_G12720i00 - kp00*G0000_G12720_G12720i00 - bb02*G0000_G12720_G12720i00 ;
dydt(34)= + fb05*G0000_G12720i00*TG00000 + fb07*G0000*G12720_TG00000i00 - bb05*G0000_G12720_TG00000i00 - kp04*G0000_G12720_TG00000i00 - bb02*G0000_G12720_TG00000i00 ;
dydt(35)= + bb04*G0000_G04011_G12721i01 + kp03*G0000_G04011_G12721i01 + bb00*G0000_G04010_G12721i00 + kp00*G0000_G04010_G12721i00 + bb02*G0000_G12721_G12721i01 + kp03*G0000_G12721_G12721i01 + bb01*G0000_G12720_G12721i00 + kp00*G0000_G12720_G12721i00 + bb05*G0000_G12721_TG00000i00 + kp04*G0000_G12721_TG00000i00 + fb08*G0000*G12721 + bb07*G0000_G0802_G12721i00 + bb08*G0000_G12721_LG0000i00 - fb03*G0000_G12721i00*G04011 - fb00*G0000_G12721i00*G04010 - fb04*G0000_G12721i00*G12721 - fb01*G0000_G12721i00*G12720 - fb05*G0000_G12721i00*TG00000 - bb06*G0000_G12721i00 - fb09*G0802*G0000_G12721i00 - fb04*LG0000*G0000_G12721i00 ;
dydt(36)= + fb03*G0000_G12721i00*G04011 + fb08*G0000*G04011_G12721i00 - bb04*G0000_G04011_G12721i01 - kp03*G0000_G04011_G12721i01 - bb06*G0000_G04011_G12721i01 ;
dydt(37)= + fb00*G0000_G12721i00*G04010 + fb08*G12721*G0000_G04010i00 - bb00*G0000_G04010_G12721i00 - kp00*G0000_G04010_G12721i00 - bb06*G0000_G04010_G12721i00 ;
dydt(38)= + fb04*G0000_G12721i00*G12721 + fb08*G0000*G12721_G12721i00 - bb02*G0000_G12721_G12721i01 - kp03*G0000_G12721_G12721i01 - bb06*G0000_G12721_G12721i01 ;
dydt(39)= + fb01*G0000_G12721i00*G12720 + fb08*G12721*G0000_G12720i01 - bb01*G0000_G12720_G12721i00 - kp00*G0000_G12720_G12721i00 - bb06*G0000_G12720_G12721i00 ;
dydt(40)= + fb05*G0000_G12721i00*TG00000 + fb08*G0000*G12721_TG00000i00 - bb05*G0000_G12721_TG00000i00 - kp04*G0000_G12721_TG00000i00 - bb06*G0000_G12721_TG00000i00 ;
dydt(41)= + fb03*G0802_G12720i00*G04011 + fb09*G0802*G04011_G12720i00 - bb04*G04011_G0802_G12720i00 - kp03*G04011_G0802_G12720i00 - bb07*G04011_G0802_G12720i00 ;
dydt(42)= + fb04*G0802_G12720i00*G12721 + fb09*G0802*G12720_G12721i00 - bb02*G0802_G12721_G12720i00 - kp03*G0802_G12721_G12720i00 - bb07*G0802_G12721_G12720i00 ;
dydt(43)= + fb03*G0802_G12721i00*G04011 + fb09*G0802*G04011_G12721i00 - bb04*G04011_G0802_G12721i00 - kp03*G04011_G0802_G12721i00 - bb07*G04011_G0802_G12721i00 ;
dydt(44)= + fb04*G0802_G12721i00*G12721 + fb09*G0802*G12721_G12721i00 - bb02*G0802_G12721_G12721i00 - kp03*G0802_G12721_G12721i00 - bb07*G0802_G12721_G12721i00 ;
dydt(45)= + fb03*G12720*G04011_LG0000i00 + fb07*LG0000*G04011_G12720i00 - bb04*G04011_G12720_LG0000i00 - kp03*G04011_G12720_LG0000i00 - bb03*G04011_G12720_LG0000i00 ;
dydt(46)= + fb04*G12720*G0802_G12721i00 + fb09*G0802*G12720_G12721i00 - bb02*G0802_G12720_G12721i01 - kp03*G0802_G12720_G12721i01 - bb07*G0802_G12720_G12721i01 ;
dydt(47)= + fb04*G12720*G12721_LG0000i00 + fb04*LG0000*G12720_G12721i00 - bb02*G12720_G12721_LG0000i00 - kp03*G12720_G12721_LG0000i00 - bb08*G12720_G12721_LG0000i00 ;
dydt(48)= + fb05*G12720_LG0000i00*TG00000 + fb04*LG0000*G12720_TG00000i00 - bb05*G12720_LG0000_TG00000i00 - kp04*G12720_LG0000_TG00000i00 - bb08*G12720_LG0000_TG00000i00 ;
dydt(49)= + fb03*G12721*G04011_LG0000i00 + fb07*LG0000*G04011_G12721i00 - bb04*G04011_G12721_LG0000i00 - kp03*G04011_G12721_LG0000i00 - bb03*G04011_G12721_LG0000i00 ;
dydt(50)= + fb04*G12721*G0802_G12721i00 + fb09*G0802*G12721_G12721i00 - bb02*G0802_G12721_G12721i01 - kp03*G0802_G12721_G12721i01 - bb07*G0802_G12721_G12721i01 ;
dydt(51)= + fb04*G12721*G12721_LG0000i00 + fb04*LG0000*G12721_G12721i00 - bb02*G12721_G12721_LG0000i00 - kp03*G12721_G12721_LG0000i00 - bb08*G12721_G12721_LG0000i00 ;
dydt(52)= + fb05*G12721_LG0000i00*TG00000 + fb04*LG0000*G12721_TG00000i00 - bb05*G12721_LG0000_TG00000i00 - kp04*G12721_LG0000_TG00000i00 - bb08*G12721_LG0000_TG00000i00 ;
dydt(53)= + fbu00*G12721 + bb07*G0802_G12721i01 - bb02*G12721i00 - kp03*G12721i00 - fb09*G0802*G12721i00 ;
dydt(54)= + fbu00*G0802_G12721i00 + fb09*G0802*G12721i00 - bb02*G0802_G12721i01 - kp03*G0802_G12721i01 - bb07*G0802_G12721i01 ;
dydt(55)= + bb03*G04010_LG0000i00 + bb03*G04011_LG0000i00 + bb08*G12720_LG0000i00 + bb08*G12721_LG0000i00 + bb03*G0000_G04010_LG0000i00 + bb08*G0000_G12720_LG0000i00 + bb08*G0000_G12720_LG0000i01 + bb08*G0000_G12721_LG0000i00 + bb03*G04011_G12720_LG0000i00 + bb03*G04011_G12721_LG0000i00 + bb08*G0802_G12720_LG0000i00 + bb08*G0802_G12721_LG0000i00 + bb08*G12720_G12721_LG0000i00 + bb08*G12720_LG0000_TG00000i00 + bb08*G12721_G12721_LG0000i00 + bb08*G12721_LG0000_TG00000i00 + clamp_source_LG0000 - fb07*G04010*LG0000 - fb07*G04011*LG0000 - fb04*G12720*LG0000 - fb04*G12721*LG0000 - fb07*LG0000*G0000_G04010i00 - fb04*LG0000*G0000_G12720i00 - fb04*LG0000*G0000_G12720i01 - fb04*LG0000*G0000_G12721i00 - fb07*LG0000*G04011_G12720i00 - fb07*LG0000*G04011_G12721i00 - fb04*LG0000*G0802_G12720i00 - fb04*LG0000*G0802_G12721i00 - fb04*LG0000*G12720_G12721i00 - fb04*LG0000*G12720_TG00000i00 - fb04*LG0000*G12721_G12721i00 - fb04*LG0000*G12721_TG00000i00 - clamp_sink_LG0000*LG0000 ;
dydt(56)= + bb07*G0802_G12720i00 + bb07*G0802_G12721i00 + bb07*G0802_G12721i01 + bb07*G0000_G0802_G12720i00 + bb07*G0000_G0802_G12720i01 + bb07*G0000_G0802_G12721i00 + bb07*G04011_G0802_G12720i00 + bb07*G04011_G0802_G12721i00 + bb07*G0802_G12720_G12721i01 + bb07*G0802_G12721_G12720i00 + bb07*G0802_G12720_LG0000i00 + bb07*G0802_G12721_G12721i00 + bb07*G0802_G12721_G12721i01 + bb07*G0802_G12721_LG0000i00 - fb09*G0802*G12720 - fb09*G0802*G12721 - fb09*G0802*G12721i00 - fb09*G0802*G0000_G12720i00 - fb09*G0802*G0000_G12720i01 - fb09*G0802*G0000_G12721i00 - fb09*G0802*G04011_G12720i00 - fb09*G0802*G04011_G12721i00 - fb09*G0802*G12720_G12721i00 - fb09*G0802*G12720_G12721i00 - fb09*G0802*G12720_LG0000i00 - fb09*G0802*G12721_G12721i00 - fb09*G0802*G12721_G12721i00 - fb09*G0802*G12721_LG0000i00 ;
dydt(57)= + fb07*G0000*G0802_G12720i00 + fb09*G0802*G0000_G12720i00 - bb02*G0000_G0802_G12720i00 - bb07*G0000_G0802_G12720i00 ;
dydt(58)= + fb08*G0000*G0802_G12721i00 + fb09*G0802*G0000_G12721i00 - bb06*G0000_G0802_G12721i00 - bb07*G0000_G0802_G12721i00 ;
dydt(59)= + fb07*G0000*G12720_LG0000i00 + fb04*LG0000*G0000_G12720i00 - bb02*G0000_G12720_LG0000i00 - bb08*G0000_G12720_LG0000i00 ;
dydt(60)= + fb08*G0000*G12721_LG0000i00 + fb04*LG0000*G0000_G12721i00 - bb06*G0000_G12721_LG0000i00 - bb08*G0000_G12721_LG0000i00 ;
dydt(61)= + fb09*G0802*G12720_LG0000i00 + fb04*LG0000*G0802_G12720i00 - bb07*G0802_G12720_LG0000i00 - bb08*G0802_G12720_LG0000i00 ;
dydt(62)= + fb09*G0802*G12721_LG0000i00 + fb04*LG0000*G0802_G12721i00 - bb07*G0802_G12721_LG0000i00 - bb08*G0802_G12721_LG0000i00 ;


ode_end_time = cputime;
ode_tot_cputime = ode_tot_cputime + (ode_end_time - ode_start_time);
