# Supplementary material for: Enzyme Sequestration as a Tuning Point in Controlling Response Dynamics of Signalling Networks
Source: PLoS Comput Biol. 2016 May 10;12(5):e1004918. doi: 10.1371/journal.pcbi.1004918 (PMC4862689; doi:10.1371/journal.pcbi.1004918)
Supplement: S5 Data — (ZIP) [file pcbi.1004918.s013.zip › S5_Data/Network No. 26/G052_I00Driver.m]

% File generated by Facile version 0.53a
%
tic;
global ode_tot_cputime;
global ode_num_calls;
ode_tot_cputime = 0.0;
ode_num_calls = 0;

% initial values (free nodes only)
G0000 = 8.97592425153892;
G04010 = 9.99999999999999;
G0000_G04010i00 = 0;
G04011 = 0;
G12720 = 9.09796541404939;
G0000_G12720i01 = 0;
G12721 = 0;
G1033R = 8.97592425153892;
TG00001 = 0;
G1033R_TG00001i00 = 0;
TG00000 = 9.99999999999999;
G1033T = 0;
G1033T_TG00001i00 = 0;
G04011_G12720i00 = 0;
G12720_G12721i00 = 0;
G12720_TG00000i00 = 0;
G04011_G12721i00 = 0;
G12721_G12721i00 = 0;
G12721_TG00000i00 = 0;
G04010_LG0000i00 = 0;
G0000_G04010_LG0000i00 = 0;
G04011_LG0000i00 = 0;
G0802_G12720i00 = 0;
G0000_G0802_G12720i01 = 0;
G0802_G12721i00 = 0;
G12720_LG0000i00 = 0;
G0000_G12720_LG0000i01 = 0;
G12721_LG0000i00 = 0;
G0000_G12720i00 = 0;
G0000_G04011_G12720i01 = 0;
G0000_G04010_G12720i00 = 0;
G0000_G12720_G12721i01 = 0;
G0000_G12720_G12720i00 = 0;
G0000_G12720_TG00000i00 = 0;
G0000_G12721i00 = 0;
G0000_G04011_G12721i01 = 0;
G0000_G04010_G12721i00 = 0;
G0000_G12721_G12721i01 = 0;
G0000_G12720_G12721i00 = 0;
G0000_G12721_TG00000i00 = 0;
G04011_G0802_G12720i00 = 0;
G0802_G12721_G12720i00 = 0;
G04011_G0802_G12721i00 = 0;
G0802_G12721_G12721i00 = 0;
G04011_G12720_LG0000i00 = 0;
G0802_G12720_G12721i01 = 0;
G12720_G12721_LG0000i00 = 0;
G12720_LG0000_TG00000i00 = 0;
G04011_G12721_LG0000i00 = 0;
G0802_G12721_G12721i01 = 0;
G12721_G12721_LG0000i00 = 0;
G12721_LG0000_TG00000i00 = 0;
G12721i00 = 0;
G0802_G12721i01 = 0;
LG0000 = 0.001;
G0802 = 9.60295054102668;
G0000_G0802_G12720i00 = 0;
G0000_G0802_G12721i00 = 0;
G0000_G12720_LG0000i00 = 0;
G0000_G12721_LG0000i00 = 0;
G0802_G12720_LG0000i00 = 0;
G0802_G12721_LG0000i00 = 0;
if exist('ivalues') == 0
ivalues = [G0000 G04010 G0000_G04010i00 G04011 G12720 G0000_G12720i01 G12721 G1033R ...
	TG00001 G1033R_TG00001i00 TG00000 G1033T G1033T_TG00001i00 G04011_G12720i00 G12720_G12721i00 G12720_TG00000i00 ...
	G04011_G12721i00 G12721_G12721i00 G12721_TG00000i00 G04010_LG0000i00 G0000_G04010_LG0000i00 G04011_LG0000i00 G0802_G12720i00 G0000_G0802_G12720i01 ...
	G0802_G12721i00 G12720_LG0000i00 G0000_G12720_LG0000i01 G12721_LG0000i00 G0000_G12720i00 G0000_G04011_G12720i01 G0000_G04010_G12720i00 G0000_G12720_G12721i01 ...
	G0000_G12720_G12720i00 G0000_G12720_TG00000i00 G0000_G12721i00 G0000_G04011_G12721i01 G0000_G04010_G12721i00 G0000_G12721_G12721i01 G0000_G12720_G12721i00 G0000_G12721_TG00000i00 ...
	G04011_G0802_G12720i00 G0802_G12721_G12720i00 G04011_G0802_G12721i00 G0802_G12721_G12721i00 G04011_G12720_LG0000i00 G0802_G12720_G12721i01 G12720_G12721_LG0000i00 G12720_LG0000_TG00000i00 ...
	G04011_G12721_LG0000i00 G0802_G12721_G12721i01 G12721_G12721_LG0000i00 G12721_LG0000_TG00000i00 G12721i00 G0802_G12721i01 LG0000 G0802 ...
	G0000_G0802_G12720i00 G0000_G0802_G12721i00 G0000_G12720_LG0000i00 G0000_G12721_LG0000i00 G0802_G12720_LG0000i00 G0802_G12721_LG0000i00];
end
% rate constants and constant expressions
fb00             = 63.0957344480193;
bb00             = 0.0630957344480193;
kp00             = 0.1;
fb01             = 251.188643150958;
bb01             = 0.00794328234724281;
fb02             = 0.125892541179417;
bb02             = 0.501187233627272;
kp01             = 0.0399183903354366;
fb03             = 0.251188643150958;
bb03             = 7.94328234724282;
kp02             = 0.0773682992102614;
bb04             = 0.0316227766016838;
kp03             = 2.03197279242401;
fb04             = 3.98107170553497;
fb05             = 1.99526231496888;
bb05             = 1;
kp04             = 450.774088920826;
fb06             = 1.99053585276749;
fbu00            = 3981.07170553497;
fb07             = 0.501187233627272;
fb08             = 0.0158489319246111;
bb06             = 0.125892541179417;
fb09             = 125.892541179417;
bb07             = 3.98107170553497;
bb08             = 1.99526231496888;
fu00             = 0.0563291422173031;
bu00             = 1.47940804663523;
fu01             = 0.0198451304911229;
bu01             = 4.1400806143969;
clamp_sink_LG0000 = 4.0;
global ode_rate_constants;
ode_rate_constants = [fb00 bb00 kp00 fb01 bb01 fb02 bb02 kp01 fb03 bb03 kp02 bb04 ...
	kp03 fb04 fb05 bb05 kp04 fb06 fbu00 fb07 fb08 bb06 fb09 bb07 ...
	bb08 fu00 bu00 fu01 bu01 clamp_sink_LG0000];

% time interval
t0= 0;
tf= 20000;

% call solver routine 
global event_times;
global event_flags;
ode_events = [0 0 0 0 0 0 0];
[t, y, intervals]= G052_I00_ode_event(@ode23s, @G052_I00_odes, [t0:1.0:tf], ivalues, odeset(), ode_events, [500.0], [0.001], [1e-06]);


% map free node state vector names
G0000 = y(:,1); G04010 = y(:,2); G0000_G04010i00 = y(:,3); G04011 = y(:,4); G12720 = y(:,5); G0000_G12720i01 = y(:,6); G12721 = y(:,7); G1033R = y(:,8); TG00001 = y(:,9); G1033R_TG00001i00 = y(:,10); 
TG00000 = y(:,11); G1033T = y(:,12); G1033T_TG00001i00 = y(:,13); G04011_G12720i00 = y(:,14); G12720_G12721i00 = y(:,15); G12720_TG00000i00 = y(:,16); G04011_G12721i00 = y(:,17); G12721_G12721i00 = y(:,18); G12721_TG00000i00 = y(:,19); G04010_LG0000i00 = y(:,20); 
G0000_G04010_LG0000i00 = y(:,21); G04011_LG0000i00 = y(:,22); G0802_G12720i00 = y(:,23); G0000_G0802_G12720i01 = y(:,24); G0802_G12721i00 = y(:,25); G12720_LG0000i00 = y(:,26); G0000_G12720_LG0000i01 = y(:,27); G12721_LG0000i00 = y(:,28); G0000_G12720i00 = y(:,29); G0000_G04011_G12720i01 = y(:,30); 
G0000_G04010_G12720i00 = y(:,31); G0000_G12720_G12721i01 = y(:,32); G0000_G12720_G12720i00 = y(:,33); G0000_G12720_TG00000i00 = y(:,34); G0000_G12721i00 = y(:,35); G0000_G04011_G12721i01 = y(:,36); G0000_G04010_G12721i00 = y(:,37); G0000_G12721_G12721i01 = y(:,38); G0000_G12720_G12721i00 = y(:,39); G0000_G12721_TG00000i00 = y(:,40); 
G04011_G0802_G12720i00 = y(:,41); G0802_G12721_G12720i00 = y(:,42); G04011_G0802_G12721i00 = y(:,43); G0802_G12721_G12721i00 = y(:,44); G04011_G12720_LG0000i00 = y(:,45); G0802_G12720_G12721i01 = y(:,46); G12720_G12721_LG0000i00 = y(:,47); G12720_LG0000_TG00000i00 = y(:,48); G04011_G12721_LG0000i00 = y(:,49); G0802_G12721_G12721i01 = y(:,50); 
G12721_G12721_LG0000i00 = y(:,51); G12721_LG0000_TG00000i00 = y(:,52); G12721i00 = y(:,53); G0802_G12721i01 = y(:,54); LG0000 = y(:,55); G0802 = y(:,56); G0000_G0802_G12720i00 = y(:,57); G0000_G0802_G12721i00 = y(:,58); G0000_G12720_LG0000i00 = y(:,59); G0000_G12721_LG0000i00 = y(:,60); 
G0802_G12720_LG0000i00 = y(:,61); G0802_G12721_LG0000i00 = y(:,62); 


if (ode_num_calls > 0)
  ode_avg_cputime = ode_tot_cputime/ode_num_calls*1000;
  str = sprintf('ODE STATS: num ode calls=%d, tot time=%f, avg time=%fms', ode_num_calls, ode_tot_cputime, ode_avg_cputime);
  disp (str)
end

% issue done message for calling/wrapper scripts
str = sprintf('Facile driver script done (elapsed time %f)',toc);
disp (str)
