# Supplementary material for: Enzyme Sequestration as a Tuning Point in Controlling Response Dynamics of Signalling Networks
Source: PLoS Comput Biol. 2016 May 10;12(5):e1004918. doi: 10.1371/journal.pcbi.1004918 (PMC4862689; doi:10.1371/journal.pcbi.1004918)
Supplement: S5 Data — (ZIP) [file pcbi.1004918.s013.zip › S5_Data/Network No. 3/G218_I00.eqn]

# Facile model created by Allosteric Network Compiler (ANC)
# ANC version 1.01 released 2011/08/26
# Wed Feb 26 08:54:29 GMT 2014


# REACTION CLASS: CatalyticReaction
# ---------------------------------
G0401R               + TG00000              <-> G0401R_TG00000i00               ; fb00=251.188643150958; bb00=1  # (R!08) Kd = 0.00398107170553497
G0401R_TG00000i00                            -> G0401R + TG00001                ; kp00=0.027349547583659         # (R!09)
G0401T               + TG00000              <-> G0401T_TG00000i00               ; fb01=0.0316227766016838; bb01=0.00199526231496888 # (R!13) Kd = 0.0630957344480193
G0401T_TG00000i00                            -> G0401T + TG00001                ; kp01=574.818572447986          # (R!14)
G0802                + TG00001              <-> G0802_TG00001i00                ; fb02=125.892541179417; bb02=0.0630957344480193 # (R!34) Kd = 0.000501187233627271
G0802_TG00001i00                             -> G0802 + TG00000                 ; kp02=0.0488820667927521        # (R!35)
G0000_G0401Ri00      + TG00000              <-> G0000_G0401R_TG00000i00         ; fb00=251.188643150958; bb00=1  # (R!54) Kd = 0.00398107170553497
G0000_G0401R_TG00000i00                      -> G0000_G0401Ri00 + TG00001       ; kp00=0.027349547583659         # (R!55)
G0000_G0401Ti00      + TG00000              <-> G0000_G0401T_TG00000i00         ; fb01=0.0316227766016838; bb01=0.00199526231496888 # (R!56) Kd = 0.0630957344480193
G0000_G0401T_TG00000i00                      -> G0000_G0401Ti00 + TG00001       ; kp01=574.818572447986          # (R!57)
G0401R_G1033i00      + TG00000              <-> G0401R_G1033_TG00000i00         ; fb00=251.188643150958; bb00=1  # (R!58) Kd = 0.00398107170553497
G0401R_G1033_TG00000i00                      -> G0401R_G1033i00 + TG00001       ; kp00=0.027349547583659         # (R!59)
G0401T_G1033i00      + TG00000              <-> G0401T_G1033_TG00000i00         ; fb01=0.0316227766016838; bb01=0.00199526231496888 # (R!60) Kd = 0.0630957344480193
G0401T_G1033_TG00000i00                      -> G0401T_G1033i00 + TG00001       ; kp01=574.818572447986          # (R!61)

# REACTION CLASS: BindingReaction
# -------------------------------
G0000                + G0401R               <-> G0000_G0401Ri00                 ; fb03=7.94328234724282; bb03=0.0316227766016838 # (R!02) Kd = 0.00398107170553497
G0000                + G0401R               <-> G0000_G0401Ri01                 ; fb04=1; bb04=1.99526231496888  # (R!03) Kd = 1.99526231496888
G0000                + G0401T               <-> G0000_G0401Ti00                 ; fb05=3.98107170553497; bb02=0.0630957344480193 # (R!04) Kd = 0.0158489319246111
G0000                + G0401T               <-> G0000_G0401Ti01                 ; fb06=1.99526231496888; bb05=15.8489319246111 # (R!05) Kd = 7.9432823472428
G0000                + LG0000               <-> G0000_LG0000i00                 ; fb07=0.251188643150958; bb02=0.0630957344480193 # (R!01) Kd = 0.251188643150958
G0401R               + G1033                <-> G0401R_G1033i00                 ; fb05=3.98107170553497; bb06=0.0158489319246111 # (R!06) Kd = 0.00398107170553497
G0401R               + G1033                <-> G0401R_G1033i01                 ; fb06=1.99526231496888; bb07=3.98107170553497 # (R!07) Kd = 1.99526231496888
G0401T               + G1033                <-> G0401T_G1033i00                 ; fb03=7.94328234724282; bb08=0.125892541179417 # (R!11) Kd = 0.0158489319246112
G0401T               + G1033                <-> G0401T_G1033i01                 ; fb04=1; bb09=7.94328234724282  # (R!12) Kd = 7.94328234724282
G1033                + LG0000               <-> G1033_LG0000i00                 ; fb07=0.251188643150958; bb08=0.125892541179417 # (R!10) Kd = 0.501187233627273
G0000                + G0000_G0401Ri00      <-> G0000_G0000_G0401Ri00           ; fb04=1; bb04=1.99526231496888  # (R!20) Kd = 1.99526231496888
G0000                + G0000_G0401Ri01      <-> G0000_G0000_G0401Ri00           ; fb03=7.94328234724282; bb03=0.0316227766016838 # (R!21) Kd = 0.00398107170553497
G0000                + G0000_G0401Ti00      <-> G0000_G0000_G0401Ti00           ; fb06=1.99526231496888; bb05=15.8489319246111 # (R!22) Kd = 7.9432823472428
G0000                + G0000_G0401Ti01      <-> G0000_G0000_G0401Ti00           ; fb05=3.98107170553497; bb02=0.0630957344480193 # (R!23) Kd = 0.0158489319246111
G0000                + G0401R_G1033i00      <-> G0000_G0401R_G1033i00           ; fb04=1; bb04=1.99526231496888  # (R!24) Kd = 1.99526231496888
G0000                + G0401R_G1033i01      <-> G0000_G0401R_G1033i01           ; fb03=7.94328234724282; bb03=0.0316227766016838 # (R!25) Kd = 0.00398107170553497
G0000                + G0401R_TG00000i00    <-> G0000_G0401R_TG00000i00         ; fb03=7.94328234724282; bb03=0.0316227766016838 # (R!26) Kd = 0.00398107170553497
G0000                + G0401T_G1033i00      <-> G0000_G0401T_G1033i00           ; fb06=1.99526231496888; bb05=15.8489319246111 # (R!27) Kd = 7.9432823472428
G0000                + G0401T_G1033i01      <-> G0000_G0401T_G1033i01           ; fb05=3.98107170553497; bb02=0.0630957344480193 # (R!28) Kd = 0.0158489319246111
G0000                + G0401T_TG00000i00    <-> G0000_G0401T_TG00000i00         ; fb05=3.98107170553497; bb02=0.0630957344480193 # (R!29) Kd = 0.0158489319246111
G0401R               + G0000_LG0000i00      <-> G0000_G0401R_LG0000i00          ; fb03=7.94328234724282; bb03=0.0316227766016838 # (R!30) Kd = 0.00398107170553497
G0401R               + G0000_LG0000i00      <-> G0000_G0401R_LG0000i01          ; fb04=1; bb04=1.99526231496888  # (R!32) Kd = 1.99526231496888
G0401R               + G1033_LG0000i00      <-> G0401R_G1033_LG0000i00          ; fb05=3.98107170553497; bb06=0.0158489319246111 # (R!31) Kd = 0.00398107170553497
G0401R               + G1033_LG0000i00      <-> G0401R_G1033_LG0000i01          ; fb06=1.99526231496888; bb07=3.98107170553497 # (R!33) Kd = 1.99526231496888
G0401T               + G0000_LG0000i00      <-> G0000_G0401T_LG0000i00          ; fb05=3.98107170553497; bb02=0.0630957344480193 # (R!62) Kd = 0.0158489319246111
G0401T               + G0000_LG0000i00      <-> G0000_G0401T_LG0000i01          ; fb06=1.99526231496888; bb05=15.8489319246111 # (R!64) Kd = 7.9432823472428
G0401T               + G1033_LG0000i00      <-> G0401T_G1033_LG0000i00          ; fb03=7.94328234724282; bb08=0.125892541179417 # (R!63) Kd = 0.0158489319246112
G0401T               + G1033_LG0000i00      <-> G0401T_G1033_LG0000i01          ; fb04=1; bb09=7.94328234724282  # (R!65) Kd = 7.94328234724282
G1033                + G0000_G0401Ri00      <-> G0000_G0401R_G1033i01           ; fb06=1.99526231496888; bb07=3.98107170553497 # (R!36) Kd = 1.99526231496888
G1033                + G0000_G0401Ri01      <-> G0000_G0401R_G1033i00           ; fb05=3.98107170553497; bb06=0.0158489319246111 # (R!37) Kd = 0.00398107170553497
G1033                + G0000_G0401Ti00      <-> G0000_G0401T_G1033i01           ; fb04=1; bb09=7.94328234724282  # (R!38) Kd = 7.94328234724282
G1033                + G0000_G0401Ti01      <-> G0000_G0401T_G1033i00           ; fb03=7.94328234724282; bb08=0.125892541179417 # (R!39) Kd = 0.0158489319246112
G1033                + G0401R_G1033i00      <-> G0401R_G1033_G1033i00           ; fb06=1.99526231496888; bb07=3.98107170553497 # (R!40) Kd = 1.99526231496888
G1033                + G0401R_G1033i01      <-> G0401R_G1033_G1033i00           ; fb05=3.98107170553497; bb06=0.0158489319246111 # (R!41) Kd = 0.00398107170553497
G1033                + G0401R_TG00000i00    <-> G0401R_G1033_TG00000i00         ; fb05=3.98107170553497; bb06=0.0158489319246111 # (R!42) Kd = 0.00398107170553497
G1033                + G0401T_G1033i00      <-> G0401T_G1033_G1033i00           ; fb04=1; bb09=7.94328234724282  # (R!43) Kd = 7.94328234724282
G1033                + G0401T_G1033i01      <-> G0401T_G1033_G1033i00           ; fb03=7.94328234724282; bb08=0.125892541179417 # (R!44) Kd = 0.0158489319246112
G1033                + G0401T_TG00000i00    <-> G0401T_G1033_TG00000i00         ; fb03=7.94328234724282; bb08=0.125892541179417 # (R!45) Kd = 0.0158489319246112
LG0000               + G0000_G0401Ri00      <-> G0000_G0401R_LG0000i00          ; fb07=0.251188643150958; bb02=0.0630957344480193 # (R!46) Kd = 0.251188643150958
LG0000               + G0000_G0401Ri01      <-> G0000_G0401R_LG0000i01          ; fb07=0.251188643150958; bb02=0.0630957344480193 # (R!47) Kd = 0.251188643150958
LG0000               + G0000_G0401Ti00      <-> G0000_G0401T_LG0000i00          ; fb07=0.251188643150958; bb02=0.0630957344480193 # (R!48) Kd = 0.251188643150958
LG0000               + G0000_G0401Ti01      <-> G0000_G0401T_LG0000i01          ; fb07=0.251188643150958; bb02=0.0630957344480193 # (R!49) Kd = 0.251188643150958
LG0000               + G0401R_G1033i00      <-> G0401R_G1033_LG0000i00          ; fb07=0.251188643150958; bb08=0.125892541179417 # (R!50) Kd = 0.501187233627273
LG0000               + G0401R_G1033i01      <-> G0401R_G1033_LG0000i01          ; fb07=0.251188643150958; bb08=0.125892541179417 # (R!51) Kd = 0.501187233627273
LG0000               + G0401T_G1033i00      <-> G0401T_G1033_LG0000i00          ; fb07=0.251188643150958; bb08=0.125892541179417 # (R!52) Kd = 0.501187233627273
LG0000               + G0401T_G1033i01      <-> G0401T_G1033_LG0000i01          ; fb07=0.251188643150958; bb08=0.125892541179417 # (R!53) Kd = 0.501187233627273

# REACTION CLASS: AllostericReaction
# ----------------------------------
G0401R                                      <-> G0401T                          ; fu00=57.2236765935022; bu00=0.314453336552752 # (R!00) Keq = 181.978277670151
G0000_G0401Ri00                             <-> G0000_G0401Ti00                 ; fu01=22.1142661323211; bu01=0.483785649118133 # (R!15) Keq = 45.7108766509135
G0000_G0401Ri01                             <-> G0000_G0401Ti01                 ; fu02=22.1142661323212; bu01=0.483785649118133 # (R!16) Keq = 45.7108766509137
G0401R_G1033i00                             <-> G0401T_G1033i00                 ; fu01=22.1142661323211; bu01=0.483785649118133 # (R!17) Keq = 45.7108766509134
G0401R_G1033i01                             <-> G0401T_G1033i01                 ; fu01=22.1142661323211; bu01=0.483785649118133 # (R!18) Keq = 45.7108766509135
G0401R_TG00000i00                           <-> G0401T_TG00000i00               ; fu03=8.54612628344569; bu02=0.744302976264937 # (R!19) Keq = 11.4820530831838
G0000_G0000_G0401Ri00                       <-> G0000_G0000_G0401Ti00           ; fu03=8.54612628344569; bu02=0.744302976264937 # (R!66) Keq = 11.4820530831838
G0000_G0401R_G1033i00                       <-> G0000_G0401T_G1033i00           ; fu04=8.54612628344568; bu02=0.744302976264937 # (R!67) Keq = 11.4820530831838
G0000_G0401R_G1033i01                       <-> G0000_G0401T_G1033i01           ; fu05=8.54612628344567; bu02=0.744302976264937 # (R!68) Keq = 11.4820530831838
G0000_G0401R_LG0000i00                      <-> G0000_G0401T_LG0000i00          ; fu01=22.1142661323211; bu01=0.483785649118133 # (R!70) Keq = 45.7108766509135
G0000_G0401R_LG0000i01                      <-> G0000_G0401T_LG0000i01          ; fu02=22.1142661323212; bu01=0.483785649118133 # (R!72) Keq = 45.7108766509137
G0000_G0401R_TG00000i00                     <-> G0000_G0401T_TG00000i00         ; fu06=3.30267683384053; bu03=1.14510821370307 # (R!69) Keq = 2.88416133455221
G0401R_G1033_G1033i00                       <-> G0401T_G1033_G1033i00           ; fu07=8.54612628344566; bu04=0.744302976264938 # (R!74) Keq = 11.4820530831837
G0401R_G1033_LG0000i00                      <-> G0401T_G1033_LG0000i00          ; fu01=22.1142661323211; bu01=0.483785649118133 # (R!71) Keq = 45.7108766509134
G0401R_G1033_LG0000i01                      <-> G0401T_G1033_LG0000i01          ; fu01=22.1142661323211; bu01=0.483785649118133 # (R!73) Keq = 45.7108766509135
G0401R_G1033_TG00000i00                     <-> G0401T_G1033_TG00000i00         ; fu08=3.30267683384052; bu03=1.14510821370307 # (R!75) Keq = 2.8841613345522


# CUSTOM REACTIONS (from EQN section)
# -----------------------------------
null -> LG0000; clamp_source_LG0000="(+(event_flags(1) && ~event_flags(4))*min((t-event_times(1))/1000, 1)*3.33333333333333*4.0+event_flags(4)*max(1-(t-event_times(4))/1000, 0)*3.33333333333333*4.0+(event_flags(2) && ~event_flags(5))*min((t-event_times(2))/1000, 1)*3.33333333333333*4.0+event_flags(5)*max(1-(t-event_times(5))/1000, 0)*3.33333333333333*4.0+(event_flags(3) && ~event_flags(6))*min((t-event_times(3))/1000, 1)*3.33333333333333*4.0+event_flags(6)*max(1-(t-event_times(6))/1000, 0)*3.33333333333333*4.0)"
LG0000 -> null; clamp_sink_LG0000=4.0


# INITIAL CONCENTRATIONS (compiled from MODEL section)
# ----------------------------------------------------
INIT:
G0000 = 25.3917177626965
G0401R = 1.02046391942289
G0802 = 1.00677529813686
G1033 = 25.3917177626965
LG0000 = 0.001
TG00000 = 9.99999999999999


# CONFIG (from CONFIG section)
# ----------------------------
CONFIG:
ode_event_times = ~ ~ ~ ~ ~ ~ ~;
SS_timescale = 500.0;
t_final = 20000;
t_vector = [t0:1.0:tf];
matlab_ode_solver = ode23s;
matlab_solver_options{InitialStep} = 1e-8;
matlab_solver_options{AbsTol} = 1e-9;
matlab_solver_options{RelTol} = 1e-3;
matlab_solver_options{MaxStep} = 500.0;
