# Supplementary material for: Enzyme Sequestration as a Tuning Point in Controlling Response Dynamics of Signalling Networks
Source: PLoS Comput Biol. 2016 May 10;12(5):e1004918. doi: 10.1371/journal.pcbi.1004918 (PMC4862689; doi:10.1371/journal.pcbi.1004918)
Supplement: S5 Data — (ZIP) [file pcbi.1004918.s013.zip › S5_Data/Network No. 3/G218_I00Driver.m]

% File generated by Facile version 0.53a
%
tic;
global ode_tot_cputime;
global ode_num_calls;
ode_tot_cputime = 0.0;
ode_num_calls = 0;

% initial values (free nodes only)
G0401R = 1.02046391942289;
TG00000 = 9.99999999999999;
G0401R_TG00000i00 = 0;
TG00001 = 0;
G0401T = 0;
G0401T_TG00000i00 = 0;
G0802 = 1.00677529813686;
G0802_TG00001i00 = 0;
G0000_G0401Ri00 = 0;
G0000_G0401R_TG00000i00 = 0;
G0000_G0401Ti00 = 0;
G0000_G0401T_TG00000i00 = 0;
G0401R_G1033i00 = 0;
G0401R_G1033_TG00000i00 = 0;
G0401T_G1033i00 = 0;
G0401T_G1033_TG00000i00 = 0;
G0000 = 25.3917177626965;
G0000_G0401Ri01 = 0;
G0000_G0401Ti01 = 0;
LG0000 = 0.001;
G0000_LG0000i00 = 0;
G1033 = 25.3917177626965;
G0401R_G1033i01 = 0;
G0401T_G1033i01 = 0;
G1033_LG0000i00 = 0;
G0000_G0000_G0401Ri00 = 0;
G0000_G0000_G0401Ti00 = 0;
G0000_G0401R_G1033i00 = 0;
G0000_G0401R_G1033i01 = 0;
G0000_G0401T_G1033i00 = 0;
G0000_G0401T_G1033i01 = 0;
G0000_G0401R_LG0000i00 = 0;
G0000_G0401R_LG0000i01 = 0;
G0401R_G1033_LG0000i00 = 0;
G0401R_G1033_LG0000i01 = 0;
G0000_G0401T_LG0000i00 = 0;
G0000_G0401T_LG0000i01 = 0;
G0401T_G1033_LG0000i00 = 0;
G0401T_G1033_LG0000i01 = 0;
G0401R_G1033_G1033i00 = 0;
G0401T_G1033_G1033i00 = 0;
if exist('ivalues') == 0
ivalues = [G0401R TG00000 G0401R_TG00000i00 TG00001 G0401T G0401T_TG00000i00 G0802 G0802_TG00001i00 ...
	G0000_G0401Ri00 G0000_G0401R_TG00000i00 G0000_G0401Ti00 G0000_G0401T_TG00000i00 G0401R_G1033i00 G0401R_G1033_TG00000i00 G0401T_G1033i00 G0401T_G1033_TG00000i00 ...
	G0000 G0000_G0401Ri01 G0000_G0401Ti01 LG0000 G0000_LG0000i00 G1033 G0401R_G1033i01 G0401T_G1033i01 ...
	G1033_LG0000i00 G0000_G0000_G0401Ri00 G0000_G0000_G0401Ti00 G0000_G0401R_G1033i00 G0000_G0401R_G1033i01 G0000_G0401T_G1033i00 G0000_G0401T_G1033i01 G0000_G0401R_LG0000i00 ...
	G0000_G0401R_LG0000i01 G0401R_G1033_LG0000i00 G0401R_G1033_LG0000i01 G0000_G0401T_LG0000i00 G0000_G0401T_LG0000i01 G0401T_G1033_LG0000i00 G0401T_G1033_LG0000i01 G0401R_G1033_G1033i00 ...
	G0401T_G1033_G1033i00];
end
% rate constants and constant expressions
fb00             = 251.188643150958;
bb00             = 1;
kp00             = 0.027349547583659;
fb01             = 0.0316227766016838;
bb01             = 0.00199526231496888;
kp01             = 574.818572447986;
fb02             = 125.892541179417;
bb02             = 0.0630957344480193;
kp02             = 0.0488820667927521;
fb03             = 7.94328234724282;
bb03             = 0.0316227766016838;
fb04             = 1;
bb04             = 1.99526231496888;
fb05             = 3.98107170553497;
fb06             = 1.99526231496888;
bb05             = 15.8489319246111;
fb07             = 0.251188643150958;
bb06             = 0.0158489319246111;
bb07             = 3.98107170553497;
bb08             = 0.125892541179417;
bb09             = 7.94328234724282;
fu00             = 57.2236765935022;
bu00             = 0.314453336552752;
fu01             = 22.1142661323211;
bu01             = 0.483785649118133;
fu02             = 22.1142661323212;
fu03             = 8.54612628344569;
bu02             = 0.744302976264937;
fu04             = 8.54612628344568;
fu05             = 8.54612628344567;
fu06             = 3.30267683384053;
bu03             = 1.14510821370307;
fu07             = 8.54612628344566;
bu04             = 0.744302976264938;
fu08             = 3.30267683384052;
clamp_sink_LG0000 = 4.0;
global ode_rate_constants;
ode_rate_constants = [fb00 bb00 kp00 fb01 bb01 kp01 fb02 bb02 kp02 fb03 bb03 fb04 ...
	bb04 fb05 fb06 bb05 fb07 bb06 bb07 bb08 bb09 fu00 bu00 fu01 ...
	bu01 fu02 fu03 bu02 fu04 fu05 fu06 bu03 fu07 bu04 fu08 clamp_sink_LG0000 ...
	];

% time interval
t0= 0;
tf= 20000;

% call solver routine 
global event_times;
global event_flags;
ode_events = [0 0 0 0 0 0 0];
[t, y, intervals]= G218_I00_ode_event(@ode23s, @G218_I00_odes, [t0:1.0:tf], ivalues, odeset(), ode_events, [500.0], [0.001], [1e-06]);


% map free node state vector names
G0401R = y(:,1); TG00000 = y(:,2); G0401R_TG00000i00 = y(:,3); TG00001 = y(:,4); G0401T = y(:,5); G0401T_TG00000i00 = y(:,6); G0802 = y(:,7); G0802_TG00001i00 = y(:,8); G0000_G0401Ri00 = y(:,9); G0000_G0401R_TG00000i00 = y(:,10); 
G0000_G0401Ti00 = y(:,11); G0000_G0401T_TG00000i00 = y(:,12); G0401R_G1033i00 = y(:,13); G0401R_G1033_TG00000i00 = y(:,14); G0401T_G1033i00 = y(:,15); G0401T_G1033_TG00000i00 = y(:,16); G0000 = y(:,17); G0000_G0401Ri01 = y(:,18); G0000_G0401Ti01 = y(:,19); LG0000 = y(:,20); 
G0000_LG0000i00 = y(:,21); G1033 = y(:,22); G0401R_G1033i01 = y(:,23); G0401T_G1033i01 = y(:,24); G1033_LG0000i00 = y(:,25); G0000_G0000_G0401Ri00 = y(:,26); G0000_G0000_G0401Ti00 = y(:,27); G0000_G0401R_G1033i00 = y(:,28); G0000_G0401R_G1033i01 = y(:,29); G0000_G0401T_G1033i00 = y(:,30); 
G0000_G0401T_G1033i01 = y(:,31); G0000_G0401R_LG0000i00 = y(:,32); G0000_G0401R_LG0000i01 = y(:,33); G0401R_G1033_LG0000i00 = y(:,34); G0401R_G1033_LG0000i01 = y(:,35); G0000_G0401T_LG0000i00 = y(:,36); G0000_G0401T_LG0000i01 = y(:,37); G0401T_G1033_LG0000i00 = y(:,38); G0401T_G1033_LG0000i01 = y(:,39); G0401R_G1033_G1033i00 = y(:,40); 
G0401T_G1033_G1033i00 = y(:,41); 


if (ode_num_calls > 0)
  ode_avg_cputime = ode_tot_cputime/ode_num_calls*1000;
  str = sprintf('ODE STATS: num ode calls=%d, tot time=%f, avg time=%fms', ode_num_calls, ode_tot_cputime, ode_avg_cputime);
  disp (str)
end

% issue done message for calling/wrapper scripts
str = sprintf('Facile driver script done (elapsed time %f)',toc);
disp (str)
