# Supplementary material for: Enzyme Sequestration as a Tuning Point in Controlling Response Dynamics of Signalling Networks
Source: PLoS Comput Biol. 2016 May 10;12(5):e1004918. doi: 10.1371/journal.pcbi.1004918 (PMC4862689; doi:10.1371/journal.pcbi.1004918)
Supplement: S5 Data — (ZIP) [file pcbi.1004918.s013.zip › S5_Data/Network No. 32/G106_I00.eqn]

# Facile model created by Allosteric Network Compiler (ANC)
# ANC version 1.01 released 2011/08/26
# Sat Dec 21 15:27:52 GMT 2013


# REACTION CLASS: CatalyticReaction
# ---------------------------------
G0401R               + TG00000              <-> G0401R_TG00000i00               ; fb00=0.501187233627272; bb00=1 # (R!02) Kd = 1.99526231496888
G0401R_TG00000i00                            -> G0401R + TG00001                ; kp00=2.45487467424783          # (R!03)
G0401T               + TG00000              <-> G0401T_TG00000i00               ; fb01=3.98107170553497; bb01=1.99526231496888 # (R!08) Kd = 0.501187233627273
G0401T_TG00000i00                            -> G0401T + TG00001                ; kp01=0.00498823854688233       # (R!09)
G2463                + TG00001              <-> G2463_TG00001i01                ; fb02=31.6227766016838; bb02=0.0158489319246111 # (R!15) Kd = 0.000501187233627271
G2463_TG00001i01                             -> G2463 + TG00000                 ; kp02=0.0197782418548823        # (R!16)
G2463                + TG00000              <-> G2463_TG00000i00                ; fb03=0.00794328234724282; bb03=3.98107170553497 # (R!06) Kd = 501.187233627272
G2463_TG00000i00                             -> G2463 + TG00001                 ; kp03=2.66207288182206          # (R!07)
G0401R_G2058i00      + TG00000              <-> G0401R_G2058_TG00000i00         ; fb00=0.501187233627272; bb00=1 # (R!19) Kd = 1.99526231496888
G0401R_G2058_TG00000i00                      -> G0401R_G2058i00 + TG00001       ; kp00=2.45487467424783          # (R!20)
G0401T_G2058i00      + TG00000              <-> G0401T_G2058_TG00000i00         ; fb01=3.98107170553497; bb01=1.99526231496888 # (R!21) Kd = 0.501187233627273
G0401T_G2058_TG00000i00                      -> G0401T_G2058i00 + TG00001       ; kp01=0.00498823854688233       # (R!22)

# REACTION CLASS: BindingReaction
# -------------------------------
G0401R               + G2058                <-> G0401R_G2058i00                 ; fb04=7.94328234724282; bb00=1  # (R!01) Kd = 0.125892541179417
G0401T               + G2058                <-> G0401T_G2058i00                 ; fb05=0.125892541179417; bb04=7.94328234724282 # (R!05) Kd = 63.0957344480192
G2058                + LG0000               <-> G2058_LG0000i00                 ; fb06=1; bb00=1                 # (R!04) Kd = 1
G0401R               + G2058_LG0000i00      <-> G0401R_G2058_LG0000i00          ; fb04=7.94328234724282; bb00=1  # (R!12) Kd = 0.125892541179417
G0401T               + G2058_LG0000i00      <-> G0401T_G2058_LG0000i00          ; fb05=0.125892541179417; bb04=7.94328234724282 # (R!23) Kd = 63.0957344480192
G2058                + G0401R_TG00000i00    <-> G0401R_G2058_TG00000i00         ; fb04=7.94328234724282; bb00=1  # (R!13) Kd = 0.125892541179417
G2058                + G0401T_TG00000i00    <-> G0401T_G2058_TG00000i00         ; fb05=0.125892541179417; bb04=7.94328234724282 # (R!14) Kd = 63.0957344480192
LG0000               + G0401R_G2058i00      <-> G0401R_G2058_LG0000i00          ; fb06=1; bb00=1                 # (R!17) Kd = 1
LG0000               + G0401T_G2058i00      <-> G0401T_G2058_LG0000i00          ; fb06=1; bb00=1                 # (R!18) Kd = 1

# REACTION CLASS: AllostericReaction
# ----------------------------------
G0401R                                      <-> G0401T                          ; fu00=2.38408427451675; bu00=0.115754694182649 # (R!00) Keq = 20.5960051240333
G0401R_G2058i00                             <-> G0401T_G2058i00                 ; fu01=0.00478587001925562; bu01=0.116460300966399 # (R!10) Keq = 0.0410944328628897
G0401R_TG00000i00                           <-> G0401T_TG00000i00               ; fu02=9.47840131732523; bu02=0.115598474160456 # (R!11) Keq = 81.9941732463424
G0401R_G2058_LG0000i00                      <-> G0401T_G2058_LG0000i00          ; fu01=0.00478587001925562; bu01=0.116460300966399 # (R!24) Keq = 0.0410944328628897
G0401R_G2058_TG00000i00                     <-> G0401T_G2058_TG00000i00         ; fu03=0.0190271783510064; bu03=0.11630312867261 # (R!25) Keq = 0.163599883925457


# CUSTOM REACTIONS (from EQN section)
# -----------------------------------
null -> LG0000; clamp_source_LG0000="(+(event_flags(1) && ~event_flags(4))*min((t-event_times(1))/1000, 1)*3.33333333333333*4.0+event_flags(4)*max(1-(t-event_times(4))/1000, 0)*3.33333333333333*4.0+(event_flags(2) && ~event_flags(5))*min((t-event_times(2))/1000, 1)*3.33333333333333*4.0+event_flags(5)*max(1-(t-event_times(5))/1000, 0)*3.33333333333333*4.0+(event_flags(3) && ~event_flags(6))*min((t-event_times(3))/1000, 1)*3.33333333333333*4.0+event_flags(6)*max(1-(t-event_times(6))/1000, 0)*3.33333333333333*4.0)"
LG0000 -> null; clamp_sink_LG0000=4.0


# INITIAL CONCENTRATIONS (compiled from MODEL section)
# ----------------------------------------------------
INIT:
G0401R = 9.73351706707067
G2058 = 23.1012970008316
G2463 = 266.207288182206
LG0000 = 0.001
TG00000 = 1000


# CONFIG (from CONFIG section)
# ----------------------------
CONFIG:
ode_event_times = ~ ~ ~ ~ ~ ~ ~;
SS_timescale = 500.0;
t_final = 20000;
t_vector = [t0:1.0:tf];
matlab_ode_solver = ode23s;
matlab_solver_options{InitialStep} = 1e-8;
matlab_solver_options{AbsTol} = 1e-9;
matlab_solver_options{RelTol} = 1e-3;
matlab_solver_options{MaxStep} = 500.0;
