# Supplementary material for: Enzyme Sequestration as a Tuning Point in Controlling Response Dynamics of Signalling Networks
Source: PLoS Comput Biol. 2016 May 10;12(5):e1004918. doi: 10.1371/journal.pcbi.1004918 (PMC4862689; doi:10.1371/journal.pcbi.1004918)
Supplement: S5 Data — (ZIP) [file pcbi.1004918.s013.zip › S5_Data/Network No. 35/G109_I00.eqn]

# Facile model created by Allosteric Network Compiler (ANC)
# ANC version 1.01 released 2011/08/26
# Sat Dec 21 13:27:32 GMT 2013


# REACTION CLASS: CatalyticReaction
# ---------------------------------
G0401R0              + TG00000              <-> G0401R0_TG00000i00              ; fb00=0.00794328234724282; bb00=0.0316227766016838 # (R!04) Kd = 3.98107170553497
G0401R0_TG00000i00                           -> G0401R0 + TG00001               ; kp00=18.1160919420041          # (R!05)
G0401T0              + TG00000              <-> G0401T0_TG00000i00              ; fb01=3.98107170553497; bb01=1.99526231496888 # (R!06) Kd = 0.501187233627273
G0401T0_TG00000i00                           -> G0401T0 + TG00001               ; kp01=6.14973362808311          # (R!07)
G1373                + TG00001              <-> G1373_TG00001i00                ; fb02=501.187233627272; bb02=1  # (R!13) Kd = 0.00199526231496888
G1373_TG00001i00                             -> G1373 + TG00000                 ; kp02=200.471567388252          # (R!14)
G00000_G0401R0i00    + TG00000              <-> G00000_G0401R0_TG00000i00       ; fb00=0.00794328234724282; bb00=0.0316227766016838 # (R!17) Kd = 3.98107170553497
G00000_G0401R0_TG00000i00                    -> G00000_G0401R0i00 + TG00001     ; kp00=18.1160919420041          # (R!18)
G00000_G0401T0i00    + TG00000              <-> G00000_G0401T0_TG00000i00       ; fb01=3.98107170553497; bb01=1.99526231496888 # (R!19) Kd = 0.501187233627273
G00000_G0401T0_TG00000i00                    -> G00000_G0401T0i00 + TG00001     ; kp01=6.14973362808311          # (R!20)

# REACTION CLASS: BindingReaction
# -------------------------------
G00000               + G0401R0              <-> G00000_G0401R0i00               ; fb01=3.98107170553497; bb00=0.0316227766016838 # (R!02) Kd = 0.00794328234724282
G00000               + G0401T0              <-> G00000_G0401T0i00               ; fb03=1; bb03=0.0158489319246111 # (R!03) Kd = 0.0158489319246111
G00000               + LG0000               <-> G00000_LG0000i00                ; fb03=1; bb04=0.251188643150958 # (R!01) Kd = 0.251188643150958
G00000               + G0401R0_TG00000i00   <-> G00000_G0401R0_TG00000i00       ; fb01=3.98107170553497; bb00=0.0316227766016838 # (R!10) Kd = 0.00794328234724282
G00000               + G0401T0_TG00000i00   <-> G00000_G0401T0_TG00000i00       ; fb03=1; bb03=0.0158489319246111 # (R!11) Kd = 0.0158489319246111
G0401R0              + G00000_LG0000i00     <-> G00000_G0401R0_LG0000i00        ; fb01=3.98107170553497; bb00=0.0316227766016838 # (R!12) Kd = 0.00794328234724282
G0401T0              + G00000_LG0000i00     <-> G00000_G0401T0_LG0000i00        ; fb03=1; bb03=0.0158489319246111 # (R!21) Kd = 0.0158489319246111
LG0000               + G00000_G0401R0i00    <-> G00000_G0401R0_LG0000i00        ; fb03=1; bb04=0.251188643150958 # (R!15) Kd = 0.251188643150958
LG0000               + G00000_G0401T0i00    <-> G00000_G0401T0_LG0000i00        ; fb03=1; bb04=0.251188643150958 # (R!16) Kd = 0.251188643150958

# REACTION CLASS: AllostericReaction
# ----------------------------------
G0401R0                                     <-> G0401T0                         ; fu00=13.3089769386627; bu00=14.5628158163121 # (R!00) Keq = 0.913901343430784
G00000_G0401R0i00                           <-> G00000_G0401T0i00               ; fu01=11.801718706705; bu01=25.76593716227 # (R!08) Keq = 0.458035686122324
G0401R0_TG00000i00                          <-> G0401T0_TG00000i00              ; fu02=19.087230274326; bu02=2.62932092242141 # (R!09) Keq = 7.25937640839523
G00000_G0401R0_LG0000i00                    <-> G00000_G0401T0_LG0000i00        ; fu01=11.801718706705; bu01=25.76593716227 # (R!23) Keq = 0.458035686122324
G00000_G0401R0_TG00000i00                   <-> G00000_G0401T0_TG00000i00       ; fu03=16.9255776477688; bu03=4.65204796387435 # (R!22) Keq = 3.6383067799827


# CUSTOM REACTIONS (from EQN section)
# -----------------------------------
null -> LG0000; clamp_source_LG0000="(+(event_flags(1) && ~event_flags(4))*min((t-event_times(1))/1000, 1)*3.33333333333333*4.0+event_flags(4)*max(1-(t-event_times(4))/1000, 0)*3.33333333333333*4.0+(event_flags(2) && ~event_flags(5))*min((t-event_times(2))/1000, 1)*3.33333333333333*4.0+event_flags(5)*max(1-(t-event_times(5))/1000, 0)*3.33333333333333*4.0+(event_flags(3) && ~event_flags(6))*min((t-event_times(3))/1000, 1)*3.33333333333333*4.0+event_flags(6)*max(1-(t-event_times(6))/1000, 0)*3.33333333333333*4.0)"
LG0000 -> null; clamp_sink_LG0000=4.0


# INITIAL CONCENTRATIONS (compiled from MODEL section)
# ----------------------------------------------------
INIT:
G00000 = 61.9139990687563
G0401R0 = 9.60295054102668
G1373 = 0.0909796541404939
LG0000 = 0.001
TG00000 = 1000


# CONFIG (from CONFIG section)
# ----------------------------
CONFIG:
ode_event_times = ~ ~ ~ ~ ~ ~ ~;
SS_timescale = 500.0;
t_final = 20000;
t_vector = [t0:1.0:tf];
matlab_ode_solver = ode23s;
matlab_solver_options{InitialStep} = 1e-8;
matlab_solver_options{AbsTol} = 1e-9;
matlab_solver_options{RelTol} = 1e-3;
matlab_solver_options{MaxStep} = 500.0;
