# Supplementary material for: Enzyme Sequestration as a Tuning Point in Controlling Response Dynamics of Signalling Networks
Source: PLoS Comput Biol. 2016 May 10;12(5):e1004918. doi: 10.1371/journal.pcbi.1004918 (PMC4862689; doi:10.1371/journal.pcbi.1004918)
Supplement: S5 Data — (ZIP) [file pcbi.1004918.s013.zip › S5_Data/Network No. 38/G093_I00.eqn]

# Facile model created by Allosteric Network Compiler (ANC)
# ANC version 1.01 released 2011/08/26
# Fri Dec 20 19:10:58 GMT 2013


# REACTION CLASS: CatalyticReaction
# ---------------------------------
G1033R               + TG00001              <-> G1033R_TG00001i00               ; fb00=501.187233627272; bb00=7.94328234724282 # (R!10) Kd = 0.0158489319246112
G1033R_TG00001i00                            -> G1033R + TG00000                ; kp00=537.285695956446          # (R!11)
G1033T               + TG00001              <-> G1033T_TG00001i00               ; fb01=0.501187233627272; bb01=0.0158489319246111 # (R!18) Kd = 0.0316227766016837
G1033T_TG00001i00                            -> G1033T + TG00000                ; kp01=0.00224856868629063       # (R!19)
G1669R               + TG00000              <-> G1669R_TG00000i00               ; fb02=7.94328234724282; bb02=0.0630957344480193 # (R!03) Kd = 0.00794328234724281
G1669R_TG00000i00                            -> G1669R + TG00001                ; kp02=42.4195427069203          # (R!04)
G1669T               + TG00000              <-> G1669T_TG00000i00               ; fb03=1.99526231496888; bb03=1  # (R!06) Kd = 0.501187233627272
G1669T_TG00000i00                            -> G1669T + TG00001                ; kp03=3.83334328068595          # (R!07)
G1669R_LG0000i00     + TG00000              <-> G1669R_LG0000_TG00000i00        ; fb02=7.94328234724282; bb02=0.0630957344480193 # (R!14) Kd = 0.00794328234724281
G1669R_LG0000_TG00000i00                     -> G1669R_LG0000i00 + TG00001      ; kp02=42.4195427069203          # (R!15)
G1669T_LG0000i00     + TG00000              <-> G1669T_LG0000_TG00000i00        ; fb03=1.99526231496888; bb03=1  # (R!16) Kd = 0.501187233627272
G1669T_LG0000_TG00000i00                     -> G1669T_LG0000i00 + TG00001      ; kp03=3.83334328068595          # (R!17)

# REACTION CLASS: BindingReaction
# -------------------------------
G1669R               + LG0000               <-> G1669R_LG0000i00                ; fb04=0.0158489319246111; bb04=3.98107170553497 # (R!02) Kd = 251.188643150958
G1669T               + LG0000               <-> G1669T_LG0000i00                ; fb05=3.98107170553497; bb05=0.125892541179417 # (R!05) Kd = 0.0316227766016839
LG0000               + G1669R_TG00000i00    <-> G1669R_LG0000_TG00000i00        ; fb04=0.0158489319246111; bb04=3.98107170553497 # (R!12) Kd = 251.188643150958
LG0000               + G1669T_TG00000i00    <-> G1669T_LG0000_TG00000i00        ; fb05=3.98107170553497; bb05=0.125892541179417 # (R!13) Kd = 0.0316227766016839

# REACTION CLASS: AllostericReaction
# ----------------------------------
G1033R                                      <-> G1033T                          ; fu00=0.623334848712923; bu00=1.6187830965228 # (R!00) Keq = 0.385063848301769
G1669R                                      <-> G1669T                          ; fu01=1.08929535084032; bu01=2.65608778294669 # (R!01) Keq = 0.410112707055128
G1033R_TG00001i00                           <-> G1033T_TG00001i00               ; fu02=0.544590901425793; bu02=2.82187410602685 # (R!20) Keq = 0.192989084900236
G1669R_LG0000i00                            <-> G1669T_LG0000i00                ; fu03=589.626148364502; bu03=0.180997888840008 # (R!08) Keq = 3257.64102633096
G1669R_TG00000i00                           <-> G1669T_TG00000i00               ; fu04=0.0596433560104151; bu04=9.17611497445256 # (R!09) Keq = 0.0064998483755347
G1669R_LG0000_TG00000i00                    <-> G1669T_LG0000_TG00000i00        ; fu05=32.2844325488258; bu05=0.625302163878985 # (R!21) Keq = 51.6301308611396


# CUSTOM REACTIONS (from EQN section)
# -----------------------------------
null -> LG0000; clamp_source_LG0000="(+(event_flags(1) && ~event_flags(4))*min((t-event_times(1))/1000, 1)*3.33333333333333*4.0+event_flags(4)*max(1-(t-event_times(4))/1000, 0)*3.33333333333333*4.0+(event_flags(2) && ~event_flags(5))*min((t-event_times(2))/1000, 1)*3.33333333333333*4.0+event_flags(5)*max(1-(t-event_times(5))/1000, 0)*3.33333333333333*4.0+(event_flags(3) && ~event_flags(6))*min((t-event_times(3))/1000, 1)*3.33333333333333*4.0+event_flags(6)*max(1-(t-event_times(6))/1000, 0)*3.33333333333333*4.0)"
LG0000 -> null; clamp_sink_LG0000=4.0


# INITIAL CONCENTRATIONS (compiled from MODEL section)
# ----------------------------------------------------
INIT:
G1033R = 0.105550528101563
G1669R = 2.1739192176242
LG0000 = 0.001
TG00000 = 1000


# CONFIG (from CONFIG section)
# ----------------------------
CONFIG:
ode_event_times = ~ ~ ~ ~ ~ ~ ~;
SS_timescale = 500.0;
t_final = 20000;
t_vector = [t0:1.0:tf];
matlab_ode_solver = ode23s;
matlab_solver_options{InitialStep} = 1e-8;
matlab_solver_options{AbsTol} = 1e-9;
matlab_solver_options{RelTol} = 1e-3;
matlab_solver_options{MaxStep} = 500.0;
