# Supplementary material for: Enzyme Sequestration as a Tuning Point in Controlling Response Dynamics of Signalling Networks
Source: PLoS Comput Biol. 2016 May 10;12(5):e1004918. doi: 10.1371/journal.pcbi.1004918 (PMC4862689; doi:10.1371/journal.pcbi.1004918)
Supplement: S5 Data — (ZIP) [file pcbi.1004918.s013.zip › S5_Data/Network No. 38/G093_I00_odes.m]

% File generated by Facile version 0.53a
%
function dydt = G093_I00_odes(t, y)

global event_flags;
global event_times

global ode_tot_cputime;
global ode_num_calls;
ode_start_time = cputime;
ode_num_calls = ode_num_calls + 1;
% state vector to node mapping
G1033R = y(1);
TG00001 = y(2);
G1033R_TG00001i00 = y(3);
TG00000 = y(4);
G1033T = y(5);
G1033T_TG00001i00 = y(6);
G1669R = y(7);
G1669R_TG00000i00 = y(8);
G1669T = y(9);
G1669T_TG00000i00 = y(10);
G1669R_LG0000i00 = y(11);
G1669R_LG0000_TG00000i00 = y(12);
G1669T_LG0000i00 = y(13);
G1669T_LG0000_TG00000i00 = y(14);
LG0000 = y(15);

% constants and constant expressions
global ode_rate_constants;
fb00 = ode_rate_constants(1);
bb00 = ode_rate_constants(2);
kp00 = ode_rate_constants(3);
fb01 = ode_rate_constants(4);
bb01 = ode_rate_constants(5);
kp01 = ode_rate_constants(6);
fb02 = ode_rate_constants(7);
bb02 = ode_rate_constants(8);
kp02 = ode_rate_constants(9);
fb03 = ode_rate_constants(10);
bb03 = ode_rate_constants(11);
kp03 = ode_rate_constants(12);
fb04 = ode_rate_constants(13);
bb04 = ode_rate_constants(14);
fb05 = ode_rate_constants(15);
bb05 = ode_rate_constants(16);
fu00 = ode_rate_constants(17);
bu00 = ode_rate_constants(18);
fu01 = ode_rate_constants(19);
bu01 = ode_rate_constants(20);
fu02 = ode_rate_constants(21);
bu02 = ode_rate_constants(22);
fu03 = ode_rate_constants(23);
bu03 = ode_rate_constants(24);
fu04 = ode_rate_constants(25);
bu04 = ode_rate_constants(26);
fu05 = ode_rate_constants(27);
bu05 = ode_rate_constants(28);
clamp_sink_LG0000 = ode_rate_constants(29);


% dynamic rate expressions
clamp_source_LG0000 = (+(event_flags(1) && ~event_flags(4))*min((t-event_times(1))/1000, 1)*3.33333333333333*4.0+event_flags(4)*max(1-(t-event_times(4))/1000, 0)*3.33333333333333*4.0+(event_flags(2) && ~event_flags(5))*min((t-event_times(2))/1000, 1)*3.33333333333333*4.0+event_flags(5)*max(1-(t-event_times(5))/1000, 0)*3.33333333333333*4.0+(event_flags(3) && ~event_flags(6))*min((t-event_times(3))/1000, 1)*3.33333333333333*4.0+event_flags(6)*max(1-(t-event_times(6))/1000, 0)*3.33333333333333*4.0);

% differential equations for independent species
dydt(size(y,1),1) = 0;
dydt(1)= + bb00*G1033R_TG00001i00 + kp00*G1033R_TG00001i00 + bu00*G1033T - fb00*G1033R*TG00001 - fu00*G1033R ;
dydt(2)= + bb00*G1033R_TG00001i00 + bb01*G1033T_TG00001i00 + kp02*G1669R_TG00000i00 + kp03*G1669T_TG00000i00 + kp02*G1669R_LG0000_TG00000i00 + kp03*G1669T_LG0000_TG00000i00 - fb00*G1033R*TG00001 - fb01*G1033T*TG00001 ;
dydt(3)= + fb00*G1033R*TG00001 + bu02*G1033T_TG00001i00 - bb00*G1033R_TG00001i00 - kp00*G1033R_TG00001i00 - fu02*G1033R_TG00001i00 ;
dydt(4)= + kp00*G1033R_TG00001i00 + kp01*G1033T_TG00001i00 + bb02*G1669R_TG00000i00 + bb03*G1669T_TG00000i00 + bb02*G1669R_LG0000_TG00000i00 + bb03*G1669T_LG0000_TG00000i00 - fb02*G1669R*TG00000 - fb03*G1669T*TG00000 - fb02*G1669R_LG0000i00*TG00000 - fb03*G1669T_LG0000i00*TG00000 ;
dydt(5)= + bb01*G1033T_TG00001i00 + kp01*G1033T_TG00001i00 + fu00*G1033R - fb01*G1033T*TG00001 - bu00*G1033T ;
dydt(6)= + fb01*G1033T*TG00001 + fu02*G1033R_TG00001i00 - bb01*G1033T_TG00001i00 - kp01*G1033T_TG00001i00 - bu02*G1033T_TG00001i00 ;
dydt(7)= + bb02*G1669R_TG00000i00 + kp02*G1669R_TG00000i00 + bb04*G1669R_LG0000i00 + bu01*G1669T - fb02*G1669R*TG00000 - fb04*G1669R*LG0000 - fu01*G1669R ;
dydt(8)= + fb02*G1669R*TG00000 + bb04*G1669R_LG0000_TG00000i00 + bu04*G1669T_TG00000i00 - bb02*G1669R_TG00000i00 - kp02*G1669R_TG00000i00 - fb04*LG0000*G1669R_TG00000i00 - fu04*G1669R_TG00000i00 ;
dydt(9)= + bb03*G1669T_TG00000i00 + kp03*G1669T_TG00000i00 + bb05*G1669T_LG0000i00 + fu01*G1669R - fb03*G1669T*TG00000 - fb05*G1669T*LG0000 - bu01*G1669T ;
dydt(10)= + fb03*G1669T*TG00000 + bb05*G1669T_LG0000_TG00000i00 + fu04*G1669R_TG00000i00 - bb03*G1669T_TG00000i00 - kp03*G1669T_TG00000i00 - fb05*LG0000*G1669T_TG00000i00 - bu04*G1669T_TG00000i00 ;
dydt(11)= + bb02*G1669R_LG0000_TG00000i00 + kp02*G1669R_LG0000_TG00000i00 + fb04*G1669R*LG0000 + bu03*G1669T_LG0000i00 - fb02*G1669R_LG0000i00*TG00000 - bb04*G1669R_LG0000i00 - fu03*G1669R_LG0000i00 ;
dydt(12)= + fb02*G1669R_LG0000i00*TG00000 + fb04*LG0000*G1669R_TG00000i00 + bu05*G1669T_LG0000_TG00000i00 - bb02*G1669R_LG0000_TG00000i00 - kp02*G1669R_LG0000_TG00000i00 - bb04*G1669R_LG0000_TG00000i00 - fu05*G1669R_LG0000_TG00000i00 ;
dydt(13)= + bb03*G1669T_LG0000_TG00000i00 + kp03*G1669T_LG0000_TG00000i00 + fb05*G1669T*LG0000 + fu03*G1669R_LG0000i00 - fb03*G1669T_LG0000i00*TG00000 - bb05*G1669T_LG0000i00 - bu03*G1669T_LG0000i00 ;
dydt(14)= + fb03*G1669T_LG0000i00*TG00000 + fb05*LG0000*G1669T_TG00000i00 + fu05*G1669R_LG0000_TG00000i00 - bb03*G1669T_LG0000_TG00000i00 - kp03*G1669T_LG0000_TG00000i00 - bb05*G1669T_LG0000_TG00000i00 - bu05*G1669T_LG0000_TG00000i00 ;
dydt(15)= + bb04*G1669R_LG0000i00 + bb05*G1669T_LG0000i00 + bb04*G1669R_LG0000_TG00000i00 + bb05*G1669T_LG0000_TG00000i00 + clamp_source_LG0000 - fb04*G1669R*LG0000 - fb05*G1669T*LG0000 - fb04*LG0000*G1669R_TG00000i00 - fb05*LG0000*G1669T_TG00000i00 - clamp_sink_LG0000*LG0000 ;


ode_end_time = cputime;
ode_tot_cputime = ode_tot_cputime + (ode_end_time - ode_start_time);
