# Supplementary material for: Enzyme Sequestration as a Tuning Point in Controlling Response Dynamics of Signalling Networks
Source: PLoS Comput Biol. 2016 May 10;12(5):e1004918. doi: 10.1371/journal.pcbi.1004918 (PMC4862689; doi:10.1371/journal.pcbi.1004918)
Supplement: S5 Data — (ZIP) [file pcbi.1004918.s013.zip › S5_Data/Network No. 38/G093_I00Driver.m]

% File generated by Facile version 0.53a
%
tic;
global ode_tot_cputime;
global ode_num_calls;
ode_tot_cputime = 0.0;
ode_num_calls = 0;

% initial values (free nodes only)
G1033R = 0.105550528101563;
TG00001 = 0;
G1033R_TG00001i00 = 0;
TG00000 = 1000;
G1033T = 0;
G1033T_TG00001i00 = 0;
G1669R = 2.1739192176242;
G1669R_TG00000i00 = 0;
G1669T = 0;
G1669T_TG00000i00 = 0;
G1669R_LG0000i00 = 0;
G1669R_LG0000_TG00000i00 = 0;
G1669T_LG0000i00 = 0;
G1669T_LG0000_TG00000i00 = 0;
LG0000 = 0.001;
if exist('ivalues') == 0
ivalues = [G1033R TG00001 G1033R_TG00001i00 TG00000 G1033T G1033T_TG00001i00 G1669R G1669R_TG00000i00 ...
	G1669T G1669T_TG00000i00 G1669R_LG0000i00 G1669R_LG0000_TG00000i00 G1669T_LG0000i00 G1669T_LG0000_TG00000i00 LG0000];
end
% rate constants and constant expressions
fb00             = 501.187233627272;
bb00             = 7.94328234724282;
kp00             = 537.285695956446;
fb01             = 0.501187233627272;
bb01             = 0.0158489319246111;
kp01             = 0.00224856868629063;
fb02             = 7.94328234724282;
bb02             = 0.0630957344480193;
kp02             = 42.4195427069203;
fb03             = 1.99526231496888;
bb03             = 1;
kp03             = 3.83334328068595;
fb04             = 0.0158489319246111;
bb04             = 3.98107170553497;
fb05             = 3.98107170553497;
bb05             = 0.125892541179417;
fu00             = 0.623334848712923;
bu00             = 1.6187830965228;
fu01             = 1.08929535084032;
bu01             = 2.65608778294669;
fu02             = 0.544590901425793;
bu02             = 2.82187410602685;
fu03             = 589.626148364502;
bu03             = 0.180997888840008;
fu04             = 0.0596433560104151;
bu04             = 9.17611497445256;
fu05             = 32.2844325488258;
bu05             = 0.625302163878985;
clamp_sink_LG0000 = 4.0;
global ode_rate_constants;
ode_rate_constants = [fb00 bb00 kp00 fb01 bb01 kp01 fb02 bb02 kp02 fb03 bb03 kp03 ...
	fb04 bb04 fb05 bb05 fu00 bu00 fu01 bu01 fu02 bu02 fu03 bu03 ...
	fu04 bu04 fu05 bu05 clamp_sink_LG0000];

% time interval
t0= 0;
tf= 20000;

% call solver routine 
global event_times;
global event_flags;
ode_events = [0 0 0 0 0 0 0];
[t, y, intervals]= G093_I00_ode_event(@ode23s, @G093_I00_odes, [t0:1.0:tf], ivalues, odeset(), ode_events, [500.0], [0.001], [1e-06]);


% map free node state vector names
G1033R = y(:,1); TG00001 = y(:,2); G1033R_TG00001i00 = y(:,3); TG00000 = y(:,4); G1033T = y(:,5); G1033T_TG00001i00 = y(:,6); G1669R = y(:,7); G1669R_TG00000i00 = y(:,8); G1669T = y(:,9); G1669T_TG00000i00 = y(:,10); 
G1669R_LG0000i00 = y(:,11); G1669R_LG0000_TG00000i00 = y(:,12); G1669T_LG0000i00 = y(:,13); G1669T_LG0000_TG00000i00 = y(:,14); LG0000 = y(:,15); 


if (ode_num_calls > 0)
  ode_avg_cputime = ode_tot_cputime/ode_num_calls*1000;
  str = sprintf('ODE STATS: num ode calls=%d, tot time=%f, avg time=%fms', ode_num_calls, ode_tot_cputime, ode_avg_cputime);
  disp (str)
end

% issue done message for calling/wrapper scripts
str = sprintf('Facile driver script done (elapsed time %f)',toc);
disp (str)
