# Supplementary material for: Enzyme Sequestration as a Tuning Point in Controlling Response Dynamics of Signalling Networks
Source: PLoS Comput Biol. 2016 May 10;12(5):e1004918. doi: 10.1371/journal.pcbi.1004918 (PMC4862689; doi:10.1371/journal.pcbi.1004918)
Supplement: S5 Data — (ZIP) [file pcbi.1004918.s013.zip › S5_Data/Network No. 4/G165_I00.eqn]

# Facile model created by Allosteric Network Compiler (ANC)
# ANC version 1.01 released 2011/08/26
# Mon Mar 31 01:57:52 BST 2014


# REACTION CLASS: CatalyticReaction
# ---------------------------------
G0401                + TG00000              <-> G0401_TG00000i00                ; fb00=0.251188643150958; bb00=0.251188643150958 # (R!05) Kd = 1
G0401_TG00000i00                             -> G0401 + TG00001                 ; kp00=83.3337862563382          # (R!06)
G0802R               + TG00001              <-> G0802R_TG00001i00               ; fb01=15.8489319246111; bb01=0.501187233627272 # (R!27) Kd = 0.0316227766016838
G0802R_TG00001i00                            -> G0802R + TG00000                ; kp01=0.00105550528101563       # (R!28)
G0802T               + TG00001              <-> G0802T_TG00001i00               ; fb02=7.94328234724282; bb02=0.125892541179417 # (R!35) Kd = 0.0158489319246112
G0802T_TG00001i00                            -> G0802T + TG00000                ; kp02=0.8677935588683           # (R!36)
G0000_G0401i00       + TG00000              <-> G0000_G0401_TG00000i00          ; fb00=0.251188643150958; bb00=0.251188643150958 # (R!31) Kd = 1
G0000_G0401_TG00000i00                       -> G0000_G0401i00 + TG00001        ; kp00=83.3337862563382          # (R!32)
G0000_G0802Ri00      + TG00001              <-> G0000_G0802R_TG00001i00         ; fb01=15.8489319246111; bb01=0.501187233627272 # (R!38) Kd = 0.0316227766016838
G0000_G0802R_TG00001i00                      -> G0000_G0802Ri00 + TG00000       ; kp01=0.00105550528101563       # (R!39)
G0000_G0802Ti00      + TG00001              <-> G0000_G0802T_TG00001i00         ; fb02=7.94328234724282; bb02=0.125892541179417 # (R!40) Kd = 0.0158489319246112
G0000_G0802T_TG00001i00                      -> G0000_G0802Ti00 + TG00000       ; kp02=0.8677935588683           # (R!41)
G0802R_G0802Ri00     + TG00001              <-> G0802R_G0802R_TG00001i00        ; fb01=15.8489319246111; bb01=0.501187233627272 # (R!42) Kd = 0.0316227766016838
G0802R_G0802Ri00     + TG00001               -> G0802R_G0802R_TG00001i00        ; fb01=15.8489319246111          # (R!44) Kd = UNDEFINED
G0802R_G0802R_TG00001i00                     -> G0802R_G0802Ri00 + TG00000      ; kp01=0.00105550528101563       # (R!43)
G0802R_G0802Ti00     + TG00001              <-> G0802R_G0802T_TG00001i00        ; fb01=15.8489319246111; bb01=0.501187233627272 # (R!45) Kd = 0.0316227766016838
G0802R_G0802T_TG00001i00                     -> G0802R_G0802Ti00 + TG00000      ; kp01=0.00105550528101563       # (R!46)
G0802R_G0802Ti00     + TG00001              <-> G0802T_G0802R_TG00001i00        ; fb02=7.94328234724282; bb02=0.125892541179417 # (R!47) Kd = 0.0158489319246112
G0802T_G0802R_TG00001i00                     -> G0802R_G0802Ti00 + TG00000      ; kp02=0.8677935588683           # (R!48)
G0802T_G0802Ti00     + TG00001              <-> G0802T_G0802T_TG00001i00        ; fb02=7.94328234724282; bb02=0.125892541179417 # (R!49) Kd = 0.0158489319246112
G0802T_G0802Ti00     + TG00001               -> G0802T_G0802T_TG00001i00        ; fb02=7.94328234724282          # (R!51) Kd = UNDEFINED
G0802T_G0802T_TG00001i00                     -> G0802T_G0802Ti00 + TG00000      ; kp02=0.8677935588683           # (R!50)

# REACTION CLASS: BindingReaction
# -------------------------------
G0000                + G0401                <-> G0000_G0401i00                  ; fb01=15.8489319246111; bb03=0.0316227766016838 # (R!04) Kd = 0.00199526231496888
G0000                + G0802R               <-> G0000_G0802Ri00                 ; fb01=15.8489319246111; bb02=0.125892541179417 # (R!01) Kd = 0.00794328234724285
G0000                + G0802T               <-> G0000_G0802Ti00                 ; fb00=0.251188643150958; bb04=3.98107170553497 # (R!03) Kd = 15.8489319246111
G0000                + LG0000               <-> G0000_LG0000i00                 ; fb02=7.94328234724282; bb00=0.251188643150958 # (R!02) Kd = 0.0316227766016838
G0802R               + G0802R               <-> G0802R_G0802Ri00                ; fb03=7.92446596230555; bb05=1  # (R!07) Kd = 0.126191468896039
G0802R               + G0802T               <-> G0802R_G0802Ti00                ; fb04=31.6227766016838; bb06=0.0158489319246111 # (R!08) Kd = 0.000501187233627271
G0802T               + G0802T               <-> G0802T_G0802Ti00                ; fb05=0.125594321575479; bb07=0.0630957344480193 # (R!09) Kd = 0.502377286301916
G0000                + G0401_TG00000i00     <-> G0000_G0401_TG00000i00          ; fb01=15.8489319246111; bb03=0.0316227766016838 # (R!21) Kd = 0.00199526231496888
G0000                + G0802R_G0802Ri00     <-> G0000_G0802R_G0802Ri00          ; fb01=15.8489319246111; bb02=0.125892541179417 # (R!15) Kd = 0.00794328234724285
G0000                + G0802R_G0802Ri00      -> G0000_G0802R_G0802Ri00          ; fb01=15.8489319246111          # (R!16) Kd = UNDEFINED
G0000                + G0802R_G0802Ti00     <-> G0000_G0802R_G0802Ti00          ; fb01=15.8489319246111; bb02=0.125892541179417 # (R!17) Kd = 0.00794328234724285
G0000                + G0802R_G0802Ti00     <-> G0000_G0802T_G0802Ri00          ; fb00=0.251188643150958; bb04=3.98107170553497 # (R!18) Kd = 15.8489319246111
G0000                + G0802R_TG00001i00    <-> G0000_G0802R_TG00001i00         ; fb01=15.8489319246111; bb02=0.125892541179417 # (R!58) Kd = 0.00794328234724285
G0000                + G0802T_G0802Ti00     <-> G0000_G0802T_G0802Ti00          ; fb00=0.251188643150958; bb04=3.98107170553497 # (R!19) Kd = 15.8489319246111
G0000                + G0802T_G0802Ti00      -> G0000_G0802T_G0802Ti00          ; fb00=0.251188643150958         # (R!20) Kd = UNDEFINED
G0000                + G0802T_TG00001i00    <-> G0000_G0802T_TG00001i00         ; fb00=0.251188643150958; bb04=3.98107170553497 # (R!60) Kd = 15.8489319246111
G0401                + G0000_G0802Ri00      <-> G0000_G0401_G0802Ri00           ; fb01=15.8489319246111; bb03=0.0316227766016838 # (R!22) Kd = 0.00199526231496888
G0401                + G0000_G0802Ti00      <-> G0000_G0401_G0802Ti00           ; fb01=15.8489319246111; bb03=0.0316227766016838 # (R!24) Kd = 0.00199526231496888
G0401                + G0000_LG0000i00      <-> G0000_G0401_LG0000i00           ; fb01=15.8489319246111; bb03=0.0316227766016838 # (R!23) Kd = 0.00199526231496888
G0802R               + G0000_G0401i00       <-> G0000_G0401_G0802Ri00           ; fb01=15.8489319246111; bb02=0.125892541179417 # (R!29) Kd = 0.00794328234724285
G0802R               + G0000_G0802Ri00      <-> G0000_G0802R_G0802Ri00          ; fb01=15.8489319246111; bb05=1  # (R!25) Kd = 0.0630957344480195
G0802R               + G0000_G0802Ti00      <-> G0000_G0802T_G0802Ri00          ; fb04=31.6227766016838; bb06=0.0158489319246111 # (R!26) Kd = 0.000501187233627271
G0802R               + G0802R_TG00001i00    <-> G0802R_G0802R_TG00001i00        ; fb01=15.8489319246111; bb05=1  # (R!62) Kd = 0.0630957344480195
G0802R               + G0802T_TG00001i00    <-> G0802T_G0802R_TG00001i00        ; fb04=31.6227766016838; bb06=0.0158489319246111 # (R!66) Kd = 0.000501187233627271
G0802T               + G0000_G0401i00       <-> G0000_G0401_G0802Ti00           ; fb00=0.251188643150958; bb04=3.98107170553497 # (R!37) Kd = 15.8489319246111
G0802T               + G0000_G0802Ri00      <-> G0000_G0802R_G0802Ti00          ; fb04=31.6227766016838; bb06=0.0158489319246111 # (R!33) Kd = 0.000501187233627271
G0802T               + G0000_G0802Ti00      <-> G0000_G0802T_G0802Ti00          ; fb00=0.251188643150958; bb07=0.0630957344480193 # (R!34) Kd = 0.251188643150958
G0802T               + G0802R_TG00001i00    <-> G0802R_G0802T_TG00001i00        ; fb04=31.6227766016838; bb06=0.0158489319246111 # (R!65) Kd = 0.000501187233627271
G0802T               + G0802T_TG00001i00    <-> G0802T_G0802T_TG00001i00        ; fb00=0.251188643150958; bb07=0.0630957344480193 # (R!68) Kd = 0.251188643150958
LG0000               + G0000_G0401i00       <-> G0000_G0401_LG0000i00           ; fb02=7.94328234724282; bb00=0.251188643150958 # (R!30) Kd = 0.0316227766016838

# REACTION CLASS: AllostericReaction
# ----------------------------------
G0802R                                      <-> G0802T                          ; fu00=2.29975371678801; bu00=68.5136533658776 # (R!00) Keq = 0.0335663565407443
G0000_G0802Ri00                             <-> G0000_G0802Ti00                 ; fu01=0.00361789137234439; bu01=215.055879124905 # (R!10) Keq = 1.68230293776024e-05
G0802R_G0802Ri00                            <-> G0802R_G0802Ti00                ; fu02=139.814526798401; bu02=33.0862916640287 # (R!11) Keq = 4.22575392304865
G0802R_G0802Ri00                             -> G0802R_G0802Ti00                ; fu02=139.814526798401          # (R!12) Keq = 4.22575392304865
G0802R_G0802Ti00                            <-> G0802T_G0802Ti00                ; fu03=0.0116985744246937; bu03=174.674190395911 # (R!13) Keq = 6.6973686256556e-05
G0802R_TG00001i00                           <-> G0802T_TG00001i00               ; fu04=4.13542395470807; bu04=61.7469962585977 # (R!57) Keq = 0.0669736862565562
G0802T_G0802Ti00                             -> G0802R_G0802Ti00                ; fu05=174.674190395911          # (R!14) Keq = 14931.237264876
G0000_G0401_G0802Ri00                       <-> G0000_G0401_G0802Ti00           ; fu01=0.00361789137234439; bu01=215.055879124905 # (R!56) Keq = 1.68230293776024e-05
G0000_G0802R_G0802Ri00                      <-> G0000_G0802R_G0802Ti00          ; fu02=139.814526798401; bu02=33.0862916640287 # (R!53) Keq = 4.22575392304865
G0000_G0802R_G0802Ri00                      <-> G0000_G0802T_G0802Ri00          ; fu06=0.219951278495521; bu06=103.853774995663 # (R!52) Keq = 0.00211789391868236
G0000_G0802R_G0802Ti00                      <-> G0000_G0802T_G0802Ti00          ; fu07=1.84037843578054e-05; bu07=548.280667145571 # (R!54) Keq = 3.35663565407443e-08
G0000_G0802R_TG00001i00                     <-> G0000_G0802T_TG00001i00         ; fu08=0.00650570299658909; bu08=193.816179861289 # (R!59) Keq = 3.35663565407444e-05
G0000_G0802T_G0802Ri00                      <-> G0000_G0802T_G0802Ti00          ; fu03=0.0116985744246937; bu03=174.674190395911 # (R!55) Keq = 6.6973686256556e-05
G0802R_G0802R_TG00001i00                    <-> G0802R_G0802T_TG00001i00        ; fu02=139.814526798401; bu02=33.0862916640287 # (R!63) Keq = 4.22575392304865
G0802R_G0802R_TG00001i00                    <-> G0802T_G0802R_TG00001i00        ; fu09=251.41489678548; bu09=29.8185693978353 # (R!61) Keq = 8.43148755499087
G0802R_G0802T_TG00001i00                    <-> G0802T_G0802T_TG00001i00        ; fu10=0.0210364112290172; bu10=157.422733294522 # (R!64) Keq = 0.000133630072282255
G0802T_G0802R_TG00001i00                    <-> G0802T_G0802T_TG00001i00        ; fu03=0.0116985744246937; bu03=174.674190395911 # (R!67) Keq = 6.6973686256556e-05


# CUSTOM REACTIONS (from EQN section)
# -----------------------------------
null -> LG0000; clamp_source_LG0000="(+(event_flags(1) && ~event_flags(4))*min((t-event_times(1))/1000, 1)*3.33333333333333*4.0+event_flags(4)*max(1-(t-event_times(4))/1000, 0)*3.33333333333333*4.0+(event_flags(2) && ~event_flags(5))*min((t-event_times(2))/1000, 1)*3.33333333333333*4.0+event_flags(5)*max(1-(t-event_times(5))/1000, 0)*3.33333333333333*4.0+(event_flags(3) && ~event_flags(6))*min((t-event_times(3))/1000, 1)*3.33333333333333*4.0+event_flags(6)*max(1-(t-event_times(6))/1000, 0)*3.33333333333333*4.0)"
LG0000 -> null; clamp_sink_LG0000=4.0


# INITIAL CONCENTRATIONS (compiled from MODEL section)
# ----------------------------------------------------
INIT:
G0000 = 13.1009277867662
G0401 = 5.74818572447985
G0802R = 1.03433865806109
LG0000 = 0.001
TG00000 = 9.99999999999999


# CONFIG (from CONFIG section)
# ----------------------------
CONFIG:
ode_event_times = ~ ~ ~ ~ ~ ~ ~;
SS_timescale = 500.0;
t_final = 20000;
t_vector = [t0:1.0:tf];
matlab_ode_solver = ode23s;
matlab_solver_options{InitialStep} = 1e-8;
matlab_solver_options{AbsTol} = 1e-9;
matlab_solver_options{RelTol} = 1e-3;
matlab_solver_options{MaxStep} = 500.0;
