# Supplementary material for: Enzyme Sequestration as a Tuning Point in Controlling Response Dynamics of Signalling Networks
Source: PLoS Comput Biol. 2016 May 10;12(5):e1004918. doi: 10.1371/journal.pcbi.1004918 (PMC4862689; doi:10.1371/journal.pcbi.1004918)
Supplement: S5 Data — (ZIP) [file pcbi.1004918.s013.zip › S5_Data/Network No. 4/G165_I00.mod]

##########################################################################
# Allosteric Network Compiler (ANC) model file
# Created by BioJazz version ALPHA-02 released on 2012/06/15
# Mon Mar 31 01:57:50 BST 2014
##########################################################################

##########################################################################
# PARAMETERS
##########################################################################
$max_external_iterations = -1
$max_internal_iterations = -1
$max_complex_size = 3
$max_species = 512
$max_csite_bound_to_msite_number = 1
$default_steric_factor = 1000
$export_graphviz = "network,collapse_states,collapse_complexes"
        

##########################################################################
# OBJECTS:
##########################################################################
#-------------------------
MODEL:  # G0000
#-------------------------
ReactionSite : {
    name => "PD0057",
    type => "bsite",
    Keq_ratio => 0.877614940034364,
}

ReactionSite : {
    name => "PD0227",
    type => "bsite",
    Keq_ratio => 0.0177928033670365,
}
AllostericStructure : {
    name => "D0022",
    allosteric_flag => 0,
    allosteric_transition_rates => [1.05076446271293,0.272267066674767],
    Phi => 0.178885630498534,
    elements => [PD0057,PD0227],
}
Structure : {  # IC of G0000 = 13.1009277867662
    name => "G0000",
    elements => [D0022],
    max_count => 2,
}


ReactionSite : {
    name => "PD0458",
    type => "csite",
    Keq_ratio => 0.475794431400941,
}

ReactionSite : {
    name => "PD0628",
    type => "csite",
    Keq_ratio => 8.33337862563383,
}
AllostericStructure : {
    name => "D0423",
    allosteric_flag => 0,
    allosteric_transition_rates => [0.554485914191934,2.29975371678801],
    Phi => 0.524926686217009,
    elements => [PD0458,PD0628],
}
Structure : {  # IC of G0401 = 5.74818572447985
    name => "G0401",
    elements => [D0423],
    max_count => 2,
}


ReactionSite : {
    name => "PD0859",
    type => "csite",
    Keq_ratio => 2.82886943462597,
}

ReactionSite : {
    name => "PD1029",
    type => "csite",
    Keq_ratio => 63.7524058691685,
}

ReactionSite : {
    name => "PD1199",
    type => "csite",
    Keq_ratio => 19.7782418548823,
}
AllostericStructure : {
    name => "D0824",
    allosteric_flag => 1,
    allosteric_transition_rates => [2.29975371678801,68.5136533658776],
    Phi => 0.849462365591398,
    elements => [PD0859,PD1029,PD1199],
}
Structure : {  # IC of G0802 = 1.03433865806109
    name => "G0802",
    elements => [D0824],
    max_count => 2,
}


# Initial concentrations
Init : {
	structure => G0000,
	IC => 13.1009277867662,
}
Init : {
	structure => G0401,
	IC => 5.74818572447985,
}
Init : {
	structure => G0802,
	IC => 1.03433865806109,
}

#-------------------------
MODEL:  # LG0000
#-------------------------
ReactionSite : {
    name => "LPD0057",
    type => "bsite",
    Keq_ratio => 0.01,
}
AllostericStructure : {
    name => "LD0022",
    allosteric_flag => 0,
    allosteric_transition_rates => [0.01,0.01],
    Phi => 0,
    elements => [LPD0057],
}
Structure : {  # IC of LG0000 = 0.001
    name => "LG0000",
    elements => [LD0022],
    max_count => 2,
}


# Initial concentrations
Init : {
	structure => LG0000,
	IC => 0.001,
}

#-------------------------
MODEL:  # TG0000
#-------------------------
ReactionSite : {
    name => "TPD0057",
    type => "msite",
    Keq_ratio => 0.01,
}
AllostericStructure : {
    name => "TD0022",
    allosteric_flag => 0,
    allosteric_transition_rates => [0.01,0.01],
    Phi => 0,
    elements => [TPD0057],
}
Structure : {  # IC of TG0000 = 9.99999999999999
    name => "TG0000",
    elements => [TD0022],
    max_count => 2,
}


# Initial concentrations
Init : {
	structure => TG0000,
	IC => 9.99999999999999,
}

        

##########################################################################
# RULES:
##########################################################################
MODEL:

CanBindRule : {
  name => "PD1199 PD0057 (0 R 0 .)",
  ligand_names => ["PD1199", "PD0057"],
  ligand_msite_states => ["0", "0"],
  ligand_allosteric_labels => ["R", "."],
  kf => 15.8489319246111,
  kb => 0.125892541179417,
}

CanBindRule : {
  name => "PD1199 PD0057 (0 T 0 .)",
  ligand_names => ["PD1199", "PD0057"],
  ligand_msite_states => ["0", "0"],
  ligand_allosteric_labels => ["T", "."],
  kf => 0.251188643150958,
  kb => 3.98107170553497,
}

CanBindRule : {
  name => "PD0057 LPD0057 (0 . 0 .)",
  ligand_names => ["PD0057", "LPD0057"],
  ligand_msite_states => ["0", "0"],
  ligand_allosteric_labels => [".", "."],
  kf => 7.94328234724282,
  kb => 0.251188643150958,
}

CanBindRule : {
  name => "PD0458 PD0227 (0 . 0 .)",
  ligand_names => ["PD0458", "PD0227"],
  ligand_msite_states => ["0", "0"],
  ligand_allosteric_labels => [".", "."],
  kf => 15.8489319246111,
  kb => 0.0316227766016838,
}

CanBindRule : {
  name => "PD0628 TPD0057 (0 . 0 .)",
  ligand_names => ["PD0628", "TPD0057"],
  ligand_msite_states => ["0", "0"],
  ligand_allosteric_labels => [".", "."],
  kf => 0.251188643150958,
  kb => 0.251188643150958,
  kp => 83.3337862563382,
}

CanBindRule : {
  name => "PD0859 PD0859 (0 R 0 R)",
  ligand_names => ["PD0859", "PD0859"],
  ligand_msite_states => ["0", "0"],
  ligand_allosteric_labels => ["R", "R"],
  kf => 15.8489319246111,
  kb => 1,
}

CanBindRule : {
  name => "PD0859 PD0859 (0 R 0 T)",
  ligand_names => ["PD0859", "PD0859"],
  ligand_msite_states => ["0", "0"],
  ligand_allosteric_labels => ["R", "T"],
  kf => 31.6227766016838,
  kb => 0.0158489319246111,
}

CanBindRule : {
  name => "PD0859 PD0859 (0 T 0 R)",
  ligand_names => ["PD0859", "PD0859"],
  ligand_msite_states => ["0", "0"],
  ligand_allosteric_labels => ["T", "R"],
  kf => 31.6227766016838,
  kb => 0.0158489319246111,
}

CanBindRule : {
  name => "PD0859 PD0859 (0 T 0 T)",
  ligand_names => ["PD0859", "PD0859"],
  ligand_msite_states => ["0", "0"],
  ligand_allosteric_labels => ["T", "T"],
  kf => 0.251188643150958,
  kb => 0.0630957344480193,
}

CanBindRule : {
  name => "PD1029 TPD0057 (0 R 1 .)",
  ligand_names => ["PD1029", "TPD0057"],
  ligand_msite_states => ["0", "1"],
  ligand_allosteric_labels => ["R", "."],
  kf => 15.8489319246111,
  kb => 0.501187233627272,
  kp => 0.00105550528101563,
}

CanBindRule : {
  name => "PD1029 TPD0057 (0 T 1 .)",
  ligand_names => ["PD1029", "TPD0057"],
  ligand_msite_states => ["0", "1"],
  ligand_allosteric_labels => ["T", "."],
  kf => 7.94328234724282,
  kb => 0.125892541179417,
  kp => 0.8677935588683,
}
        

##########################################################################
# EQUATIONS:
##########################################################################
EQN:

null -> LG0000; clamp_source_LG0000="(+(event_flags(1) && ~event_flags(4))*min((t-event_times(1))/1000, 1)*3.33333333333333*4.0+event_flags(4)*max(1-(t-event_times(4))/1000, 0)*3.33333333333333*4.0+(event_flags(2) && ~event_flags(5))*min((t-event_times(2))/1000, 1)*3.33333333333333*4.0+event_flags(5)*max(1-(t-event_times(5))/1000, 0)*3.33333333333333*4.0+(event_flags(3) && ~event_flags(6))*min((t-event_times(3))/1000, 1)*3.33333333333333*4.0+event_flags(6)*max(1-(t-event_times(6))/1000, 0)*3.33333333333333*4.0)"
LG0000 -> null; clamp_sink_LG0000=4.0        

##########################################################################
# CONFIG:
##########################################################################
CONFIG:

ode_event_times = ~ ~ ~ ~ ~ ~ ~;
SS_timescale = 500.0;
t_final = 20000;
t_vector = [t0:1.0:tf];
matlab_ode_solver = ode23s;
matlab_solver_options{InitialStep} = 1e-8;
matlab_solver_options{AbsTol} = 1e-9;
matlab_solver_options{RelTol} = 1e-3;
matlab_solver_options{MaxStep} = 500.0;
