# Supplementary material for: Enzyme Sequestration as a Tuning Point in Controlling Response Dynamics of Signalling Networks
Source: PLoS Comput Biol. 2016 May 10;12(5):e1004918. doi: 10.1371/journal.pcbi.1004918 (PMC4862689; doi:10.1371/journal.pcbi.1004918)
Supplement: S5 Data — (ZIP) [file pcbi.1004918.s013.zip › S5_Data/Network No. 46/G166_I00.eqn]

# Facile model created by Allosteric Network Compiler (ANC)
# ANC version 1.01 released 2011/08/26
# Sun Mar  9 18:53:41 GMT 2014


# REACTION CLASS: CatalyticReaction
# ---------------------------------
G0000R               + TG00001              <-> G0000R_TG00001i01               ; fb00=1.99526231496888; bb00=0.0316227766016838 # (R!12) Kd = 0.0158489319246111
G0000R_TG00001i01                            -> G0000R + TG00000                ; kp00=128.382077380798          # (R!13)
G0000R               + TG00000              <-> G0000R_TG00000i00               ; fb01=1000; bb01=0.125892541179417 # (R!01) Kd = 0.000125892541179417
G0000R_TG00000i00                            -> G0000R + TG00001                ; kp01=0.0649107632128114        # (R!02)
G0000T               + TG00001              <-> G0000T_TG00001i01               ; fb02=31.6227766016838; bb02=15.8489319246111 # (R!30) Kd = 0.501187233627271
G0000T_TG00001i01                            -> G0000T + TG00000                ; kp02=7.42963950759494          # (R!31)
G0000T               + TG00000              <-> G0000T_TG00000i00               ; fb03=0.00794328234724282; bb03=0.001 # (R!07) Kd = 0.125892541179417
G0000T_TG00000i00                            -> G0000T + TG00001                ; kp03=31.5161910389446          # (R!08)
G0000R_LG0000i00     + TG00001              <-> G0000R_LG0000_TG00001i02        ; fb00=1.99526231496888; bb00=0.0316227766016838 # (R!32) Kd = 0.0158489319246111
G0000R_LG0000_TG00001i02                     -> G0000R_LG0000i00 + TG00000      ; kp00=128.382077380798          # (R!33)
G0000R_LG0000i00     + TG00000              <-> G0000R_LG0000_TG00000i00        ; fb01=1000; bb01=0.125892541179417 # (R!22) Kd = 0.000125892541179417
G0000R_LG0000_TG00000i00                     -> G0000R_LG0000i00 + TG00001      ; kp01=0.0649107632128114        # (R!23)
G0000R_LG0000i01     + TG00001              <-> G0000R_LG0000_TG00001i03        ; fb00=1.99526231496888; bb00=0.0316227766016838 # (R!34) Kd = 0.0158489319246111
G0000R_LG0000_TG00001i03                     -> G0000R_LG0000i01 + TG00000      ; kp00=128.382077380798          # (R!35)
G0000R_LG0000i01     + TG00000              <-> G0000R_LG0000_TG00000i01        ; fb01=1000; bb01=0.125892541179417 # (R!24) Kd = 0.000125892541179417
G0000R_LG0000_TG00000i01                     -> G0000R_LG0000i01 + TG00001      ; kp01=0.0649107632128114        # (R!25)
G0000T_LG0000i00     + TG00001              <-> G0000T_LG0000_TG00001i02        ; fb02=31.6227766016838; bb02=15.8489319246111 # (R!36) Kd = 0.501187233627271
G0000T_LG0000_TG00001i02                     -> G0000T_LG0000i00 + TG00000      ; kp02=7.42963950759494          # (R!37)
G0000T_LG0000i00     + TG00000              <-> G0000T_LG0000_TG00000i00        ; fb03=0.00794328234724282; bb03=0.001 # (R!26) Kd = 0.125892541179417
G0000T_LG0000_TG00000i00                     -> G0000T_LG0000i00 + TG00001      ; kp03=31.5161910389446          # (R!27)
G0000T_LG0000i01     + TG00001              <-> G0000T_LG0000_TG00001i03        ; fb02=31.6227766016838; bb02=15.8489319246111 # (R!38) Kd = 0.501187233627271
G0000T_LG0000_TG00001i03                     -> G0000T_LG0000i01 + TG00000      ; kp02=7.42963950759494          # (R!39)
G0000T_LG0000i01     + TG00000              <-> G0000T_LG0000_TG00000i01        ; fb03=0.00794328234724282; bb03=0.001 # (R!28) Kd = 0.125892541179417
G0000T_LG0000_TG00000i01                     -> G0000T_LG0000i01 + TG00001      ; kp03=31.5161910389446          # (R!29)

# REACTION CLASS: BindingReaction
# -------------------------------
G0000R               + LG0000               <-> G0000R_LG0000i00                ; fb04=0.0630957344480194; bb04=7.94328234724282 # (R!03) Kd = 125.892541179417
G0000R               + LG0000               <-> G0000R_LG0000i01                ; fb04=0.0630957344480194; bb05=3.98107170553497 # (R!04) Kd = 63.0957344480192
G0000T               + LG0000               <-> G0000T_LG0000i00                ; fb05=125.892541179417; bb02=15.8489319246111 # (R!05) Kd = 0.125892541179416
G0000T               + LG0000               <-> G0000T_LG0000i01                ; fb01=1000; bb02=15.8489319246111 # (R!06) Kd = 0.0158489319246111
LG0000               + G0000R_LG0000i00     <-> G0000R_LG0000_LG0000i00         ; fb04=0.0630957344480194; bb05=3.98107170553497 # (R!16) Kd = 63.0957344480192
LG0000               + G0000R_LG0000i01     <-> G0000R_LG0000_LG0000i00         ; fb04=0.0630957344480194; bb04=7.94328234724282 # (R!17) Kd = 125.892541179417
LG0000               + G0000R_TG00000i00    <-> G0000R_LG0000_TG00000i00        ; fb04=0.0630957344480194; bb04=7.94328234724282 # (R!14) Kd = 125.892541179417
LG0000               + G0000R_TG00000i00    <-> G0000R_LG0000_TG00000i01        ; fb04=0.0630957344480194; bb05=3.98107170553497 # (R!15) Kd = 63.0957344480192
LG0000               + G0000R_TG00001i01    <-> G0000R_LG0000_TG00001i02        ; fb04=0.0630957344480194; bb04=7.94328234724282 # (R!45) Kd = 125.892541179417
LG0000               + G0000R_TG00001i01    <-> G0000R_LG0000_TG00001i03        ; fb04=0.0630957344480194; bb05=3.98107170553497 # (R!47) Kd = 63.0957344480192
LG0000               + G0000T_LG0000i00     <-> G0000T_LG0000_LG0000i00         ; fb01=1000; bb02=15.8489319246111 # (R!18) Kd = 0.0158489319246111
LG0000               + G0000T_LG0000i01     <-> G0000T_LG0000_LG0000i00         ; fb05=125.892541179417; bb02=15.8489319246111 # (R!19) Kd = 0.125892541179416
LG0000               + G0000T_TG00000i00    <-> G0000T_LG0000_TG00000i00        ; fb05=125.892541179417; bb02=15.8489319246111 # (R!20) Kd = 0.125892541179416
LG0000               + G0000T_TG00000i00    <-> G0000T_LG0000_TG00000i01        ; fb01=1000; bb02=15.8489319246111 # (R!21) Kd = 0.0158489319246111
LG0000               + G0000T_TG00001i01    <-> G0000T_LG0000_TG00001i02        ; fb05=125.892541179417; bb02=15.8489319246111 # (R!48) Kd = 0.125892541179416
LG0000               + G0000T_TG00001i01    <-> G0000T_LG0000_TG00001i03        ; fb01=1000; bb02=15.8489319246111 # (R!49) Kd = 0.0158489319246111

# REACTION CLASS: AllostericReaction
# ----------------------------------
G0000R                                      <-> G0000T                          ; fu00=1.3279054563715; bu00=62.0535130594369 # (R!00) Keq = 0.0213993598573475
G0000R_LG0000i00                            <-> G0000T_LG0000i00                ; fu00=1.3279054563715; bu01=0.0620535130594367 # (R!10) Keq = 21.3993598573475
G0000R_LG0000i01                            <-> G0000T_LG0000i01                ; fu00=1.3279054563715; bu02=0.0155871377481502 # (R!11) Keq = 85.1923860446469
G0000R_TG00000i00                           <-> G0000T_TG00000i00               ; fu00=1.3279054563715; bu03=62053.5130594367 # (R!09) Keq = 2.13993598573475e-05
G0000R_TG00001i01                           <-> G0000T_TG00001i01               ; fu00=1.3279054563715; bu04=1962.30438082824 # (R!40) Keq = 0.00067670717618794
G0000R_LG0000_LG0000i00                     <-> G0000T_LG0000_LG0000i00         ; fu00=1.3279054563715; bu05=1.55871377481501e-05 # (R!43) Keq = 85192.3860446472
G0000R_LG0000_TG00000i00                    <-> G0000T_LG0000_TG00000i00        ; fu00=1.3279054563715; bu06=62.0535130594365 # (R!41) Keq = 0.0213993598573476
G0000R_LG0000_TG00000i01                    <-> G0000T_LG0000_TG00000i01        ; fu00=1.3279054563715; bu07=15.5871377481502 # (R!42) Keq = 0.0851923860446471
G0000R_LG0000_TG00001i02                    <-> G0000T_LG0000_TG00001i02        ; fu00=1.3279054563715; bu08=1.96230438082823 # (R!44) Keq = 0.676707176187943
G0000R_LG0000_TG00001i03                    <-> G0000T_LG0000_TG00001i03        ; fu00=1.3279054563715; bu09=0.492908574869425 # (R!46) Keq = 2.69401979205428


# CUSTOM REACTIONS (from EQN section)
# -----------------------------------
null -> LG0000; clamp_source_LG0000="(+(event_flags(1) && ~event_flags(4))*min((t-event_times(1))/1000, 1)*3.33333333333333*4.0+event_flags(4)*max(1-(t-event_times(4))/1000, 0)*3.33333333333333*4.0+(event_flags(2) && ~event_flags(5))*min((t-event_times(2))/1000, 1)*3.33333333333333*4.0+event_flags(5)*max(1-(t-event_times(5))/1000, 0)*3.33333333333333*4.0+(event_flags(3) && ~event_flags(6))*min((t-event_times(3))/1000, 1)*3.33333333333333*4.0+event_flags(6)*max(1-(t-event_times(6))/1000, 0)*3.33333333333333*4.0)"
LG0000 -> null; clamp_sink_LG0000=4.0


# INITIAL CONCENTRATIONS (compiled from MODEL section)
# ----------------------------------------------------
INIT:
G0000R = 31.5161910389446
LG0000 = 0.001
TG00000 = 9.99999999999999


# CONFIG (from CONFIG section)
# ----------------------------
CONFIG:
ode_event_times = ~ ~ ~ ~ ~ ~ ~;
SS_timescale = 500.0;
t_final = 20000;
t_vector = [t0:1.0:tf];
matlab_ode_solver = ode23s;
matlab_solver_options{InitialStep} = 1e-8;
matlab_solver_options{AbsTol} = 1e-9;
matlab_solver_options{RelTol} = 1e-3;
matlab_solver_options{MaxStep} = 500.0;
