# Supplementary material for: Enzyme Sequestration as a Tuning Point in Controlling Response Dynamics of Signalling Networks
Source: PLoS Comput Biol. 2016 May 10;12(5):e1004918. doi: 10.1371/journal.pcbi.1004918 (PMC4862689; doi:10.1371/journal.pcbi.1004918)
Supplement: S5 Data — (ZIP) [file pcbi.1004918.s013.zip › S5_Data/Network No. 46/G166_I00Driver.m]

% File generated by Facile version 0.53a
%
tic;
global ode_tot_cputime;
global ode_num_calls;
ode_tot_cputime = 0.0;
ode_num_calls = 0;

% initial values (free nodes only)
G0000R = 31.5161910389446;
TG00001 = 0;
G0000R_TG00001i01 = 0;
TG00000 = 9.99999999999999;
G0000R_TG00000i00 = 0;
G0000T = 0;
G0000T_TG00001i01 = 0;
G0000T_TG00000i00 = 0;
G0000R_LG0000i00 = 0;
G0000R_LG0000_TG00001i02 = 0;
G0000R_LG0000_TG00000i00 = 0;
G0000R_LG0000i01 = 0;
G0000R_LG0000_TG00001i03 = 0;
G0000R_LG0000_TG00000i01 = 0;
G0000T_LG0000i00 = 0;
G0000T_LG0000_TG00001i02 = 0;
G0000T_LG0000_TG00000i00 = 0;
G0000T_LG0000i01 = 0;
G0000T_LG0000_TG00001i03 = 0;
G0000T_LG0000_TG00000i01 = 0;
LG0000 = 0.001;
G0000R_LG0000_LG0000i00 = 0;
G0000T_LG0000_LG0000i00 = 0;
if exist('ivalues') == 0
ivalues = [G0000R TG00001 G0000R_TG00001i01 TG00000 G0000R_TG00000i00 G0000T G0000T_TG00001i01 G0000T_TG00000i00 ...
	G0000R_LG0000i00 G0000R_LG0000_TG00001i02 G0000R_LG0000_TG00000i00 G0000R_LG0000i01 G0000R_LG0000_TG00001i03 G0000R_LG0000_TG00000i01 G0000T_LG0000i00 G0000T_LG0000_TG00001i02 ...
	G0000T_LG0000_TG00000i00 G0000T_LG0000i01 G0000T_LG0000_TG00001i03 G0000T_LG0000_TG00000i01 LG0000 G0000R_LG0000_LG0000i00 G0000T_LG0000_LG0000i00];
end
% rate constants and constant expressions
fb00             = 1.99526231496888;
bb00             = 0.0316227766016838;
kp00             = 128.382077380798;
fb01             = 1000;
bb01             = 0.125892541179417;
kp01             = 0.0649107632128114;
fb02             = 31.6227766016838;
bb02             = 15.8489319246111;
kp02             = 7.42963950759494;
fb03             = 0.00794328234724282;
bb03             = 0.001;
kp03             = 31.5161910389446;
fb04             = 0.0630957344480194;
bb04             = 7.94328234724282;
bb05             = 3.98107170553497;
fb05             = 125.892541179417;
fu00             = 1.3279054563715;
bu00             = 62.0535130594369;
bu01             = 0.0620535130594367;
bu02             = 0.0155871377481502;
bu03             = 62053.5130594367;
bu04             = 1962.30438082824;
bu05             = 1.55871377481501e-05;
bu06             = 62.0535130594365;
bu07             = 15.5871377481502;
bu08             = 1.96230438082823;
bu09             = 0.492908574869425;
clamp_sink_LG0000 = 4.0;
global ode_rate_constants;
ode_rate_constants = [fb00 bb00 kp00 fb01 bb01 kp01 fb02 bb02 kp02 fb03 bb03 kp03 ...
	fb04 bb04 bb05 fb05 fu00 bu00 bu01 bu02 bu03 bu04 bu05 bu06 ...
	bu07 bu08 bu09 clamp_sink_LG0000];

% time interval
t0= 0;
tf= 20000;

% call solver routine 
global event_times;
global event_flags;
ode_events = [0 0 0 0 0 0 0];
[t, y, intervals]= G166_I00_ode_event(@ode23s, @G166_I00_odes, [t0:1.0:tf], ivalues, odeset(), ode_events, [500.0], [0.001], [1e-06]);


% map free node state vector names
G0000R = y(:,1); TG00001 = y(:,2); G0000R_TG00001i01 = y(:,3); TG00000 = y(:,4); G0000R_TG00000i00 = y(:,5); G0000T = y(:,6); G0000T_TG00001i01 = y(:,7); G0000T_TG00000i00 = y(:,8); G0000R_LG0000i00 = y(:,9); G0000R_LG0000_TG00001i02 = y(:,10); 
G0000R_LG0000_TG00000i00 = y(:,11); G0000R_LG0000i01 = y(:,12); G0000R_LG0000_TG00001i03 = y(:,13); G0000R_LG0000_TG00000i01 = y(:,14); G0000T_LG0000i00 = y(:,15); G0000T_LG0000_TG00001i02 = y(:,16); G0000T_LG0000_TG00000i00 = y(:,17); G0000T_LG0000i01 = y(:,18); G0000T_LG0000_TG00001i03 = y(:,19); G0000T_LG0000_TG00000i01 = y(:,20); 
LG0000 = y(:,21); G0000R_LG0000_LG0000i00 = y(:,22); G0000T_LG0000_LG0000i00 = y(:,23); 


if (ode_num_calls > 0)
  ode_avg_cputime = ode_tot_cputime/ode_num_calls*1000;
  str = sprintf('ODE STATS: num ode calls=%d, tot time=%f, avg time=%fms', ode_num_calls, ode_tot_cputime, ode_avg_cputime);
  disp (str)
end

% issue done message for calling/wrapper scripts
str = sprintf('Facile driver script done (elapsed time %f)',toc);
disp (str)
