# Supplementary material for: Enzyme Sequestration as a Tuning Point in Controlling Response Dynamics of Signalling Networks
Source: PLoS Comput Biol. 2016 May 10;12(5):e1004918. doi: 10.1371/journal.pcbi.1004918 (PMC4862689; doi:10.1371/journal.pcbi.1004918)
Supplement: S5 Data — (ZIP) [file pcbi.1004918.s013.zip › S5_Data/Network No. 49/G125_I00Driver.m]

% File generated by Facile version 0.53a
%
tic;
global ode_tot_cputime;
global ode_num_calls;
ode_tot_cputime = 0.0;
ode_num_calls = 0;

% initial values (free nodes only)
G0000R = 30.6763383366627;
TG00001 = 0;
G0000R_TG00001i01 = 0;
TG00000 = 9.99999999999999;
G0000R_TG00000i00 = 0;
G0000T = 0;
G0000T_TG00001i01 = 0;
G0000T_TG00000i00 = 0;
G0000R_LG0000i00 = 0;
G0000R_LG0000_TG00001i02 = 0;
G0000R_LG0000_TG00000i00 = 0;
G0000R_LG0000i01 = 0;
G0000R_LG0000_TG00001i03 = 0;
G0000R_LG0000_TG00000i01 = 0;
G0000T_LG0000i00 = 0;
G0000T_LG0000_TG00001i02 = 0;
G0000T_LG0000_TG00000i00 = 0;
G0000T_LG0000i01 = 0;
G0000T_LG0000_TG00001i03 = 0;
G0000T_LG0000_TG00000i01 = 0;
LG0000 = 0.001;
G0000R_LG0000_LG0000i00 = 0;
G0000T_LG0000_LG0000i00 = 0;
if exist('ivalues') == 0
ivalues = [G0000R TG00001 G0000R_TG00001i01 TG00000 G0000R_TG00000i00 G0000T G0000T_TG00001i01 G0000T_TG00000i00 ...
	G0000R_LG0000i00 G0000R_LG0000_TG00001i02 G0000R_LG0000_TG00000i00 G0000R_LG0000i01 G0000R_LG0000_TG00001i03 G0000R_LG0000_TG00000i01 G0000T_LG0000i00 G0000T_LG0000_TG00001i02 ...
	G0000T_LG0000_TG00000i00 G0000T_LG0000i01 G0000T_LG0000_TG00001i03 G0000T_LG0000_TG00000i01 LG0000 G0000R_LG0000_LG0000i00 G0000T_LG0000_LG0000i00];
end
% rate constants and constant expressions
fb00             = 125.892541179417;
bb00             = 0.00794328234724281;
kp00             = 0.0187381742286038;
bb01             = 7.94328234724282;
kp01             = 0.586581613397342;
fb01             = 1;
bb02             = 0.0630957344480193;
kp02             = 242.194470084959;
fb02             = 0.00794328234724282;
kp03             = 960.295054102669;
fb03             = 0.0316227766016838;
bb03             = 15.8489319246111;
fb04             = 63.0957344480193;
bb04             = 1;
fu00             = 2.56213583397132;
bu00             = 31.0235223051361;
fu01             = 2.86410705666083;
bu01             = 1.09667565160136;
fu02             = 3.57901435964226;
bu02             = 0.00137041591927341;
fu03             = 2.34364848003375;
bu03             = 449.760620239683;
fu04             = 2.05034978483136;
bu04             = 24826.5807923432;
fu05             = 4.00083404924448;
bu05             = 4.84439438066397e-05;
fu06             = 2.61986896283823;
bu06             = 15.898952943339;
fu07             = 3.27381220494981;
bu07             = 0.0198674769349676;
fu08             = 2.29200232458255;
bu08             = 877.614940034367;
bu09             = 1.09667565160137;
clamp_sink_LG0000 = 4.0;
global ode_rate_constants;
ode_rate_constants = [fb00 bb00 kp00 bb01 kp01 fb01 bb02 kp02 fb02 kp03 fb03 bb03 ...
	fb04 bb04 fu00 bu00 fu01 bu01 fu02 bu02 fu03 bu03 fu04 bu04 ...
	fu05 bu05 fu06 bu06 fu07 bu07 fu08 bu08 bu09 clamp_sink_LG0000];

% time interval
t0= 0;
tf= 20000;

% call solver routine 
global event_times;
global event_flags;
ode_events = [0 0 0 0 0 0 0];
[t, y, intervals]= G125_I00_ode_event(@ode23s, @G125_I00_odes, [t0:1.0:tf], ivalues, odeset(), ode_events, [500.0], [0.001], [1e-06]);


% map free node state vector names
G0000R = y(:,1); TG00001 = y(:,2); G0000R_TG00001i01 = y(:,3); TG00000 = y(:,4); G0000R_TG00000i00 = y(:,5); G0000T = y(:,6); G0000T_TG00001i01 = y(:,7); G0000T_TG00000i00 = y(:,8); G0000R_LG0000i00 = y(:,9); G0000R_LG0000_TG00001i02 = y(:,10); 
G0000R_LG0000_TG00000i00 = y(:,11); G0000R_LG0000i01 = y(:,12); G0000R_LG0000_TG00001i03 = y(:,13); G0000R_LG0000_TG00000i01 = y(:,14); G0000T_LG0000i00 = y(:,15); G0000T_LG0000_TG00001i02 = y(:,16); G0000T_LG0000_TG00000i00 = y(:,17); G0000T_LG0000i01 = y(:,18); G0000T_LG0000_TG00001i03 = y(:,19); G0000T_LG0000_TG00000i01 = y(:,20); 
LG0000 = y(:,21); G0000R_LG0000_LG0000i00 = y(:,22); G0000T_LG0000_LG0000i00 = y(:,23); 


if (ode_num_calls > 0)
  ode_avg_cputime = ode_tot_cputime/ode_num_calls*1000;
  str = sprintf('ODE STATS: num ode calls=%d, tot time=%f, avg time=%fms', ode_num_calls, ode_tot_cputime, ode_avg_cputime);
  disp (str)
end

% issue done message for calling/wrapper scripts
str = sprintf('Facile driver script done (elapsed time %f)',toc);
disp (str)
