# Supplementary material for: Enzyme Sequestration as a Tuning Point in Controlling Response Dynamics of Signalling Networks
Source: PLoS Comput Biol. 2016 May 10;12(5):e1004918. doi: 10.1371/journal.pcbi.1004918 (PMC4862689; doi:10.1371/journal.pcbi.1004918)
Supplement: S5 Data — (ZIP) [file pcbi.1004918.s013.zip › S5_Data/Network No. 5/G144_I00.eqn]

# Facile model created by Allosteric Network Compiler (ANC)
# ANC version 1.01 released 2011/08/26
# Fri Feb 28 05:39:04 GMT 2014


# REACTION CLASS: CatalyticReaction
# ---------------------------------
G0174R               + TG00000              <-> G0174R_TG00000i00               ; fb00=1.99526231496888; bb00=1  # (R!04) Kd = 0.501187233627272
G0174R_TG00000i00                            -> G0174R + TG00001                ; kp00=30.6763383366627          # (R!05)
G0174T               + TG00000              <-> G0174T_TG00000i00               ; fb01=0.125892541179417; bb01=7.94328234724282 # (R!13) Kd = 63.0957344480192
G0174T_TG00000i00                            -> G0174T + TG00001                ; kp01=17.3967934915758          # (R!14)
G0575R               + TG00001              <-> G0575R_TG00001i00               ; fb02=63.0957344480193; bb02=0.125892541179417 # (R!42) Kd = 0.00199526231496888
G0575R_TG00001i00                            -> G0575R + TG00000                ; kp02=0.548280667145571         # (R!43)
G0575T               + TG00001              <-> G0575T_TG00001i00               ; fb03=3.98107170553497; bb03=0.0158489319246111 # (R!76) Kd = 0.00398107170553497
G0575T_TG00001i00                            -> G0575T + TG00000                ; kp03=0.00602640966626337       # (R!77)
G0174R_G0575Ri00     + TG00001              <-> G0174R_G0575R_TG00001i00        ; fb02=63.0957344480193; bb02=0.125892541179417 # (R!78) Kd = 0.00199526231496888
G0174R_G0575R_TG00001i00                     -> G0174R_G0575Ri00 + TG00000      ; kp02=0.548280667145571         # (R!79)
G0174R_G0575Ti00     + TG00001              <-> G0174R_G0575T_TG00001i00        ; fb03=3.98107170553497; bb03=0.0158489319246111 # (R!80) Kd = 0.00398107170553497
G0174R_G0575T_TG00001i00                     -> G0174R_G0575Ti00 + TG00000      ; kp03=0.00602640966626337       # (R!81)
G0174R_G11460i00     + TG00000              <-> G0174R_G11460_TG00000i00        ; fb00=1.99526231496888; bb00=1  # (R!57) Kd = 0.501187233627272
G0174R_G11460_TG00000i00                     -> G0174R_G11460i00 + TG00001      ; kp00=30.6763383366627          # (R!58)
G0174T_G0575Ri00     + TG00001              <-> G0174T_G0575R_TG00001i00        ; fb02=63.0957344480193; bb02=0.125892541179417 # (R!89) Kd = 0.00199526231496888
G0174T_G0575R_TG00001i00                     -> G0174T_G0575Ri00 + TG00000      ; kp02=0.548280667145571         # (R!90)
G0174T_G0575Ti00     + TG00001              <-> G0174T_G0575T_TG00001i00        ; fb03=3.98107170553497; bb03=0.0158489319246111 # (R!91) Kd = 0.00398107170553497
G0174T_G0575T_TG00001i00                     -> G0174T_G0575Ti00 + TG00000      ; kp03=0.00602640966626337       # (R!92)
G0174T_G11460i00     + TG00000              <-> G0174T_G11460_TG00000i00        ; fb01=0.125892541179417; bb01=7.94328234724282 # (R!59) Kd = 63.0957344480192
G0174T_G11460_TG00000i00                     -> G0174T_G11460i00 + TG00001      ; kp01=17.3967934915758          # (R!60)
G0575R_G0575Ri00     + TG00001              <-> G0575R_G0575R_TG00001i00        ; fb02=63.0957344480193; bb02=0.125892541179417 # (R!82) Kd = 0.00199526231496888
G0575R_G0575Ri00     + TG00001               -> G0575R_G0575R_TG00001i00        ; fb02=63.0957344480193          # (R!84) Kd = UNDEFINED
G0575R_G0575R_TG00001i00                     -> G0575R_G0575Ri00 + TG00000      ; kp02=0.548280667145571         # (R!83)
G0575R_G0575Ti00     + TG00001              <-> G0575R_G0575T_TG00001i00        ; fb02=63.0957344480193; bb02=0.125892541179417 # (R!85) Kd = 0.00199526231496888
G0575R_G0575T_TG00001i00                     -> G0575R_G0575Ti00 + TG00000      ; kp02=0.548280667145571         # (R!86)
G0575R_G0575Ti00     + TG00001              <-> G0575T_G0575R_TG00001i00        ; fb03=3.98107170553497; bb03=0.0158489319246111 # (R!87) Kd = 0.00398107170553497
G0575T_G0575R_TG00001i00                     -> G0575R_G0575Ti00 + TG00000      ; kp03=0.00602640966626337       # (R!88)
G0575T_G0575Ti00     + TG00001              <-> G0575T_G0575T_TG00001i00        ; fb03=3.98107170553497; bb03=0.0158489319246111 # (R!93) Kd = 0.00398107170553497
G0575T_G0575Ti00     + TG00001               -> G0575T_G0575T_TG00001i00        ; fb03=3.98107170553497          # (R!95) Kd = UNDEFINED
G0575T_G0575T_TG00001i00                     -> G0575T_G0575Ti00 + TG00000      ; kp03=0.00602640966626337       # (R!94)

# REACTION CLASS: BindingReaction
# -------------------------------
G0174R               + G0575R               <-> G0174R_G0575Ri00                ; fb02=63.0957344480193; bb04=1.99526231496888 # (R!03) Kd = 0.0316227766016838
G0174R               + G0575T               <-> G0174R_G0575Ti00                ; fb00=1.99526231496888; bb05=3.98107170553497 # (R!06) Kd = 1.99526231496888
G0174R               + G11460               <-> G0174R_G11460i00                ; fb04=1; bb06=0.501187233627272 # (R!02) Kd = 0.501187233627272
G0174T               + G0575R               <-> G0174T_G0575Ri00                ; fb03=3.98107170553497; bb00=1  # (R!09) Kd = 0.251188643150958
G0174T               + G0575T               <-> G0174T_G0575Ti00                ; fb05=7.94328234724282; bb02=0.125892541179417 # (R!15) Kd = 0.0158489319246112
G0174T               + G11460               <-> G0174T_G11460i00                ; fb06=31.6227766016838; bb07=0.00794328234724281 # (R!11) Kd = 0.000251188643150958
G0575R               + G0575R               <-> G0575R_G0575Ri00                ; fb07=0.0315478672240097; bb00=1 # (R!07) Kd = 31.6978638492222
G0575R               + G0575T               <-> G0575R_G0575Ti00                ; fb03=3.98107170553497; bb08=0.0630957344480193 # (R!08) Kd = 0.0158489319246111
G0575T               + G0575T               <-> G0575T_G0575Ti00                ; fb08=0.5; bb09=15.8489319246111 # (R!16) Kd = 31.6978638492222
G11460               + G11460               <-> G11460_G11460i00                ; fb07=0.0315478672240097; bb03=0.0158489319246111 # (R!10) Kd = 0.502377286301914
G11460               + LG0000               <-> G11460_LG0000i00                ; fb00=1.99526231496888; bb00=1  # (R!12) Kd = 0.501187233627272
G0174R               + G0575R_G0575Ri00     <-> G0174R_G0575R_G0575Ri00         ; fb02=63.0957344480193; bb04=1.99526231496888 # (R!30) Kd = 0.0316227766016838
G0174R               + G0575R_G0575Ri00      -> G0174R_G0575R_G0575Ri00         ; fb02=63.0957344480193          # (R!31) Kd = UNDEFINED
G0174R               + G0575R_G0575Ti00     <-> G0174R_G0575R_G0575Ti00         ; fb02=63.0957344480193; bb04=1.99526231496888 # (R!32) Kd = 0.0316227766016838
G0174R               + G0575R_G0575Ti00     <-> G0174R_G0575T_G0575Ri00         ; fb00=1.99526231496888; bb05=3.98107170553497 # (R!33) Kd = 1.99526231496888
G0174R               + G0575R_TG00001i00    <-> G0174R_G0575R_TG00001i00        ; fb02=63.0957344480193; bb04=1.99526231496888 # (R!117) Kd = 0.0316227766016838
G0174R               + G0575T_G0575Ti00     <-> G0174R_G0575T_G0575Ti00         ; fb00=1.99526231496888; bb05=3.98107170553497 # (R!34) Kd = 1.99526231496888
G0174R               + G0575T_G0575Ti00      -> G0174R_G0575T_G0575Ti00         ; fb00=1.99526231496888          # (R!35) Kd = UNDEFINED
G0174R               + G0575T_TG00001i00    <-> G0174R_G0575T_TG00001i00        ; fb00=1.99526231496888; bb05=3.98107170553497 # (R!120) Kd = 1.99526231496888
G0174R               + G11460_G11460i00     <-> G0174R_G11460_G11460i00         ; fb04=1; bb06=0.501187233627272 # (R!27) Kd = 0.501187233627272
G0174R               + G11460_G11460i00      -> G0174R_G11460_G11460i00         ; fb04=1                         # (R!28) Kd = UNDEFINED
G0174R               + G11460_LG0000i00     <-> G0174R_G11460_LG0000i00         ; fb04=1; bb06=0.501187233627272 # (R!29) Kd = 0.501187233627272
G0174T               + G0575R_G0575Ri00     <-> G0174T_G0575R_G0575Ri00         ; fb03=3.98107170553497; bb00=1  # (R!64) Kd = 0.251188643150958
G0174T               + G0575R_G0575Ri00      -> G0174T_G0575R_G0575Ri00         ; fb03=3.98107170553497          # (R!65) Kd = UNDEFINED
G0174T               + G0575R_G0575Ti00     <-> G0174T_G0575R_G0575Ti00         ; fb03=3.98107170553497; bb00=1  # (R!66) Kd = 0.251188643150958
G0174T               + G0575R_G0575Ti00     <-> G0174T_G0575T_G0575Ri00         ; fb05=7.94328234724282; bb02=0.125892541179417 # (R!67) Kd = 0.0158489319246112
G0174T               + G0575R_TG00001i00    <-> G0174T_G0575R_TG00001i00        ; fb03=3.98107170553497; bb00=1  # (R!128) Kd = 0.251188643150958
G0174T               + G0575T_G0575Ti00     <-> G0174T_G0575T_G0575Ti00         ; fb05=7.94328234724282; bb02=0.125892541179417 # (R!68) Kd = 0.0158489319246112
G0174T               + G0575T_G0575Ti00      -> G0174T_G0575T_G0575Ti00         ; fb05=7.94328234724282          # (R!69) Kd = UNDEFINED
G0174T               + G0575T_TG00001i00    <-> G0174T_G0575T_TG00001i00        ; fb05=7.94328234724282; bb02=0.125892541179417 # (R!130) Kd = 0.0158489319246112
G0174T               + G11460_G11460i00     <-> G0174T_G11460_G11460i00         ; fb06=31.6227766016838; bb07=0.00794328234724281 # (R!61) Kd = 0.000251188643150958
G0174T               + G11460_G11460i00      -> G0174T_G11460_G11460i00         ; fb06=31.6227766016838          # (R!62) Kd = UNDEFINED
G0174T               + G11460_LG0000i00     <-> G0174T_G11460_LG0000i00         ; fb06=31.6227766016838; bb07=0.00794328234724281 # (R!63) Kd = 0.000251188643150958
G0575R               + G0174R_G0575Ri00     <-> G0174R_G0575R_G0575Ri00         ; fb09=0.0630957344480194; bb00=1 # (R!36) Kd = 15.8489319246111
G0575R               + G0174R_G0575Ti00     <-> G0174R_G0575T_G0575Ri00         ; fb03=3.98107170553497; bb08=0.0630957344480193 # (R!37) Kd = 0.0158489319246111
G0575R               + G0174R_G11460i00     <-> G0174R_G0575R_G11460i00         ; fb02=63.0957344480193; bb04=1.99526231496888 # (R!40) Kd = 0.0316227766016838
G0575R               + G0174T_G0575Ri00     <-> G0174T_G0575R_G0575Ri00         ; fb09=0.0630957344480194; bb00=1 # (R!38) Kd = 15.8489319246111
G0575R               + G0174T_G0575Ti00     <-> G0174T_G0575T_G0575Ri00         ; fb03=3.98107170553497; bb08=0.0630957344480193 # (R!39) Kd = 0.0158489319246111
G0575R               + G0174T_G11460i00     <-> G0174T_G0575R_G11460i00         ; fb03=3.98107170553497; bb00=1  # (R!41) Kd = 0.251188643150958
G0575R               + G0575R_TG00001i00    <-> G0575R_G0575R_TG00001i00        ; fb09=0.0630957344480194; bb00=1 # (R!122) Kd = 15.8489319246111
G0575R               + G0575T_TG00001i00    <-> G0575T_G0575R_TG00001i00        ; fb03=3.98107170553497; bb08=0.0630957344480193 # (R!126) Kd = 0.0158489319246111
G0575T               + G0174R_G0575Ri00     <-> G0174R_G0575R_G0575Ti00         ; fb03=3.98107170553497; bb08=0.0630957344480193 # (R!70) Kd = 0.0158489319246111
G0575T               + G0174R_G0575Ti00     <-> G0174R_G0575T_G0575Ti00         ; fb04=1; bb09=15.8489319246111  # (R!71) Kd = 15.8489319246111
G0575T               + G0174R_G11460i00     <-> G0174R_G0575T_G11460i00         ; fb00=1.99526231496888; bb05=3.98107170553497 # (R!74) Kd = 1.99526231496888
G0575T               + G0174T_G0575Ri00     <-> G0174T_G0575R_G0575Ti00         ; fb03=3.98107170553497; bb08=0.0630957344480193 # (R!72) Kd = 0.0158489319246111
G0575T               + G0174T_G0575Ti00     <-> G0174T_G0575T_G0575Ti00         ; fb04=1; bb09=15.8489319246111  # (R!73) Kd = 15.8489319246111
G0575T               + G0174T_G11460i00     <-> G0174T_G0575T_G11460i00         ; fb05=7.94328234724282; bb02=0.125892541179417 # (R!75) Kd = 0.0158489319246112
G0575T               + G0575R_TG00001i00    <-> G0575R_G0575T_TG00001i00        ; fb03=3.98107170553497; bb08=0.0630957344480193 # (R!125) Kd = 0.0158489319246111
G0575T               + G0575T_TG00001i00    <-> G0575T_G0575T_TG00001i00        ; fb04=1; bb09=15.8489319246111  # (R!131) Kd = 15.8489319246111
G11460               + G0174R_G0575Ri00     <-> G0174R_G0575R_G11460i00         ; fb04=1; bb06=0.501187233627272 # (R!47) Kd = 0.501187233627272
G11460               + G0174R_G0575Ti00     <-> G0174R_G0575T_G11460i00         ; fb04=1; bb06=0.501187233627272 # (R!49) Kd = 0.501187233627272
G11460               + G0174R_G11460i00     <-> G0174R_G11460_G11460i00         ; fb09=0.0630957344480194; bb03=0.0158489319246111 # (R!44) Kd = 0.251188643150957
G11460               + G0174R_TG00000i00    <-> G0174R_G11460_TG00000i00        ; fb04=1; bb06=0.501187233627272 # (R!48) Kd = 0.501187233627272
G11460               + G0174T_G0575Ri00     <-> G0174T_G0575R_G11460i00         ; fb06=31.6227766016838; bb07=0.00794328234724281 # (R!50) Kd = 0.000251188643150958
G11460               + G0174T_G0575Ti00     <-> G0174T_G0575T_G11460i00         ; fb06=31.6227766016838; bb07=0.00794328234724281 # (R!52) Kd = 0.000251188643150958
G11460               + G0174T_G11460i00     <-> G0174T_G11460_G11460i00         ; fb09=0.0630957344480194; bb03=0.0158489319246111 # (R!45) Kd = 0.251188643150957
G11460               + G0174T_TG00000i00    <-> G0174T_G11460_TG00000i00        ; fb06=31.6227766016838; bb07=0.00794328234724281 # (R!51) Kd = 0.000251188643150958
G11460               + G11460_LG0000i00     <-> G11460_G11460_LG0000i00         ; fb09=0.0630957344480194; bb03=0.0158489319246111 # (R!46) Kd = 0.251188643150957
LG0000               + G0174R_G11460i00     <-> G0174R_G11460_LG0000i00         ; fb00=1.99526231496888; bb00=1  # (R!53) Kd = 0.501187233627272
LG0000               + G0174T_G11460i00     <-> G0174T_G11460_LG0000i00         ; fb00=1.99526231496888; bb00=1  # (R!56) Kd = 0.501187233627272
LG0000               + G11460_G11460i00     <-> G11460_G11460_LG0000i00         ; fb00=1.99526231496888; bb00=1  # (R!54) Kd = 0.501187233627272
LG0000               + G11460_G11460i00      -> G11460_G11460_LG0000i00         ; fb00=1.99526231496888          # (R!55) Kd = UNDEFINED

# REACTION CLASS: AllostericReaction
# ----------------------------------
G0174R                                      <-> G0174T                          ; fu00=6.65379480642236; bu00=1.8034723234716 # (R!00) Keq = 3.68943549608464
G0575R                                      <-> G0575T                          ; fu01=50.4469366989578; bu01=0.178328968037465 # (R!01) Keq = 282.886943462598
G0174R_G0575Ri00                            <-> G0174R_G0575Ti00                ; fu02=13.3569930470643; bu02=2.97917350304658 # (R!19) Keq = 4.48345590930004
G0174R_G0575Ri00                            <-> G0174T_G0575Ri00                ; fu03=4.3659444067393; bu03=9.39979277911198 # (R!18) Keq = 0.464472410119637
G0174R_G0575Ti00                            <-> G0174T_G0575Ti00                ; fu04=17.7847955031636; bu04=0.0382903163151989 # (R!21) Keq = 464.472410119636
G0174R_G11460i00                            <-> G0174T_G11460i00                ; fu05=31.1915635731009; bu05=0.00423718302604877 # (R!17) Keq = 7361.3916088462
G0174R_TG00000i00                           <-> G0174T_TG00000i00               ; fu06=2.48937275202842; bu06=84.9434722542892 # (R!20) Keq = 0.0293062278473402
G0174T_G0575Ri00                            <-> G0174T_G0575Ti00                ; fu07=122.344804904686; bu07=0.0272880580025124 # (R!25) Keq = 4483.45590930003
G0575R_G0575Ri00                            <-> G0575R_G0575Ti00                ; fu08=462.074106554211; bu08=0.0016334232357928 # (R!22) Keq = 282886.943462598
G0575R_G0575Ri00                             -> G0575R_G0575Ti00                ; fu08=462.074106554211          # (R!23) Keq = 282886.943462598
G0575R_G0575Ti00                            <-> G0575T_G0575Ti00                ; fu09=5.50754389006234; bu09=19.4690635864943 # (R!24) Keq = 0.282886943462599
G0575R_TG00001i00                           <-> G0575T_TG00001i00               ; fu10=40.4247289224842; bu10=0.285124287549627 # (R!112) Keq = 141.779324623295
G0575T_G0575Ti00                             -> G0575R_G0575Ti00                ; fu11=19.4690635864943          # (R!26) Keq = 3.53498110503008
G0174R_G0575R_G0575Ri00                     <-> G0174R_G0575R_G0575Ti00         ; fu08=462.074106554211; bu08=0.0016334232357928 # (R!100) Keq = 282886.943462598
G0174R_G0575R_G0575Ri00                     <-> G0174R_G0575T_G0575Ri00         ; fu07=122.344804904686; bu07=0.0272880580025124 # (R!99) Keq = 4483.45590930003
G0174R_G0575R_G0575Ri00                     <-> G0174T_G0575R_G0575Ri00         ; fu03=4.3659444067393; bu03=9.39979277911198 # (R!98) Keq = 0.464472410119637
G0174R_G0575R_G0575Ti00                     <-> G0174R_G0575T_G0575Ti00         ; fu12=1.45824960363716; bu12=325.251242152802 # (R!102) Keq = 0.00448345590930005
G0174R_G0575R_G0575Ti00                     <-> G0174T_G0575R_G0575Ti00         ; fu03=4.3659444067393; bu03=9.39979277911198 # (R!101) Keq = 0.464472410119637
G0174R_G0575R_G11460i00                     <-> G0174R_G0575T_G11460i00         ; fu02=13.3569930470643; bu02=2.97917350304658 # (R!109) Keq = 4.48345590930004
G0174R_G0575R_G11460i00                     <-> G0174T_G0575R_G11460i00         ; fu13=20.4666113821228; bu13=0.0220844211988575 # (R!110) Keq = 926.744296254482
G0174R_G0575R_TG00001i00                    <-> G0174R_G0575T_TG00001i00        ; fu14=10.7033817805281; bu14=4.76330195756209 # (R!118) Keq = 2.24705086427194
G0174R_G0575R_TG00001i00                    <-> G0174T_G0575R_TG00001i00        ; fu03=4.3659444067393; bu03=9.39979277911198 # (R!116) Keq = 0.464472410119637
G0174R_G0575T_G0575Ri00                     <-> G0174R_G0575T_G0575Ti00         ; fu09=5.50754389006234; bu09=19.4690635864943 # (R!104) Keq = 0.282886943462599
G0174R_G0575T_G0575Ri00                     <-> G0174T_G0575T_G0575Ri00         ; fu04=17.7847955031636; bu04=0.0382903163151989 # (R!103) Keq = 464.472410119636
G0174R_G0575T_G0575Ti00                     <-> G0174T_G0575T_G0575Ti00         ; fu04=17.7847955031636; bu04=0.0382903163151989 # (R!105) Keq = 464.472410119636
G0174R_G0575T_G11460i00                     <-> G0174T_G0575T_G11460i00         ; fu15=83.371308510459; bu15=8.99615016217651e-05 # (R!114) Keq = 926744.29625448
G0174R_G0575T_TG00001i00                    <-> G0174T_G0575T_TG00001i00        ; fu04=17.7847955031636; bu04=0.0382903163151989 # (R!119) Keq = 464.472410119636
G0174R_G11460_G11460i00                     <-> G0174T_G11460_G11460i00         ; fu05=31.1915635731009; bu05=0.00423718302604877 # (R!96) Keq = 7361.3916088462
G0174R_G11460_LG0000i00                     <-> G0174T_G11460_LG0000i00         ; fu05=31.1915635731009; bu05=0.00423718302604877 # (R!97) Keq = 7361.3916088462
G0174R_G11460_TG00000i00                    <-> G0174T_G11460_TG00000i00        ; fu16=11.6696457752339; bu16=0.199571146241206 # (R!113) Keq = 58.4736120176894
G0174T_G0575R_G0575Ri00                     <-> G0174T_G0575R_G0575Ti00         ; fu08=462.074106554211; bu08=0.0016334232357928 # (R!107) Keq = 282886.943462598
G0174T_G0575R_G0575Ri00                     <-> G0174T_G0575T_G0575Ri00         ; fu17=1120.63031210872; bu17=0.000249947882789301 # (R!106) Keq = 4483455.90930002
G0174T_G0575R_G0575Ti00                     <-> G0174T_G0575T_G0575Ti00         ; fu02=13.3569930470643; bu02=2.97917350304658 # (R!115) Keq = 4.48345590930004
G0174T_G0575R_G11460i00                     <-> G0174T_G0575T_G11460i00         ; fu07=122.344804904686; bu07=0.0272880580025124 # (R!111) Keq = 4483.45590930003
G0174T_G0575R_TG00001i00                    <-> G0174T_G0575T_TG00001i00        ; fu18=98.0387689912662; bu18=0.0436299732018 # (R!129) Keq = 2247.05086427194
G0174T_G0575T_G0575Ri00                     <-> G0174T_G0575T_G0575Ti00         ; fu09=5.50754389006234; bu09=19.4690635864943 # (R!108) Keq = 0.282886943462599
G0575R_G0575R_TG00001i00                    <-> G0575R_G0575T_TG00001i00        ; fu08=462.074106554211; bu08=0.0016334232357928 # (R!123) Keq = 282886.943462598
G0575R_G0575R_TG00001i00                    <-> G0575T_G0575R_TG00001i00        ; fu19=370.27462363119; bu19=0.00261162637510796 # (R!121) Keq = 141779.324623294
G0575R_G0575T_TG00001i00                    <-> G0575T_G0575T_TG00001i00        ; fu20=4.41336944031042; bu20=31.1284416965355 # (R!124) Keq = 0.141779324623295
G0575T_G0575R_TG00001i00                    <-> G0575T_G0575T_TG00001i00        ; fu09=5.50754389006234; bu09=19.4690635864943 # (R!127) Keq = 0.282886943462599


# CUSTOM REACTIONS (from EQN section)
# -----------------------------------
null -> LG0000; clamp_source_LG0000="(+(event_flags(1) && ~event_flags(4))*min((t-event_times(1))/1000, 1)*3.33333333333333*4.0+event_flags(4)*max(1-(t-event_times(4))/1000, 0)*3.33333333333333*4.0+(event_flags(2) && ~event_flags(5))*min((t-event_times(2))/1000, 1)*3.33333333333333*4.0+event_flags(5)*max(1-(t-event_times(5))/1000, 0)*3.33333333333333*4.0+(event_flags(3) && ~event_flags(6))*min((t-event_times(3))/1000, 1)*3.33333333333333*4.0+event_flags(6)*max(1-(t-event_times(6))/1000, 0)*3.33333333333333*4.0)"
LG0000 -> null; clamp_sink_LG0000=4.0


# INITIAL CONCENTRATIONS (compiled from MODEL section)
# ----------------------------------------------------
INIT:
G0174R = 5.90555878709708
G0575R = 6.66878814364132
G11460 = 22.4856868629063
LG0000 = 0.001
TG00000 = 9.99999999999999


# CONFIG (from CONFIG section)
# ----------------------------
CONFIG:
ode_event_times = ~ ~ ~ ~ ~ ~ ~;
SS_timescale = 500.0;
t_final = 20000;
t_vector = [t0:1.0:tf];
matlab_ode_solver = ode23s;
matlab_solver_options{InitialStep} = 1e-8;
matlab_solver_options{AbsTol} = 1e-9;
matlab_solver_options{RelTol} = 1e-3;
matlab_solver_options{MaxStep} = 500.0;
