# Supplementary material for: Enzyme Sequestration as a Tuning Point in Controlling Response Dynamics of Signalling Networks
Source: PLoS Comput Biol. 2016 May 10;12(5):e1004918. doi: 10.1371/journal.pcbi.1004918 (PMC4862689; doi:10.1371/journal.pcbi.1004918)
Supplement: S5 Data — (ZIP) [file pcbi.1004918.s013.zip › S5_Data/Network No. 5/G144_I00.mod]

##########################################################################
# Allosteric Network Compiler (ANC) model file
# Created by BioJazz version ALPHA-02 released on 2012/06/15
# Fri Feb 28 05:39:00 GMT 2014
##########################################################################

##########################################################################
# PARAMETERS
##########################################################################
$max_external_iterations = -1
$max_internal_iterations = -1
$max_complex_size = 3
$max_species = 512
$max_csite_bound_to_msite_number = 1
$default_steric_factor = 1000
$export_graphviz = "network,collapse_states,collapse_complexes"
        

##########################################################################
# OBJECTS:
##########################################################################
#-------------------------
MODEL:  # G0000
#-------------------------
ReactionSite : {
    name => "PD0231",
    type => "bsite",
    Keq_ratio => 58.2634093707775,
}

ReactionSite : {
    name => "PD0401",
    type => "csite",
    Keq_ratio => 0.0211123063640535,
}
AllostericStructure : {
    name => "D0196",
    allosteric_flag => 1,
    allosteric_transition_rates => [6.65379480642236,1.8034723234716],
    Phi => 0.203323558162268,
    elements => [PD0231,PD0401],
}
Structure : {  # IC of G0174 = 5.90555878709708
    name => "G0174",
    elements => [D0196],
    max_count => 2,
}


ReactionSite : {
    name => "PD0632",
    type => "csite",
    Keq_ratio => 0.334908898004629,
}

ReactionSite : {
    name => "PD0802",
    type => "bsite",
    Keq_ratio => 39.9183903354367,
}

ReactionSite : {
    name => "PD0972",
    type => "csite",
    Keq_ratio => 1.01359650093856,
}
AllostericStructure : {
    name => "D0597",
    allosteric_flag => 1,
    allosteric_transition_rates => [50.4469366989578,0.178328968037465],
    Phi => 0.320625610948192,
    elements => [PD0632,PD0802,PD0972],
}
Structure : {  # IC of G0575 = 6.66878814364132
    name => "G0575",
    elements => [D0597],
    max_count => 2,
}


ReactionSite : {
    name => "PD1203",
    type => "msite",
    Keq_ratio => 0.0189502462699027,
}

ReactionSite : {
    name => "PD1373",
    type => "csite",
    Keq_ratio => 0.369774909037929,
}

ReactionSite : {
    name => "PD1543",
    type => "csite",
    Keq_ratio => 0.142386949479581,
}
AllostericStructure : {
    name => "D1168",
    allosteric_flag => 0,
    allosteric_transition_rates => [0.0441734470314007,19.2511854651149],
    Phi => 0.127077223851417,
    elements => [PD1203,PD1373,PD1543],
}
Structure : {  # IC of G1146 = 22.4856868629063
    name => "G1146",
    elements => [D1168],
    max_count => 2,
}


# Initial concentrations
Init : {
	structure => G0174,
	IC => 5.90555878709708,
}
Init : {
	structure => G0575,
	IC => 6.66878814364132,
}
Init : {
	structure => G1146,
	IC => 22.4856868629063,
}

#-------------------------
MODEL:  # LG0000
#-------------------------
ReactionSite : {
    name => "LPD0057",
    type => "bsite",
    Keq_ratio => 0.01,
}
AllostericStructure : {
    name => "LD0022",
    allosteric_flag => 0,
    allosteric_transition_rates => [0.01,0.01],
    Phi => 0,
    elements => [LPD0057],
}
Structure : {  # IC of LG0000 = 0.001
    name => "LG0000",
    elements => [LD0022],
    max_count => 2,
}


# Initial concentrations
Init : {
	structure => LG0000,
	IC => 0.001,
}

#-------------------------
MODEL:  # TG0000
#-------------------------
ReactionSite : {
    name => "TPD0057",
    type => "msite",
    Keq_ratio => 0.01,
}
AllostericStructure : {
    name => "TD0022",
    allosteric_flag => 0,
    allosteric_transition_rates => [0.01,0.01],
    Phi => 0,
    elements => [TPD0057],
}
Structure : {  # IC of TG0000 = 9.99999999999999
    name => "TG0000",
    elements => [TD0022],
    max_count => 2,
}


# Initial concentrations
Init : {
	structure => TG0000,
	IC => 9.99999999999999,
}

        

##########################################################################
# RULES:
##########################################################################
MODEL:

CanBindRule : {
  name => "PD1373 PD0231 (0 . 0 R)",
  ligand_names => ["PD1373", "PD0231"],
  ligand_msite_states => ["0", "0"],
  ligand_allosteric_labels => [".", "R"],
  kf => 1,
  kb => 0.501187233627272,
}

CanBindRule : {
  name => "PD1373 PD0231 (0 . 0 T)",
  ligand_names => ["PD1373", "PD0231"],
  ligand_msite_states => ["0", "0"],
  ligand_allosteric_labels => [".", "T"],
  kf => 31.6227766016838,
  kb => 0.00794328234724281,
}

CanBindRule : {
  name => "PD0401 PD0802 (0 R 0 R)",
  ligand_names => ["PD0401", "PD0802"],
  ligand_msite_states => ["0", "0"],
  ligand_allosteric_labels => ["R", "R"],
  kf => 63.0957344480193,
  kb => 1.99526231496888,
}

CanBindRule : {
  name => "PD0401 PD0802 (0 R 0 T)",
  ligand_names => ["PD0401", "PD0802"],
  ligand_msite_states => ["0", "0"],
  ligand_allosteric_labels => ["R", "T"],
  kf => 1.99526231496888,
  kb => 3.98107170553497,
}

CanBindRule : {
  name => "PD0401 PD0802 (0 T 0 R)",
  ligand_names => ["PD0401", "PD0802"],
  ligand_msite_states => ["0", "0"],
  ligand_allosteric_labels => ["T", "R"],
  kf => 3.98107170553497,
  kb => 1,
}

CanBindRule : {
  name => "PD0401 PD0802 (0 T 0 T)",
  ligand_names => ["PD0401", "PD0802"],
  ligand_msite_states => ["0", "0"],
  ligand_allosteric_labels => ["T", "T"],
  kf => 7.94328234724282,
  kb => 0.125892541179417,
}

CanBindRule : {
  name => "PD0401 TPD0057 (0 R 0 .)",
  ligand_names => ["PD0401", "TPD0057"],
  ligand_msite_states => ["0", "0"],
  ligand_allosteric_labels => ["R", "."],
  kf => 1.99526231496888,
  kb => 1,
  kp => 30.6763383366627,
}

CanBindRule : {
  name => "PD0401 TPD0057 (0 T 0 .)",
  ligand_names => ["PD0401", "TPD0057"],
  ligand_msite_states => ["0", "0"],
  ligand_allosteric_labels => ["T", "."],
  kf => 0.125892541179417,
  kb => 7.94328234724282,
  kp => 17.3967934915758,
}

CanBindRule : {
  name => "PD0632 PD0632 (0 R 0 R)",
  ligand_names => ["PD0632", "PD0632"],
  ligand_msite_states => ["0", "0"],
  ligand_allosteric_labels => ["R", "R"],
  kf => 0.0630957344480194,
  kb => 1,
}

CanBindRule : {
  name => "PD0632 PD0632 (0 R 0 T)",
  ligand_names => ["PD0632", "PD0632"],
  ligand_msite_states => ["0", "0"],
  ligand_allosteric_labels => ["R", "T"],
  kf => 3.98107170553497,
  kb => 0.0630957344480193,
}

CanBindRule : {
  name => "PD0632 PD0632 (0 T 0 R)",
  ligand_names => ["PD0632", "PD0632"],
  ligand_msite_states => ["0", "0"],
  ligand_allosteric_labels => ["T", "R"],
  kf => 3.98107170553497,
  kb => 0.0630957344480193,
}

CanBindRule : {
  name => "PD0632 PD0632 (0 T 0 T)",
  ligand_names => ["PD0632", "PD0632"],
  ligand_msite_states => ["0", "0"],
  ligand_allosteric_labels => ["T", "T"],
  kf => 1,
  kb => 15.8489319246111,
}

CanBindRule : {
  name => "PD0972 TPD0057 (0 R 1 .)",
  ligand_names => ["PD0972", "TPD0057"],
  ligand_msite_states => ["0", "1"],
  ligand_allosteric_labels => ["R", "."],
  kf => 63.0957344480193,
  kb => 0.125892541179417,
  kp => 0.548280667145571,
}

CanBindRule : {
  name => "PD0972 TPD0057 (0 T 1 .)",
  ligand_names => ["PD0972", "TPD0057"],
  ligand_msite_states => ["0", "1"],
  ligand_allosteric_labels => ["T", "."],
  kf => 3.98107170553497,
  kb => 0.0158489319246111,
  kp => 0.00602640966626337,
}

CanBindRule : {
  name => "PD1203 PD1203 (0 . 0 .)",
  ligand_names => ["PD1203", "PD1203"],
  ligand_msite_states => ["0", "0"],
  ligand_allosteric_labels => [".", "."],
  kf => 0.0630957344480194,
  kb => 0.0158489319246111,
}

CanBindRule : {
  name => "PD1203 PD1203 (0 . 1 .)",
  ligand_names => ["PD1203", "PD1203"],
  ligand_msite_states => ["0", "1"],
  ligand_allosteric_labels => [".", "."],
  kf => 0.251188643150958,
  kb => 3.98107170553497,
}

CanBindRule : {
  name => "PD1203 PD1203 (1 . 0 .)",
  ligand_names => ["PD1203", "PD1203"],
  ligand_msite_states => ["1", "0"],
  ligand_allosteric_labels => [".", "."],
  kf => 0.251188643150958,
  kb => 3.98107170553497,
}

CanBindRule : {
  name => "PD1203 PD1203 (1 . 1 .)",
  ligand_names => ["PD1203", "PD1203"],
  ligand_msite_states => ["1", "1"],
  ligand_allosteric_labels => [".", "."],
  kf => 1,
  kb => 63.0957344480193,
}

CanBindRule : {
  name => "PD1543 LPD0057 (0 . 0 .)",
  ligand_names => ["PD1543", "LPD0057"],
  ligand_msite_states => ["0", "0"],
  ligand_allosteric_labels => [".", "."],
  kf => 1.99526231496888,
  kb => 1,
}
        

##########################################################################
# EQUATIONS:
##########################################################################
EQN:

null -> LG0000; clamp_source_LG0000="(+(event_flags(1) && ~event_flags(4))*min((t-event_times(1))/1000, 1)*3.33333333333333*4.0+event_flags(4)*max(1-(t-event_times(4))/1000, 0)*3.33333333333333*4.0+(event_flags(2) && ~event_flags(5))*min((t-event_times(2))/1000, 1)*3.33333333333333*4.0+event_flags(5)*max(1-(t-event_times(5))/1000, 0)*3.33333333333333*4.0+(event_flags(3) && ~event_flags(6))*min((t-event_times(3))/1000, 1)*3.33333333333333*4.0+event_flags(6)*max(1-(t-event_times(6))/1000, 0)*3.33333333333333*4.0)"
LG0000 -> null; clamp_sink_LG0000=4.0        

##########################################################################
# CONFIG:
##########################################################################
CONFIG:

ode_event_times = ~ ~ ~ ~ ~ ~ ~;
SS_timescale = 500.0;
t_final = 20000;
t_vector = [t0:1.0:tf];
matlab_ode_solver = ode23s;
matlab_solver_options{InitialStep} = 1e-8;
matlab_solver_options{AbsTol} = 1e-9;
matlab_solver_options{RelTol} = 1e-3;
matlab_solver_options{MaxStep} = 500.0;
