# Supplementary material for: Enzyme Sequestration as a Tuning Point in Controlling Response Dynamics of Signalling Networks
Source: PLoS Comput Biol. 2016 May 10;12(5):e1004918. doi: 10.1371/journal.pcbi.1004918 (PMC4862689; doi:10.1371/journal.pcbi.1004918)
Supplement: S5 Data — (ZIP) [file pcbi.1004918.s013.zip › S5_Data/Network No. 5/G144_I00_odes.m]

% File generated by Facile version 0.53a
%
function dydt = G144_I00_odes(t, y)

global event_flags;
global event_times

global ode_tot_cputime;
global ode_num_calls;
ode_start_time = cputime;
ode_num_calls = ode_num_calls + 1;
% state vector to node mapping
G0174R = y(1);
TG00000 = y(2);
G0174R_TG00000i00 = y(3);
TG00001 = y(4);
G0174T = y(5);
G0174T_TG00000i00 = y(6);
G0575R = y(7);
G0575R_TG00001i00 = y(8);
G0575T = y(9);
G0575T_TG00001i00 = y(10);
G0174R_G0575Ri00 = y(11);
G0174R_G0575R_TG00001i00 = y(12);
G0174R_G0575Ti00 = y(13);
G0174R_G0575T_TG00001i00 = y(14);
G0174R_G11460i00 = y(15);
G0174R_G11460_TG00000i00 = y(16);
G0174T_G0575Ri00 = y(17);
G0174T_G0575R_TG00001i00 = y(18);
G0174T_G0575Ti00 = y(19);
G0174T_G0575T_TG00001i00 = y(20);
G0174T_G11460i00 = y(21);
G0174T_G11460_TG00000i00 = y(22);
G0575R_G0575Ri00 = y(23);
G0575R_G0575R_TG00001i00 = y(24);
G0575R_G0575Ti00 = y(25);
G0575R_G0575T_TG00001i00 = y(26);
G0575T_G0575R_TG00001i00 = y(27);
G0575T_G0575Ti00 = y(28);
G0575T_G0575T_TG00001i00 = y(29);
G11460 = y(30);
G11460_G11460i00 = y(31);
LG0000 = y(32);
G11460_LG0000i00 = y(33);
G0174R_G0575R_G0575Ri00 = y(34);
G0174R_G0575R_G0575Ti00 = y(35);
G0174R_G0575T_G0575Ri00 = y(36);
G0174R_G0575T_G0575Ti00 = y(37);
G0174R_G11460_G11460i00 = y(38);
G0174R_G11460_LG0000i00 = y(39);
G0174T_G0575R_G0575Ri00 = y(40);
G0174T_G0575R_G0575Ti00 = y(41);
G0174T_G0575T_G0575Ri00 = y(42);
G0174T_G0575T_G0575Ti00 = y(43);
G0174T_G11460_G11460i00 = y(44);
G0174T_G11460_LG0000i00 = y(45);
G0174R_G0575R_G11460i00 = y(46);
G0174T_G0575R_G11460i00 = y(47);
G0174R_G0575T_G11460i00 = y(48);
G0174T_G0575T_G11460i00 = y(49);
G11460_G11460_LG0000i00 = y(50);

% constants and constant expressions
global ode_rate_constants;
fb00 = ode_rate_constants(1);
bb00 = ode_rate_constants(2);
kp00 = ode_rate_constants(3);
fb01 = ode_rate_constants(4);
bb01 = ode_rate_constants(5);
kp01 = ode_rate_constants(6);
fb02 = ode_rate_constants(7);
bb02 = ode_rate_constants(8);
kp02 = ode_rate_constants(9);
fb03 = ode_rate_constants(10);
bb03 = ode_rate_constants(11);
kp03 = ode_rate_constants(12);
bb04 = ode_rate_constants(13);
bb05 = ode_rate_constants(14);
fb04 = ode_rate_constants(15);
bb06 = ode_rate_constants(16);
fb05 = ode_rate_constants(17);
fb06 = ode_rate_constants(18);
bb07 = ode_rate_constants(19);
fb07 = ode_rate_constants(20);
bb08 = ode_rate_constants(21);
fb08 = ode_rate_constants(22);
bb09 = ode_rate_constants(23);
fb09 = ode_rate_constants(24);
fu00 = ode_rate_constants(25);
bu00 = ode_rate_constants(26);
fu01 = ode_rate_constants(27);
bu01 = ode_rate_constants(28);
fu02 = ode_rate_constants(29);
bu02 = ode_rate_constants(30);
fu03 = ode_rate_constants(31);
bu03 = ode_rate_constants(32);
fu04 = ode_rate_constants(33);
bu04 = ode_rate_constants(34);
fu05 = ode_rate_constants(35);
bu05 = ode_rate_constants(36);
fu06 = ode_rate_constants(37);
bu06 = ode_rate_constants(38);
fu07 = ode_rate_constants(39);
bu07 = ode_rate_constants(40);
fu08 = ode_rate_constants(41);
bu08 = ode_rate_constants(42);
fu09 = ode_rate_constants(43);
bu09 = ode_rate_constants(44);
fu10 = ode_rate_constants(45);
bu10 = ode_rate_constants(46);
fu11 = ode_rate_constants(47);
fu12 = ode_rate_constants(48);
bu12 = ode_rate_constants(49);
fu13 = ode_rate_constants(50);
bu13 = ode_rate_constants(51);
fu14 = ode_rate_constants(52);
bu14 = ode_rate_constants(53);
fu15 = ode_rate_constants(54);
bu15 = ode_rate_constants(55);
fu16 = ode_rate_constants(56);
bu16 = ode_rate_constants(57);
fu17 = ode_rate_constants(58);
bu17 = ode_rate_constants(59);
fu18 = ode_rate_constants(60);
bu18 = ode_rate_constants(61);
fu19 = ode_rate_constants(62);
bu19 = ode_rate_constants(63);
fu20 = ode_rate_constants(64);
bu20 = ode_rate_constants(65);
clamp_sink_LG0000 = ode_rate_constants(66);


% dynamic rate expressions
clamp_source_LG0000 = (+(event_flags(1) && ~event_flags(4))*min((t-event_times(1))/1000, 1)*3.33333333333333*4.0+event_flags(4)*max(1-(t-event_times(4))/1000, 0)*3.33333333333333*4.0+(event_flags(2) && ~event_flags(5))*min((t-event_times(2))/1000, 1)*3.33333333333333*4.0+event_flags(5)*max(1-(t-event_times(5))/1000, 0)*3.33333333333333*4.0+(event_flags(3) && ~event_flags(6))*min((t-event_times(3))/1000, 1)*3.33333333333333*4.0+event_flags(6)*max(1-(t-event_times(6))/1000, 0)*3.33333333333333*4.0);

% differential equations for independent species
dydt(size(y,1),1) = 0;
dydt(1)= + bb00*G0174R_TG00000i00 + kp00*G0174R_TG00000i00 + bb04*G0174R_G0575Ri00 + bb05*G0174R_G0575Ti00 + bb06*G0174R_G11460i00 + bb04*G0174R_G0575R_G0575Ri00 + bb04*G0174R_G0575R_G0575Ti00 + bb05*G0174R_G0575T_G0575Ri00 + bb04*G0174R_G0575R_TG00001i00 + bb05*G0174R_G0575T_G0575Ti00 + bb05*G0174R_G0575T_TG00001i00 + bb06*G0174R_G11460_G11460i00 + bb06*G0174R_G11460_LG0000i00 + bu00*G0174T - fb00*G0174R*TG00000 - fb02*G0174R*G0575R - fb00*G0174R*G0575T - fb04*G0174R*G11460 - fb02*G0174R*G0575R_G0575Ri00 - fb02*G0174R*G0575R_G0575Ri00 - fb02*G0174R*G0575R_G0575Ti00 - fb00*G0174R*G0575R_G0575Ti00 - fb02*G0174R*G0575R_TG00001i00 - fb00*G0174R*G0575T_G0575Ti00 - fb00*G0174R*G0575T_G0575Ti00 - fb00*G0174R*G0575T_TG00001i00 - fb04*G0174R*G11460_G11460i00 - fb04*G0174R*G11460_G11460i00 - fb04*G0174R*G11460_LG0000i00 - fu00*G0174R ;
dydt(2)= + bb00*G0174R_TG00000i00 + bb01*G0174T_TG00000i00 + kp02*G0575R_TG00001i00 + kp03*G0575T_TG00001i00 + kp02*G0174R_G0575R_TG00001i00 + kp03*G0174R_G0575T_TG00001i00 + bb00*G0174R_G11460_TG00000i00 + kp02*G0174T_G0575R_TG00001i00 + kp03*G0174T_G0575T_TG00001i00 + bb01*G0174T_G11460_TG00000i00 + kp02*G0575R_G0575R_TG00001i00 + kp02*G0575R_G0575T_TG00001i00 + kp03*G0575T_G0575R_TG00001i00 + kp03*G0575T_G0575T_TG00001i00 - fb00*G0174R*TG00000 - fb01*G0174T*TG00000 - fb00*G0174R_G11460i00*TG00000 - fb01*G0174T_G11460i00*TG00000 ;
dydt(3)= + fb00*G0174R*TG00000 + bb06*G0174R_G11460_TG00000i00 + bu06*G0174T_TG00000i00 - bb00*G0174R_TG00000i00 - kp00*G0174R_TG00000i00 - fb04*G11460*G0174R_TG00000i00 - fu06*G0174R_TG00000i00 ;
dydt(4)= + kp00*G0174R_TG00000i00 + kp01*G0174T_TG00000i00 + bb02*G0575R_TG00001i00 + bb03*G0575T_TG00001i00 + bb02*G0174R_G0575R_TG00001i00 + bb03*G0174R_G0575T_TG00001i00 + kp00*G0174R_G11460_TG00000i00 + bb02*G0174T_G0575R_TG00001i00 + bb03*G0174T_G0575T_TG00001i00 + kp01*G0174T_G11460_TG00000i00 + bb02*G0575R_G0575R_TG00001i00 + bb02*G0575R_G0575T_TG00001i00 + bb03*G0575T_G0575R_TG00001i00 + bb03*G0575T_G0575T_TG00001i00 - fb02*G0575R*TG00001 - fb03*G0575T*TG00001 - fb02*G0174R_G0575Ri00*TG00001 - fb03*G0174R_G0575Ti00*TG00001 - fb02*G0174T_G0575Ri00*TG00001 - fb03*G0174T_G0575Ti00*TG00001 - fb02*G0575R_G0575Ri00*TG00001 - fb02*G0575R_G0575Ri00*TG00001 - fb02*G0575R_G0575Ti00*TG00001 - fb03*G0575R_G0575Ti00*TG00001 - fb03*G0575T_G0575Ti00*TG00001 - fb03*G0575T_G0575Ti00*TG00001 ;
dydt(5)= + bb01*G0174T_TG00000i00 + kp01*G0174T_TG00000i00 + bb00*G0174T_G0575Ri00 + bb02*G0174T_G0575Ti00 + bb07*G0174T_G11460i00 + bb00*G0174T_G0575R_G0575Ri00 + bb00*G0174T_G0575R_G0575Ti00 + bb02*G0174T_G0575T_G0575Ri00 + bb00*G0174T_G0575R_TG00001i00 + bb02*G0174T_G0575T_G0575Ti00 + bb02*G0174T_G0575T_TG00001i00 + bb07*G0174T_G11460_G11460i00 + bb07*G0174T_G11460_LG0000i00 + fu00*G0174R - fb01*G0174T*TG00000 - fb03*G0174T*G0575R - fb05*G0174T*G0575T - fb06*G0174T*G11460 - fb03*G0174T*G0575R_G0575Ri00 - fb03*G0174T*G0575R_G0575Ri00 - fb03*G0174T*G0575R_G0575Ti00 - fb05*G0174T*G0575R_G0575Ti00 - fb03*G0174T*G0575R_TG00001i00 - fb05*G0174T*G0575T_G0575Ti00 - fb05*G0174T*G0575T_G0575Ti00 - fb05*G0174T*G0575T_TG00001i00 - fb06*G0174T*G11460_G11460i00 - fb06*G0174T*G11460_G11460i00 - fb06*G0174T*G11460_LG0000i00 - bu00*G0174T ;
dydt(6)= + fb01*G0174T*TG00000 + bb07*G0174T_G11460_TG00000i00 + fu06*G0174R_TG00000i00 - bb01*G0174T_TG00000i00 - kp01*G0174T_TG00000i00 - fb06*G11460*G0174T_TG00000i00 - bu06*G0174T_TG00000i00 ;
dydt(7)= + bb02*G0575R_TG00001i00 + kp02*G0575R_TG00001i00 + bb04*G0174R_G0575Ri00 + bb00*G0174T_G0575Ri00 + bb00*G0575R_G0575Ri00 + bb00*G0575R_G0575Ri00 + bb08*G0575R_G0575Ti00 + bb00*G0174R_G0575R_G0575Ri00 + bb08*G0174R_G0575T_G0575Ri00 + bb04*G0174R_G0575R_G11460i00 + bb00*G0174T_G0575R_G0575Ri00 + bb08*G0174T_G0575T_G0575Ri00 + bb00*G0174T_G0575R_G11460i00 + bb00*G0575R_G0575R_TG00001i00 + bb08*G0575T_G0575R_TG00001i00 + bu01*G0575T - fb02*G0575R*TG00001 - fb02*G0174R*G0575R - fb03*G0174T*G0575R - fb07*G0575R*G0575R - fb07*G0575R*G0575R - fb03*G0575R*G0575T - fb09*G0575R*G0174R_G0575Ri00 - fb03*G0575R*G0174R_G0575Ti00 - fb02*G0575R*G0174R_G11460i00 - fb09*G0575R*G0174T_G0575Ri00 - fb03*G0575R*G0174T_G0575Ti00 - fb03*G0575R*G0174T_G11460i00 - fb09*G0575R*G0575R_TG00001i00 - fb03*G0575R*G0575T_TG00001i00 - fu01*G0575R ;
dydt(8)= + fb02*G0575R*TG00001 + bb04*G0174R_G0575R_TG00001i00 + bb00*G0174T_G0575R_TG00001i00 + bb00*G0575R_G0575R_TG00001i00 + bb08*G0575R_G0575T_TG00001i00 + bu10*G0575T_TG00001i00 - bb02*G0575R_TG00001i00 - kp02*G0575R_TG00001i00 - fb02*G0174R*G0575R_TG00001i00 - fb03*G0174T*G0575R_TG00001i00 - fb09*G0575R*G0575R_TG00001i00 - fb03*G0575T*G0575R_TG00001i00 - fu10*G0575R_TG00001i00 ;
dydt(9)= + bb03*G0575T_TG00001i00 + kp03*G0575T_TG00001i00 + bb05*G0174R_G0575Ti00 + bb02*G0174T_G0575Ti00 + bb08*G0575R_G0575Ti00 + bb09*G0575T_G0575Ti00 + bb09*G0575T_G0575Ti00 + bb08*G0174R_G0575R_G0575Ti00 + bb09*G0174R_G0575T_G0575Ti00 + bb05*G0174R_G0575T_G11460i00 + bb08*G0174T_G0575R_G0575Ti00 + bb09*G0174T_G0575T_G0575Ti00 + bb02*G0174T_G0575T_G11460i00 + bb08*G0575R_G0575T_TG00001i00 + bb09*G0575T_G0575T_TG00001i00 + fu01*G0575R - fb03*G0575T*TG00001 - fb00*G0174R*G0575T - fb05*G0174T*G0575T - fb03*G0575R*G0575T - fb08*G0575T*G0575T - fb08*G0575T*G0575T - fb03*G0575T*G0174R_G0575Ri00 - fb04*G0575T*G0174R_G0575Ti00 - fb00*G0575T*G0174R_G11460i00 - fb03*G0575T*G0174T_G0575Ri00 - fb04*G0575T*G0174T_G0575Ti00 - fb05*G0575T*G0174T_G11460i00 - fb03*G0575T*G0575R_TG00001i00 - fb04*G0575T*G0575T_TG00001i00 - bu01*G0575T ;
dydt(10)= + fb03*G0575T*TG00001 + bb05*G0174R_G0575T_TG00001i00 + bb02*G0174T_G0575T_TG00001i00 + bb08*G0575T_G0575R_TG00001i00 + bb09*G0575T_G0575T_TG00001i00 + fu10*G0575R_TG00001i00 - bb03*G0575T_TG00001i00 - kp03*G0575T_TG00001i00 - fb00*G0174R*G0575T_TG00001i00 - fb05*G0174T*G0575T_TG00001i00 - fb03*G0575R*G0575T_TG00001i00 - fb04*G0575T*G0575T_TG00001i00 - bu10*G0575T_TG00001i00 ;
dydt(11)= + bb02*G0174R_G0575R_TG00001i00 + kp02*G0174R_G0575R_TG00001i00 + fb02*G0174R*G0575R + bb00*G0174R_G0575R_G0575Ri00 + bb08*G0174R_G0575R_G0575Ti00 + bb06*G0174R_G0575R_G11460i00 + bu02*G0174R_G0575Ti00 + bu03*G0174T_G0575Ri00 - fb02*G0174R_G0575Ri00*TG00001 - bb04*G0174R_G0575Ri00 - fb09*G0575R*G0174R_G0575Ri00 - fb03*G0575T*G0174R_G0575Ri00 - fb04*G11460*G0174R_G0575Ri00 - fu02*G0174R_G0575Ri00 - fu03*G0174R_G0575Ri00 ;
dydt(12)= + fb02*G0174R_G0575Ri00*TG00001 + fb02*G0174R*G0575R_TG00001i00 + bu14*G0174R_G0575T_TG00001i00 + bu03*G0174T_G0575R_TG00001i00 - bb02*G0174R_G0575R_TG00001i00 - kp02*G0174R_G0575R_TG00001i00 - bb04*G0174R_G0575R_TG00001i00 - fu14*G0174R_G0575R_TG00001i00 - fu03*G0174R_G0575R_TG00001i00 ;
dydt(13)= + bb03*G0174R_G0575T_TG00001i00 + kp03*G0174R_G0575T_TG00001i00 + fb00*G0174R*G0575T + bb08*G0174R_G0575T_G0575Ri00 + bb09*G0174R_G0575T_G0575Ti00 + bb06*G0174R_G0575T_G11460i00 + fu02*G0174R_G0575Ri00 + bu04*G0174T_G0575Ti00 - fb03*G0174R_G0575Ti00*TG00001 - bb05*G0174R_G0575Ti00 - fb03*G0575R*G0174R_G0575Ti00 - fb04*G0575T*G0174R_G0575Ti00 - fb04*G11460*G0174R_G0575Ti00 - bu02*G0174R_G0575Ti00 - fu04*G0174R_G0575Ti00 ;
dydt(14)= + fb03*G0174R_G0575Ti00*TG00001 + fb00*G0174R*G0575T_TG00001i00 + fu14*G0174R_G0575R_TG00001i00 + bu04*G0174T_G0575T_TG00001i00 - bb03*G0174R_G0575T_TG00001i00 - kp03*G0174R_G0575T_TG00001i00 - bb05*G0174R_G0575T_TG00001i00 - bu14*G0174R_G0575T_TG00001i00 - fu04*G0174R_G0575T_TG00001i00 ;
dydt(15)= + bb00*G0174R_G11460_TG00000i00 + kp00*G0174R_G11460_TG00000i00 + fb04*G0174R*G11460 + bb04*G0174R_G0575R_G11460i00 + bb05*G0174R_G0575T_G11460i00 + bb03*G0174R_G11460_G11460i00 + bb00*G0174R_G11460_LG0000i00 + bu05*G0174T_G11460i00 - fb00*G0174R_G11460i00*TG00000 - bb06*G0174R_G11460i00 - fb02*G0575R*G0174R_G11460i00 - fb00*G0575T*G0174R_G11460i00 - fb09*G11460*G0174R_G11460i00 - fb00*LG0000*G0174R_G11460i00 - fu05*G0174R_G11460i00 ;
dydt(16)= + fb00*G0174R_G11460i00*TG00000 + fb04*G11460*G0174R_TG00000i00 + bu16*G0174T_G11460_TG00000i00 - bb00*G0174R_G11460_TG00000i00 - kp00*G0174R_G11460_TG00000i00 - bb06*G0174R_G11460_TG00000i00 - fu16*G0174R_G11460_TG00000i00 ;
dydt(17)= + bb02*G0174T_G0575R_TG00001i00 + kp02*G0174T_G0575R_TG00001i00 + fb03*G0174T*G0575R + bb00*G0174T_G0575R_G0575Ri00 + bb08*G0174T_G0575R_G0575Ti00 + bb07*G0174T_G0575R_G11460i00 + fu03*G0174R_G0575Ri00 + bu07*G0174T_G0575Ti00 - fb02*G0174T_G0575Ri00*TG00001 - bb00*G0174T_G0575Ri00 - fb09*G0575R*G0174T_G0575Ri00 - fb03*G0575T*G0174T_G0575Ri00 - fb06*G11460*G0174T_G0575Ri00 - bu03*G0174T_G0575Ri00 - fu07*G0174T_G0575Ri00 ;
dydt(18)= + fb02*G0174T_G0575Ri00*TG00001 + fb03*G0174T*G0575R_TG00001i00 + fu03*G0174R_G0575R_TG00001i00 + bu18*G0174T_G0575T_TG00001i00 - bb02*G0174T_G0575R_TG00001i00 - kp02*G0174T_G0575R_TG00001i00 - bb00*G0174T_G0575R_TG00001i00 - bu03*G0174T_G0575R_TG00001i00 - fu18*G0174T_G0575R_TG00001i00 ;
dydt(19)= + bb03*G0174T_G0575T_TG00001i00 + kp03*G0174T_G0575T_TG00001i00 + fb05*G0174T*G0575T + bb08*G0174T_G0575T_G0575Ri00 + bb09*G0174T_G0575T_G0575Ti00 + bb07*G0174T_G0575T_G11460i00 + fu04*G0174R_G0575Ti00 + fu07*G0174T_G0575Ri00 - fb03*G0174T_G0575Ti00*TG00001 - bb02*G0174T_G0575Ti00 - fb03*G0575R*G0174T_G0575Ti00 - fb04*G0575T*G0174T_G0575Ti00 - fb06*G11460*G0174T_G0575Ti00 - bu04*G0174T_G0575Ti00 - bu07*G0174T_G0575Ti00 ;
dydt(20)= + fb03*G0174T_G0575Ti00*TG00001 + fb05*G0174T*G0575T_TG00001i00 + fu04*G0174R_G0575T_TG00001i00 + fu18*G0174T_G0575R_TG00001i00 - bb03*G0174T_G0575T_TG00001i00 - kp03*G0174T_G0575T_TG00001i00 - bb02*G0174T_G0575T_TG00001i00 - bu04*G0174T_G0575T_TG00001i00 - bu18*G0174T_G0575T_TG00001i00 ;
dydt(21)= + bb01*G0174T_G11460_TG00000i00 + kp01*G0174T_G11460_TG00000i00 + fb06*G0174T*G11460 + bb00*G0174T_G0575R_G11460i00 + bb02*G0174T_G0575T_G11460i00 + bb03*G0174T_G11460_G11460i00 + bb00*G0174T_G11460_LG0000i00 + fu05*G0174R_G11460i00 - fb01*G0174T_G11460i00*TG00000 - bb07*G0174T_G11460i00 - fb03*G0575R*G0174T_G11460i00 - fb05*G0575T*G0174T_G11460i00 - fb09*G11460*G0174T_G11460i00 - fb00*LG0000*G0174T_G11460i00 - bu05*G0174T_G11460i00 ;
dydt(22)= + fb01*G0174T_G11460i00*TG00000 + fb06*G11460*G0174T_TG00000i00 + fu16*G0174R_G11460_TG00000i00 - bb01*G0174T_G11460_TG00000i00 - kp01*G0174T_G11460_TG00000i00 - bb07*G0174T_G11460_TG00000i00 - bu16*G0174T_G11460_TG00000i00 ;
dydt(23)= + bb02*G0575R_G0575R_TG00001i00 + kp02*G0575R_G0575R_TG00001i00 + fb07*G0575R*G0575R + bb04*G0174R_G0575R_G0575Ri00 + bb00*G0174T_G0575R_G0575Ri00 + bu08*G0575R_G0575Ti00 - fb02*G0575R_G0575Ri00*TG00001 - fb02*G0575R_G0575Ri00*TG00001 - bb00*G0575R_G0575Ri00 - fb02*G0174R*G0575R_G0575Ri00 - fb02*G0174R*G0575R_G0575Ri00 - fb03*G0174T*G0575R_G0575Ri00 - fb03*G0174T*G0575R_G0575Ri00 - fu08*G0575R_G0575Ri00 - fu08*G0575R_G0575Ri00 ;
dydt(24)= + fb02*G0575R_G0575Ri00*TG00001 + fb02*G0575R_G0575Ri00*TG00001 + fb09*G0575R*G0575R_TG00001i00 + bu08*G0575R_G0575T_TG00001i00 + bu19*G0575T_G0575R_TG00001i00 - bb02*G0575R_G0575R_TG00001i00 - kp02*G0575R_G0575R_TG00001i00 - bb00*G0575R_G0575R_TG00001i00 - fu08*G0575R_G0575R_TG00001i00 - fu19*G0575R_G0575R_TG00001i00 ;
dydt(25)= + bb02*G0575R_G0575T_TG00001i00 + kp02*G0575R_G0575T_TG00001i00 + bb03*G0575T_G0575R_TG00001i00 + kp03*G0575T_G0575R_TG00001i00 + fb03*G0575R*G0575T + bb04*G0174R_G0575R_G0575Ti00 + bb05*G0174R_G0575T_G0575Ri00 + bb00*G0174T_G0575R_G0575Ti00 + bb02*G0174T_G0575T_G0575Ri00 + fu08*G0575R_G0575Ri00 + fu08*G0575R_G0575Ri00 + bu09*G0575T_G0575Ti00 + fu11*G0575T_G0575Ti00 - fb02*G0575R_G0575Ti00*TG00001 - fb03*G0575R_G0575Ti00*TG00001 - bb08*G0575R_G0575Ti00 - fb02*G0174R*G0575R_G0575Ti00 - fb00*G0174R*G0575R_G0575Ti00 - fb03*G0174T*G0575R_G0575Ti00 - fb05*G0174T*G0575R_G0575Ti00 - bu08*G0575R_G0575Ti00 - fu09*G0575R_G0575Ti00 ;
dydt(26)= + fb02*G0575R_G0575Ti00*TG00001 + fb03*G0575T*G0575R_TG00001i00 + fu08*G0575R_G0575R_TG00001i00 + bu20*G0575T_G0575T_TG00001i00 - bb02*G0575R_G0575T_TG00001i00 - kp02*G0575R_G0575T_TG00001i00 - bb08*G0575R_G0575T_TG00001i00 - bu08*G0575R_G0575T_TG00001i00 - fu20*G0575R_G0575T_TG00001i00 ;
dydt(27)= + fb03*G0575R_G0575Ti00*TG00001 + fb03*G0575R*G0575T_TG00001i00 + fu19*G0575R_G0575R_TG00001i00 + bu09*G0575T_G0575T_TG00001i00 - bb03*G0575T_G0575R_TG00001i00 - kp03*G0575T_G0575R_TG00001i00 - bb08*G0575T_G0575R_TG00001i00 - bu19*G0575T_G0575R_TG00001i00 - fu09*G0575T_G0575R_TG00001i00 ;
dydt(28)= + bb03*G0575T_G0575T_TG00001i00 + kp03*G0575T_G0575T_TG00001i00 + fb08*G0575T*G0575T + bb05*G0174R_G0575T_G0575Ti00 + bb02*G0174T_G0575T_G0575Ti00 + fu09*G0575R_G0575Ti00 - fb03*G0575T_G0575Ti00*TG00001 - fb03*G0575T_G0575Ti00*TG00001 - bb09*G0575T_G0575Ti00 - fb00*G0174R*G0575T_G0575Ti00 - fb00*G0174R*G0575T_G0575Ti00 - fb05*G0174T*G0575T_G0575Ti00 - fb05*G0174T*G0575T_G0575Ti00 - bu09*G0575T_G0575Ti00 - fu11*G0575T_G0575Ti00 ;
dydt(29)= + fb03*G0575T_G0575Ti00*TG00001 + fb03*G0575T_G0575Ti00*TG00001 + fb04*G0575T*G0575T_TG00001i00 + fu20*G0575R_G0575T_TG00001i00 + fu09*G0575T_G0575R_TG00001i00 - bb03*G0575T_G0575T_TG00001i00 - kp03*G0575T_G0575T_TG00001i00 - bb09*G0575T_G0575T_TG00001i00 - bu20*G0575T_G0575T_TG00001i00 - bu09*G0575T_G0575T_TG00001i00 ;
dydt(30)= + bb06*G0174R_G11460i00 + bb07*G0174T_G11460i00 + bb03*G11460_G11460i00 + bb03*G11460_G11460i00 + bb00*G11460_LG0000i00 + bb06*G0174R_G0575R_G11460i00 + bb06*G0174R_G0575T_G11460i00 + bb03*G0174R_G11460_G11460i00 + bb06*G0174R_G11460_TG00000i00 + bb07*G0174T_G0575R_G11460i00 + bb07*G0174T_G0575T_G11460i00 + bb03*G0174T_G11460_G11460i00 + bb07*G0174T_G11460_TG00000i00 + bb03*G11460_G11460_LG0000i00 - fb04*G0174R*G11460 - fb06*G0174T*G11460 - fb07*G11460*G11460 - fb07*G11460*G11460 - fb00*G11460*LG0000 - fb04*G11460*G0174R_G0575Ri00 - fb04*G11460*G0174R_G0575Ti00 - fb09*G11460*G0174R_G11460i00 - fb04*G11460*G0174R_TG00000i00 - fb06*G11460*G0174T_G0575Ri00 - fb06*G11460*G0174T_G0575Ti00 - fb09*G11460*G0174T_G11460i00 - fb06*G11460*G0174T_TG00000i00 - fb09*G11460*G11460_LG0000i00 ;
dydt(31)= + fb07*G11460*G11460 + bb06*G0174R_G11460_G11460i00 + bb07*G0174T_G11460_G11460i00 + bb00*G11460_G11460_LG0000i00 - bb03*G11460_G11460i00 - fb04*G0174R*G11460_G11460i00 - fb04*G0174R*G11460_G11460i00 - fb06*G0174T*G11460_G11460i00 - fb06*G0174T*G11460_G11460i00 - fb00*LG0000*G11460_G11460i00 - fb00*LG0000*G11460_G11460i00 ;
dydt(32)= + bb00*G11460_LG0000i00 + bb00*G0174R_G11460_LG0000i00 + bb00*G0174T_G11460_LG0000i00 + bb00*G11460_G11460_LG0000i00 + clamp_source_LG0000 - fb00*G11460*LG0000 - fb00*LG0000*G0174R_G11460i00 - fb00*LG0000*G0174T_G11460i00 - fb00*LG0000*G11460_G11460i00 - fb00*LG0000*G11460_G11460i00 - clamp_sink_LG0000*LG0000 ;
dydt(33)= + fb00*G11460*LG0000 + bb06*G0174R_G11460_LG0000i00 + bb07*G0174T_G11460_LG0000i00 + bb03*G11460_G11460_LG0000i00 - bb00*G11460_LG0000i00 - fb04*G0174R*G11460_LG0000i00 - fb06*G0174T*G11460_LG0000i00 - fb09*G11460*G11460_LG0000i00 ;
dydt(34)= + fb02*G0174R*G0575R_G0575Ri00 + fb02*G0174R*G0575R_G0575Ri00 + fb09*G0575R*G0174R_G0575Ri00 + bu08*G0174R_G0575R_G0575Ti00 + bu07*G0174R_G0575T_G0575Ri00 + bu03*G0174T_G0575R_G0575Ri00 - bb04*G0174R_G0575R_G0575Ri00 - bb00*G0174R_G0575R_G0575Ri00 - fu08*G0174R_G0575R_G0575Ri00 - fu07*G0174R_G0575R_G0575Ri00 - fu03*G0174R_G0575R_G0575Ri00 ;
dydt(35)= + fb02*G0174R*G0575R_G0575Ti00 + fb03*G0575T*G0174R_G0575Ri00 + fu08*G0174R_G0575R_G0575Ri00 + bu12*G0174R_G0575T_G0575Ti00 + bu03*G0174T_G0575R_G0575Ti00 - bb04*G0174R_G0575R_G0575Ti00 - bb08*G0174R_G0575R_G0575Ti00 - bu08*G0174R_G0575R_G0575Ti00 - fu12*G0174R_G0575R_G0575Ti00 - fu03*G0174R_G0575R_G0575Ti00 ;
dydt(36)= + fb00*G0174R*G0575R_G0575Ti00 + fb03*G0575R*G0174R_G0575Ti00 + fu07*G0174R_G0575R_G0575Ri00 + bu09*G0174R_G0575T_G0575Ti00 + bu04*G0174T_G0575T_G0575Ri00 - bb05*G0174R_G0575T_G0575Ri00 - bb08*G0174R_G0575T_G0575Ri00 - bu07*G0174R_G0575T_G0575Ri00 - fu09*G0174R_G0575T_G0575Ri00 - fu04*G0174R_G0575T_G0575Ri00 ;
dydt(37)= + fb00*G0174R*G0575T_G0575Ti00 + fb00*G0174R*G0575T_G0575Ti00 + fb04*G0575T*G0174R_G0575Ti00 + fu12*G0174R_G0575R_G0575Ti00 + fu09*G0174R_G0575T_G0575Ri00 + bu04*G0174T_G0575T_G0575Ti00 - bb05*G0174R_G0575T_G0575Ti00 - bb09*G0174R_G0575T_G0575Ti00 - bu12*G0174R_G0575T_G0575Ti00 - bu09*G0174R_G0575T_G0575Ti00 - fu04*G0174R_G0575T_G0575Ti00 ;
dydt(38)= + fb04*G0174R*G11460_G11460i00 + fb04*G0174R*G11460_G11460i00 + fb09*G11460*G0174R_G11460i00 + bu05*G0174T_G11460_G11460i00 - bb06*G0174R_G11460_G11460i00 - bb03*G0174R_G11460_G11460i00 - fu05*G0174R_G11460_G11460i00 ;
dydt(39)= + fb04*G0174R*G11460_LG0000i00 + fb00*LG0000*G0174R_G11460i00 + bu05*G0174T_G11460_LG0000i00 - bb06*G0174R_G11460_LG0000i00 - bb00*G0174R_G11460_LG0000i00 - fu05*G0174R_G11460_LG0000i00 ;
dydt(40)= + fb03*G0174T*G0575R_G0575Ri00 + fb03*G0174T*G0575R_G0575Ri00 + fb09*G0575R*G0174T_G0575Ri00 + fu03*G0174R_G0575R_G0575Ri00 + bu08*G0174T_G0575R_G0575Ti00 + bu17*G0174T_G0575T_G0575Ri00 - bb00*G0174T_G0575R_G0575Ri00 - bb00*G0174T_G0575R_G0575Ri00 - bu03*G0174T_G0575R_G0575Ri00 - fu08*G0174T_G0575R_G0575Ri00 - fu17*G0174T_G0575R_G0575Ri00 ;
dydt(41)= + fb03*G0174T*G0575R_G0575Ti00 + fb03*G0575T*G0174T_G0575Ri00 + fu03*G0174R_G0575R_G0575Ti00 + fu08*G0174T_G0575R_G0575Ri00 + bu02*G0174T_G0575T_G0575Ti00 - bb00*G0174T_G0575R_G0575Ti00 - bb08*G0174T_G0575R_G0575Ti00 - bu03*G0174T_G0575R_G0575Ti00 - bu08*G0174T_G0575R_G0575Ti00 - fu02*G0174T_G0575R_G0575Ti00 ;
dydt(42)= + fb05*G0174T*G0575R_G0575Ti00 + fb03*G0575R*G0174T_G0575Ti00 + fu04*G0174R_G0575T_G0575Ri00 + fu17*G0174T_G0575R_G0575Ri00 + bu09*G0174T_G0575T_G0575Ti00 - bb02*G0174T_G0575T_G0575Ri00 - bb08*G0174T_G0575T_G0575Ri00 - bu04*G0174T_G0575T_G0575Ri00 - bu17*G0174T_G0575T_G0575Ri00 - fu09*G0174T_G0575T_G0575Ri00 ;
dydt(43)= + fb05*G0174T*G0575T_G0575Ti00 + fb05*G0174T*G0575T_G0575Ti00 + fb04*G0575T*G0174T_G0575Ti00 + fu04*G0174R_G0575T_G0575Ti00 + fu02*G0174T_G0575R_G0575Ti00 + fu09*G0174T_G0575T_G0575Ri00 - bb02*G0174T_G0575T_G0575Ti00 - bb09*G0174T_G0575T_G0575Ti00 - bu04*G0174T_G0575T_G0575Ti00 - bu02*G0174T_G0575T_G0575Ti00 - bu09*G0174T_G0575T_G0575Ti00 ;
dydt(44)= + fb06*G0174T*G11460_G11460i00 + fb06*G0174T*G11460_G11460i00 + fb09*G11460*G0174T_G11460i00 + fu05*G0174R_G11460_G11460i00 - bb07*G0174T_G11460_G11460i00 - bb03*G0174T_G11460_G11460i00 - bu05*G0174T_G11460_G11460i00 ;
dydt(45)= + fb06*G0174T*G11460_LG0000i00 + fb00*LG0000*G0174T_G11460i00 + fu05*G0174R_G11460_LG0000i00 - bb07*G0174T_G11460_LG0000i00 - bb00*G0174T_G11460_LG0000i00 - bu05*G0174T_G11460_LG0000i00 ;
dydt(46)= + fb02*G0575R*G0174R_G11460i00 + fb04*G11460*G0174R_G0575Ri00 + bu02*G0174R_G0575T_G11460i00 + bu13*G0174T_G0575R_G11460i00 - bb04*G0174R_G0575R_G11460i00 - bb06*G0174R_G0575R_G11460i00 - fu02*G0174R_G0575R_G11460i00 - fu13*G0174R_G0575R_G11460i00 ;
dydt(47)= + fb03*G0575R*G0174T_G11460i00 + fb06*G11460*G0174T_G0575Ri00 + fu13*G0174R_G0575R_G11460i00 + bu07*G0174T_G0575T_G11460i00 - bb00*G0174T_G0575R_G11460i00 - bb07*G0174T_G0575R_G11460i00 - bu13*G0174T_G0575R_G11460i00 - fu07*G0174T_G0575R_G11460i00 ;
dydt(48)= + fb00*G0575T*G0174R_G11460i00 + fb04*G11460*G0174R_G0575Ti00 + fu02*G0174R_G0575R_G11460i00 + bu15*G0174T_G0575T_G11460i00 - bb05*G0174R_G0575T_G11460i00 - bb06*G0174R_G0575T_G11460i00 - bu02*G0174R_G0575T_G11460i00 - fu15*G0174R_G0575T_G11460i00 ;
dydt(49)= + fb05*G0575T*G0174T_G11460i00 + fb06*G11460*G0174T_G0575Ti00 + fu15*G0174R_G0575T_G11460i00 + fu07*G0174T_G0575R_G11460i00 - bb02*G0174T_G0575T_G11460i00 - bb07*G0174T_G0575T_G11460i00 - bu15*G0174T_G0575T_G11460i00 - bu07*G0174T_G0575T_G11460i00 ;
dydt(50)= + fb09*G11460*G11460_LG0000i00 + fb00*LG0000*G11460_G11460i00 + fb00*LG0000*G11460_G11460i00 - bb03*G11460_G11460_LG0000i00 - bb00*G11460_G11460_LG0000i00 ;


ode_end_time = cputime;
ode_tot_cputime = ode_tot_cputime + (ode_end_time - ode_start_time);
