# Supplementary material for: Enzyme Sequestration as a Tuning Point in Controlling Response Dynamics of Signalling Networks
Source: PLoS Comput Biol. 2016 May 10;12(5):e1004918. doi: 10.1371/journal.pcbi.1004918 (PMC4862689; doi:10.1371/journal.pcbi.1004918)
Supplement: S5 Data — (ZIP) [file pcbi.1004918.s013.zip › S5_Data/Network No. 5/G144_I00Driver.m]

% File generated by Facile version 0.53a
%
tic;
global ode_tot_cputime;
global ode_num_calls;
ode_tot_cputime = 0.0;
ode_num_calls = 0;

% initial values (free nodes only)
G0174R = 5.90555878709708;
TG00000 = 9.99999999999999;
G0174R_TG00000i00 = 0;
TG00001 = 0;
G0174T = 0;
G0174T_TG00000i00 = 0;
G0575R = 6.66878814364132;
G0575R_TG00001i00 = 0;
G0575T = 0;
G0575T_TG00001i00 = 0;
G0174R_G0575Ri00 = 0;
G0174R_G0575R_TG00001i00 = 0;
G0174R_G0575Ti00 = 0;
G0174R_G0575T_TG00001i00 = 0;
G0174R_G11460i00 = 0;
G0174R_G11460_TG00000i00 = 0;
G0174T_G0575Ri00 = 0;
G0174T_G0575R_TG00001i00 = 0;
G0174T_G0575Ti00 = 0;
G0174T_G0575T_TG00001i00 = 0;
G0174T_G11460i00 = 0;
G0174T_G11460_TG00000i00 = 0;
G0575R_G0575Ri00 = 0;
G0575R_G0575R_TG00001i00 = 0;
G0575R_G0575Ti00 = 0;
G0575R_G0575T_TG00001i00 = 0;
G0575T_G0575R_TG00001i00 = 0;
G0575T_G0575Ti00 = 0;
G0575T_G0575T_TG00001i00 = 0;
G11460 = 22.4856868629063;
G11460_G11460i00 = 0;
LG0000 = 0.001;
G11460_LG0000i00 = 0;
G0174R_G0575R_G0575Ri00 = 0;
G0174R_G0575R_G0575Ti00 = 0;
G0174R_G0575T_G0575Ri00 = 0;
G0174R_G0575T_G0575Ti00 = 0;
G0174R_G11460_G11460i00 = 0;
G0174R_G11460_LG0000i00 = 0;
G0174T_G0575R_G0575Ri00 = 0;
G0174T_G0575R_G0575Ti00 = 0;
G0174T_G0575T_G0575Ri00 = 0;
G0174T_G0575T_G0575Ti00 = 0;
G0174T_G11460_G11460i00 = 0;
G0174T_G11460_LG0000i00 = 0;
G0174R_G0575R_G11460i00 = 0;
G0174T_G0575R_G11460i00 = 0;
G0174R_G0575T_G11460i00 = 0;
G0174T_G0575T_G11460i00 = 0;
G11460_G11460_LG0000i00 = 0;
if exist('ivalues') == 0
ivalues = [G0174R TG00000 G0174R_TG00000i00 TG00001 G0174T G0174T_TG00000i00 G0575R G0575R_TG00001i00 ...
	G0575T G0575T_TG00001i00 G0174R_G0575Ri00 G0174R_G0575R_TG00001i00 G0174R_G0575Ti00 G0174R_G0575T_TG00001i00 G0174R_G11460i00 G0174R_G11460_TG00000i00 ...
	G0174T_G0575Ri00 G0174T_G0575R_TG00001i00 G0174T_G0575Ti00 G0174T_G0575T_TG00001i00 G0174T_G11460i00 G0174T_G11460_TG00000i00 G0575R_G0575Ri00 G0575R_G0575R_TG00001i00 ...
	G0575R_G0575Ti00 G0575R_G0575T_TG00001i00 G0575T_G0575R_TG00001i00 G0575T_G0575Ti00 G0575T_G0575T_TG00001i00 G11460 G11460_G11460i00 LG0000 ...
	G11460_LG0000i00 G0174R_G0575R_G0575Ri00 G0174R_G0575R_G0575Ti00 G0174R_G0575T_G0575Ri00 G0174R_G0575T_G0575Ti00 G0174R_G11460_G11460i00 G0174R_G11460_LG0000i00 G0174T_G0575R_G0575Ri00 ...
	G0174T_G0575R_G0575Ti00 G0174T_G0575T_G0575Ri00 G0174T_G0575T_G0575Ti00 G0174T_G11460_G11460i00 G0174T_G11460_LG0000i00 G0174R_G0575R_G11460i00 G0174T_G0575R_G11460i00 G0174R_G0575T_G11460i00 ...
	G0174T_G0575T_G11460i00 G11460_G11460_LG0000i00];
end
% rate constants and constant expressions
fb00             = 1.99526231496888;
bb00             = 1;
kp00             = 30.6763383366627;
fb01             = 0.125892541179417;
bb01             = 7.94328234724282;
kp01             = 17.3967934915758;
fb02             = 63.0957344480193;
bb02             = 0.125892541179417;
kp02             = 0.548280667145571;
fb03             = 3.98107170553497;
bb03             = 0.0158489319246111;
kp03             = 0.00602640966626337;
bb04             = 1.99526231496888;
bb05             = 3.98107170553497;
fb04             = 1;
bb06             = 0.501187233627272;
fb05             = 7.94328234724282;
fb06             = 31.6227766016838;
bb07             = 0.00794328234724281;
fb07             = 0.0315478672240097;
bb08             = 0.0630957344480193;
fb08             = 0.5;
bb09             = 15.8489319246111;
fb09             = 0.0630957344480194;
fu00             = 6.65379480642236;
bu00             = 1.8034723234716;
fu01             = 50.4469366989578;
bu01             = 0.178328968037465;
fu02             = 13.3569930470643;
bu02             = 2.97917350304658;
fu03             = 4.3659444067393;
bu03             = 9.39979277911198;
fu04             = 17.7847955031636;
bu04             = 0.0382903163151989;
fu05             = 31.1915635731009;
bu05             = 0.00423718302604877;
fu06             = 2.48937275202842;
bu06             = 84.9434722542892;
fu07             = 122.344804904686;
bu07             = 0.0272880580025124;
fu08             = 462.074106554211;
bu08             = 0.0016334232357928;
fu09             = 5.50754389006234;
bu09             = 19.4690635864943;
fu10             = 40.4247289224842;
bu10             = 0.285124287549627;
fu11             = 19.4690635864943;
fu12             = 1.45824960363716;
bu12             = 325.251242152802;
fu13             = 20.4666113821228;
bu13             = 0.0220844211988575;
fu14             = 10.7033817805281;
bu14             = 4.76330195756209;
fu15             = 83.371308510459;
bu15             = 8.99615016217651e-05;
fu16             = 11.6696457752339;
bu16             = 0.199571146241206;
fu17             = 1120.63031210872;
bu17             = 0.000249947882789301;
fu18             = 98.0387689912662;
bu18             = 0.0436299732018;
fu19             = 370.27462363119;
bu19             = 0.00261162637510796;
fu20             = 4.41336944031042;
bu20             = 31.1284416965355;
clamp_sink_LG0000 = 4.0;
global ode_rate_constants;
ode_rate_constants = [fb00 bb00 kp00 fb01 bb01 kp01 fb02 bb02 kp02 fb03 bb03 kp03 ...
	bb04 bb05 fb04 bb06 fb05 fb06 bb07 fb07 bb08 fb08 bb09 fb09 ...
	fu00 bu00 fu01 bu01 fu02 bu02 fu03 bu03 fu04 bu04 fu05 bu05 ...
	fu06 bu06 fu07 bu07 fu08 bu08 fu09 bu09 fu10 bu10 fu11 fu12 ...
	bu12 fu13 bu13 fu14 bu14 fu15 bu15 fu16 bu16 fu17 bu17 fu18 ...
	bu18 fu19 bu19 fu20 bu20 clamp_sink_LG0000];

% time interval
t0= 0;
tf= 20000;

% call solver routine 
global event_times;
global event_flags;
ode_events = [0 0 0 0 0 0 0];
[t, y, intervals]= G144_I00_ode_event(@ode23s, @G144_I00_odes, [t0:1.0:tf], ivalues, odeset(), ode_events, [500.0], [0.001], [1e-06]);


% map free node state vector names
G0174R = y(:,1); TG00000 = y(:,2); G0174R_TG00000i00 = y(:,3); TG00001 = y(:,4); G0174T = y(:,5); G0174T_TG00000i00 = y(:,6); G0575R = y(:,7); G0575R_TG00001i00 = y(:,8); G0575T = y(:,9); G0575T_TG00001i00 = y(:,10); 
G0174R_G0575Ri00 = y(:,11); G0174R_G0575R_TG00001i00 = y(:,12); G0174R_G0575Ti00 = y(:,13); G0174R_G0575T_TG00001i00 = y(:,14); G0174R_G11460i00 = y(:,15); G0174R_G11460_TG00000i00 = y(:,16); G0174T_G0575Ri00 = y(:,17); G0174T_G0575R_TG00001i00 = y(:,18); G0174T_G0575Ti00 = y(:,19); G0174T_G0575T_TG00001i00 = y(:,20); 
G0174T_G11460i00 = y(:,21); G0174T_G11460_TG00000i00 = y(:,22); G0575R_G0575Ri00 = y(:,23); G0575R_G0575R_TG00001i00 = y(:,24); G0575R_G0575Ti00 = y(:,25); G0575R_G0575T_TG00001i00 = y(:,26); G0575T_G0575R_TG00001i00 = y(:,27); G0575T_G0575Ti00 = y(:,28); G0575T_G0575T_TG00001i00 = y(:,29); G11460 = y(:,30); 
G11460_G11460i00 = y(:,31); LG0000 = y(:,32); G11460_LG0000i00 = y(:,33); G0174R_G0575R_G0575Ri00 = y(:,34); G0174R_G0575R_G0575Ti00 = y(:,35); G0174R_G0575T_G0575Ri00 = y(:,36); G0174R_G0575T_G0575Ti00 = y(:,37); G0174R_G11460_G11460i00 = y(:,38); G0174R_G11460_LG0000i00 = y(:,39); G0174T_G0575R_G0575Ri00 = y(:,40); 
G0174T_G0575R_G0575Ti00 = y(:,41); G0174T_G0575T_G0575Ri00 = y(:,42); G0174T_G0575T_G0575Ti00 = y(:,43); G0174T_G11460_G11460i00 = y(:,44); G0174T_G11460_LG0000i00 = y(:,45); G0174R_G0575R_G11460i00 = y(:,46); G0174T_G0575R_G11460i00 = y(:,47); G0174R_G0575T_G11460i00 = y(:,48); G0174T_G0575T_G11460i00 = y(:,49); G11460_G11460_LG0000i00 = y(:,50); 


if (ode_num_calls > 0)
  ode_avg_cputime = ode_tot_cputime/ode_num_calls*1000;
  str = sprintf('ODE STATS: num ode calls=%d, tot time=%f, avg time=%fms', ode_num_calls, ode_tot_cputime, ode_avg_cputime);
  disp (str)
end

% issue done message for calling/wrapper scripts
str = sprintf('Facile driver script done (elapsed time %f)',toc);
disp (str)
