# Supplementary material for: Enzyme Sequestration as a Tuning Point in Controlling Response Dynamics of Signalling Networks
Source: PLoS Comput Biol. 2016 May 10;12(5):e1004918. doi: 10.1371/journal.pcbi.1004918 (PMC4862689; doi:10.1371/journal.pcbi.1004918)
Supplement: S5 Data — (ZIP) [file pcbi.1004918.s013.zip › S5_Data/Network No. 51/G068_I00.eqn]

# Facile model created by Allosteric Network Compiler (ANC)
# ANC version 1.01 released 2011/08/26
# Fri Dec 20 21:45:31 GMT 2013


# REACTION CLASS: CatalyticReaction
# ---------------------------------
G1521R               + TG00001              <-> G1521R_TG00001i01               ; fb00=7.94328234724282; bb00=1  # (R!09) Kd = 0.125892541179417
G1521R_TG00001i01                            -> G1521R + TG00000                ; kp00=7.03894110358783          # (R!10)
G1521R               + TG00000              <-> G1521R_TG00000i00               ; fb01=0.0158489319246111; bb01=15.8489319246111 # (R!01) Kd = 1000
G1521R_TG00000i00                            -> G1521R + TG00001                ; kp01=0.260868888272655         # (R!02)
G1521T               + TG00001              <-> G1521T_TG00001i01               ; fb02=0.125892541179417; bb02=0.00794328234724281 # (R!17) Kd = 0.0630957344480192
G1521T_TG00001i01                            -> G1521T + TG00000                ; kp02=348.756245878594          # (R!18)
G1521T               + TG00000              <-> G1521T_TG00000i00               ; fb03=63.0957344480193; bb03=1.99526231496888 # (R!05) Kd = 0.0316227766016838
G1521T_TG00000i00                            -> G1521T + TG00001                ; kp03=0.271654932677353         # (R!06)
G1521R_LG0000i00     + TG00001              <-> G1521R_LG0000_TG00001i01        ; fb00=7.94328234724282; bb00=1  # (R!19) Kd = 0.125892541179417
G1521R_LG0000_TG00001i01                     -> G1521R_LG0000i00 + TG00000      ; kp00=7.03894110358783          # (R!20)
G1521R_LG0000i00     + TG00000              <-> G1521R_LG0000_TG00000i00        ; fb01=0.0158489319246111; bb01=15.8489319246111 # (R!13) Kd = 1000
G1521R_LG0000_TG00000i00                     -> G1521R_LG0000i00 + TG00001      ; kp01=0.260868888272655         # (R!14)
G1521T_LG0000i00     + TG00001              <-> G1521T_LG0000_TG00001i01        ; fb02=0.125892541179417; bb02=0.00794328234724281 # (R!21) Kd = 0.0630957344480192
G1521T_LG0000_TG00001i01                     -> G1521T_LG0000i00 + TG00000      ; kp02=348.756245878594          # (R!22)
G1521T_LG0000i00     + TG00000              <-> G1521T_LG0000_TG00000i00        ; fb03=63.0957344480193; bb03=1.99526231496888 # (R!15) Kd = 0.0316227766016838
G1521T_LG0000_TG00000i00                     -> G1521T_LG0000i00 + TG00001      ; kp03=0.271654932677353         # (R!16)

# REACTION CLASS: BindingReaction
# -------------------------------
G1521R               + LG0000               <-> G1521R_LG0000i00                ; fb04=0.501187233627272; bb04=31.6227766016838 # (R!03) Kd = 63.0957344480194
G1521T               + LG0000               <-> G1521T_LG0000i00                ; fb05=1.99526231496888; bb00=1  # (R!04) Kd = 0.501187233627272
LG0000               + G1521R_TG00000i00    <-> G1521R_LG0000_TG00000i00        ; fb04=0.501187233627272; bb04=31.6227766016838 # (R!11) Kd = 63.0957344480194
LG0000               + G1521R_TG00001i01    <-> G1521R_LG0000_TG00001i01        ; fb04=0.501187233627272; bb04=31.6227766016838 # (R!26) Kd = 63.0957344480194
LG0000               + G1521T_TG00000i00    <-> G1521T_LG0000_TG00000i00        ; fb05=1.99526231496888; bb00=1  # (R!12) Kd = 0.501187233627272
LG0000               + G1521T_TG00001i01    <-> G1521T_LG0000_TG00001i01        ; fb05=1.99526231496888; bb00=1  # (R!27) Kd = 0.501187233627272

# REACTION CLASS: AllostericReaction
# ----------------------------------
G1521R                                      <-> G1521T                          ; fu00=0.0429963000591481; bu00=8.79592514805928 # (R!00) Keq = 0.0048882066792752
G1521R_LG0000i00                            <-> G1521T_LG0000i00                ; fu01=1.51785984395319; bu01=2.46650563184653 # (R!08) Keq = 0.615388760664154
G1521R_TG00000i00                           <-> G1521T_TG00000i00               ; fu02=89.1551895259034; bu02=0.5767625688193 # (R!07) Keq = 154.578667801578
G1521R_TG00001i01                           <-> G1521T_TG00001i01               ; fu03=0.0715394265437651; bu03=7.33492866346382 # (R!23) Keq = 0.009753254574937
G1521R_LG0000_TG00000i00                    <-> G1521T_LG0000_TG00000i00        ; fu04=3147.36574717462; bu04=0.161732631904553 # (R!24) Keq = 19460.3013016696
G1521R_LG0000_TG00001i01                    <-> G1521T_LG0000_TG00001i01        ; fu05=2.5254922553997; bu05=2.05682092026644 # (R!25) Keq = 1.22786200320859


# CUSTOM REACTIONS (from EQN section)
# -----------------------------------
null -> LG0000; clamp_source_LG0000="(+(event_flags(1) && ~event_flags(4))*min((t-event_times(1))/1000, 1)*3.33333333333333*4.0+event_flags(4)*max(1-(t-event_times(4))/1000, 0)*3.33333333333333*4.0+(event_flags(2) && ~event_flags(5))*min((t-event_times(2))/1000, 1)*3.33333333333333*4.0+event_flags(5)*max(1-(t-event_times(5))/1000, 0)*3.33333333333333*4.0+(event_flags(3) && ~event_flags(6))*min((t-event_times(3))/1000, 1)*3.33333333333333*4.0+event_flags(6)*max(1-(t-event_times(6))/1000, 0)*3.33333333333333*4.0)"
LG0000 -> null; clamp_sink_LG0000=4.0


# INITIAL CONCENTRATIONS (compiled from MODEL section)
# ----------------------------------------------------
INIT:
G1521R = 32.8192787251147
LG0000 = 0.001
TG00000 = 1000


# CONFIG (from CONFIG section)
# ----------------------------
CONFIG:
ode_event_times = ~ ~ ~ ~ ~ ~ ~;
SS_timescale = 500.0;
t_final = 20000;
t_vector = [t0:1.0:tf];
matlab_ode_solver = ode23s;
matlab_solver_options{InitialStep} = 1e-8;
matlab_solver_options{AbsTol} = 1e-9;
matlab_solver_options{RelTol} = 1e-3;
matlab_solver_options{MaxStep} = 500.0;
