# Supplementary material for: Enzyme Sequestration as a Tuning Point in Controlling Response Dynamics of Signalling Networks
Source: PLoS Comput Biol. 2016 May 10;12(5):e1004918. doi: 10.1371/journal.pcbi.1004918 (PMC4862689; doi:10.1371/journal.pcbi.1004918)
Supplement: S5 Data — (ZIP) [file pcbi.1004918.s013.zip › S5_Data/Network No. 52/G096_I00.eqn]

# Facile model created by Allosteric Network Compiler (ANC)
# ANC version 1.01 released 2011/08/26
# Fri Dec 20 23:19:58 GMT 2013


# REACTION CLASS: CatalyticReaction
# ---------------------------------
G0571                + TG00001              <-> G0571_TG00001i00                ; fb00=0.251188643150958; bb00=0.0630957344480193 # (R!12) Kd = 0.251188643150958
G0571_TG00001i00                             -> G0571 + TG00000                 ; kp00=0.0649107632128114        # (R!13)
G0571                + TG00001              <-> G0571_TG00001i01                ; fb00=0.251188643150958; bb00=0.0630957344480193 # (R!14) Kd = 0.251188643150958
G0571_TG00001i01                             -> G0571 + TG00000                 ; kp01=56.3291422173031          # (R!15)
G1146                + TG00000              <-> G1146_TG00000i00                ; fb01=7.94328234724282; bb00=0.0630957344480193 # (R!07) Kd = 0.00794328234724281
G1146_TG00000i00                             -> G1146 + TG00001                 ; kp02=0.154057655541883         # (R!08)
G0169R_G0571i00      + TG00001              <-> G0169R_G0571_TG00001i00         ; fb00=0.251188643150958; bb00=0.0630957344480193 # (R!23) Kd = 0.251188643150958
G0169R_G0571_TG00001i00                      -> G0169R_G0571i00 + TG00000       ; kp01=56.3291422173031          # (R!24)
G0169T_G0571i00      + TG00001              <-> G0169T_G0571_TG00001i00         ; fb00=0.251188643150958; bb00=0.0630957344480193 # (R!27) Kd = 0.251188643150958
G0169T_G0571_TG00001i00                      -> G0169T_G0571i00 + TG00000       ; kp01=56.3291422173031          # (R!28)
G0571_G1773Ri00      + TG00001              <-> G0571_G1773R_TG00001i00         ; fb00=0.251188643150958; bb00=0.0630957344480193 # (R!25) Kd = 0.251188643150958
G0571_G1773R_TG00001i00                      -> G0571_G1773Ri00 + TG00000       ; kp01=56.3291422173031          # (R!26)
G0571_G1773Ti00      + TG00001              <-> G0571_G1773T_TG00001i00         ; fb00=0.251188643150958; bb00=0.0630957344480193 # (R!29) Kd = 0.251188643150958
G0571_G1773T_TG00001i00                      -> G0571_G1773Ti00 + TG00000       ; kp01=56.3291422173031          # (R!30)
G0571_LG0000i00      + TG00001              <-> G0571_LG0000_TG00001i00         ; fb00=0.251188643150958; bb00=0.0630957344480193 # (R!31) Kd = 0.251188643150958
G0571_LG0000_TG00001i00                      -> G0571_LG0000i00 + TG00000       ; kp00=0.0649107632128114        # (R!32)
G0571_LG0000i00      + TG00001              <-> G0571_LG0000_TG00001i01         ; fb00=0.251188643150958; bb00=0.0630957344480193 # (R!33) Kd = 0.251188643150958
G0571_LG0000_TG00001i01                      -> G0571_LG0000i00 + TG00000       ; kp01=56.3291422173031          # (R!34)

# REACTION CLASS: BindingReaction
# -------------------------------
G0169R               + G0571                <-> G0169R_G0571i00                 ; fb02=15.8489319246111; bb01=0.251188643150958 # (R!02) Kd = 0.0158489319246112
G0169T               + G0571                <-> G0169T_G0571i00                 ; fb03=1; bb02=0.501187233627272 # (R!04) Kd = 0.501187233627272
G0571                + G1773R               <-> G0571_G1773Ri00                 ; fb02=15.8489319246111; bb03=0.125892541179417 # (R!03) Kd = 0.00794328234724285
G0571                + G1773T               <-> G0571_G1773Ti00                 ; fb03=1; bb04=1                 # (R!05) Kd = 1
G0571                + LG0000               <-> G0571_LG0000i00                 ; fb03=1; bb02=0.501187233627272 # (R!06) Kd = 0.501187233627272
G0169R               + G0571_LG0000i00      <-> G0169R_G0571_LG0000i00          ; fb02=15.8489319246111; bb01=0.251188643150958 # (R!11) Kd = 0.0158489319246112
G0169R               + G0571_TG00001i01     <-> G0169R_G0571_TG00001i00         ; fb02=15.8489319246111; bb01=0.251188643150958 # (R!38) Kd = 0.0158489319246112
G0169T               + G0571_LG0000i00      <-> G0169T_G0571_LG0000i00          ; fb03=1; bb02=0.501187233627272 # (R!21) Kd = 0.501187233627272
G0169T               + G0571_TG00001i01     <-> G0169T_G0571_TG00001i00         ; fb03=1; bb02=0.501187233627272 # (R!41) Kd = 0.501187233627272
G1773R               + G0571_LG0000i00      <-> G0571_G1773R_LG0000i00          ; fb02=15.8489319246111; bb03=0.125892541179417 # (R!16) Kd = 0.00794328234724285
G1773R               + G0571_TG00001i01     <-> G0571_G1773R_TG00001i00         ; fb02=15.8489319246111; bb03=0.125892541179417 # (R!39) Kd = 0.00794328234724285
G1773T               + G0571_LG0000i00      <-> G0571_G1773T_LG0000i00          ; fb03=1; bb04=1                 # (R!22) Kd = 1
G1773T               + G0571_TG00001i01     <-> G0571_G1773T_TG00001i00         ; fb03=1; bb04=1                 # (R!42) Kd = 1
LG0000               + G0169R_G0571i00      <-> G0169R_G0571_LG0000i00          ; fb03=1; bb02=0.501187233627272 # (R!17) Kd = 0.501187233627272
LG0000               + G0169T_G0571i00      <-> G0169T_G0571_LG0000i00          ; fb03=1; bb02=0.501187233627272 # (R!19) Kd = 0.501187233627272
LG0000               + G0571_G1773Ri00      <-> G0571_G1773R_LG0000i00          ; fb03=1; bb02=0.501187233627272 # (R!18) Kd = 0.501187233627272
LG0000               + G0571_G1773Ti00      <-> G0571_G1773T_LG0000i00          ; fb03=1; bb02=0.501187233627272 # (R!20) Kd = 0.501187233627272
LG0000               + G0571_TG00001i00     <-> G0571_LG0000_TG00001i00         ; fb03=1; bb02=0.501187233627272 # (R!43) Kd = 0.501187233627272
LG0000               + G0571_TG00001i01     <-> G0571_LG0000_TG00001i01         ; fb03=1; bb02=0.501187233627272 # (R!44) Kd = 0.501187233627272

# REACTION CLASS: AllostericReaction
# ----------------------------------
G0169R                                      <-> G0169T                          ; fu00=0.144974067037263; bu00=0.869749002617784 # (R!00) Keq = 0.166684947727353
G1773R                                      <-> G1773T                          ; fu01=0.167436993574936; bu00=0.869749002617784 # (R!01) Keq = 0.192511854651148
G0169R_G0571i00                             <-> G0169T_G0571i00                 ; fu02=0.0090979654140494; bu01=1.7260282451474 # (R!09) Keq = 0.00527104086484545
G0571_G1773Ri00                             <-> G0571_G1773Ti00                 ; fu03=0.00343923132763259; bu02=2.24907485476216 # (R!10) Keq = 0.00152917601668545
G0169R_G0571_LG0000i00                      <-> G0169T_G0571_LG0000i00          ; fu02=0.0090979654140494; bu01=1.7260282451474 # (R!35) Keq = 0.00527104086484545
G0169R_G0571_TG00001i00                     <-> G0169T_G0571_TG00001i00         ; fu02=0.0090979654140494; bu01=1.7260282451474 # (R!37) Keq = 0.00527104086484545
G0571_G1773R_LG0000i00                      <-> G0571_G1773T_LG0000i00          ; fu03=0.00343923132763259; bu02=2.24907485476216 # (R!36) Keq = 0.00152917601668545
G0571_G1773R_TG00001i00                     <-> G0571_G1773T_TG00001i00         ; fu03=0.00343923132763259; bu02=2.24907485476216 # (R!40) Keq = 0.00152917601668545


# CUSTOM REACTIONS (from EQN section)
# -----------------------------------
null -> LG0000; clamp_source_LG0000="(+(event_flags(1) && ~event_flags(4))*min((t-event_times(1))/1000, 1)*3.33333333333333*4.0+event_flags(4)*max(1-(t-event_times(4))/1000, 0)*3.33333333333333*4.0+(event_flags(2) && ~event_flags(5))*min((t-event_times(2))/1000, 1)*3.33333333333333*4.0+event_flags(5)*max(1-(t-event_times(5))/1000, 0)*3.33333333333333*4.0+(event_flags(3) && ~event_flags(6))*min((t-event_times(3))/1000, 1)*3.33333333333333*4.0+event_flags(6)*max(1-(t-event_times(6))/1000, 0)*3.33333333333333*4.0)"
LG0000 -> null; clamp_sink_LG0000=4.0


# INITIAL CONCENTRATIONS (compiled from MODEL section)
# ----------------------------------------------------
INIT:
G0169R = 0.800250227816105
G0571 = 2.11598798071781
G1146 = 12.9251904230482
G1773R = 0.519448530487695
LG0000 = 0.001
TG00000 = 1000


# CONFIG (from CONFIG section)
# ----------------------------
CONFIG:
ode_event_times = ~ ~ ~ ~ ~ ~ ~;
SS_timescale = 500.0;
t_final = 20000;
t_vector = [t0:1.0:tf];
matlab_ode_solver = ode23s;
matlab_solver_options{InitialStep} = 1e-8;
matlab_solver_options{AbsTol} = 1e-9;
matlab_solver_options{RelTol} = 1e-3;
matlab_solver_options{MaxStep} = 500.0;
