# Supplementary material for: Enzyme Sequestration as a Tuning Point in Controlling Response Dynamics of Signalling Networks
Source: PLoS Comput Biol. 2016 May 10;12(5):e1004918. doi: 10.1371/journal.pcbi.1004918 (PMC4862689; doi:10.1371/journal.pcbi.1004918)
Supplement: S5 Data — (ZIP) [file pcbi.1004918.s013.zip › S5_Data/Network No. 52/G096_I00.mod]

##########################################################################
# Allosteric Network Compiler (ANC) model file
# Created by BioJazz version ALPHA-02 released on 2012/06/15
# Fri Dec 20 23:19:57 GMT 2013
##########################################################################

##########################################################################
# PARAMETERS
##########################################################################
$max_external_iterations = -1
$max_internal_iterations = -1
$max_complex_size = 3
$max_species = 512
$max_csite_bound_to_msite_number = 1
$default_steric_factor = 1000
$export_graphviz = "network,collapse_states,collapse_complexes"
        

##########################################################################
# OBJECTS:
##########################################################################
#-------------------------
MODEL:  # G0000
#-------------------------
ReactionSite : {
    name => "PD0226",
    type => "bsite",
    Keq_ratio => 76.3304718777354,
}
AllostericStructure : {
    name => "D0191",
    allosteric_flag => 1,
    allosteric_transition_rates => [0.144974067037263,0.869749002617784],
    Phi => 0.801564027370479,
    elements => [PD0226],
}
Structure : {  # IC of G0169 = 0.800250227816105
    name => "G0169",
    elements => [D0191],
    max_count => 2,
}


ReactionSite : {
    name => "PD0628",
    type => "csite",
    Keq_ratio => 35.5093016280387,
}

ReactionSite : {
    name => "PD0798",
    type => "bsite",
    Keq_ratio => 0.0250511103177493,
}

ReactionSite : {
    name => "PD0968",
    type => "csite",
    Keq_ratio => 2.58530757669495,
}
AllostericStructure : {
    name => "D0593",
    allosteric_flag => 0,
    allosteric_transition_rates => [34.2532557563141,0.0778924925037525],
    Phi => 0.879765395894428,
    elements => [PD0628,PD0798,PD0968],
}
Structure : {  # IC of G0571 = 2.11598798071781
    name => "G0571",
    elements => [D0593],
    max_count => 2,
}


ReactionSite : {
    name => "PD1203",
    type => "csite",
    Keq_ratio => 14.0476954436737,
}
AllostericStructure : {
    name => "D1168",
    allosteric_flag => 0,
    allosteric_transition_rates => [21.8372746331696,2.75348489224465],
    Phi => 0.267839687194526,
    elements => [PD1203],
}
Structure : {  # IC of G1146 = 12.9251904230482
    name => "G1146",
    elements => [D1168],
    max_count => 2,
}


ReactionSite : {
    name => "PD1830",
    type => "bsite",
    Keq_ratio => 42.8996321170769,
}
AllostericStructure : {
    name => "D1795",
    allosteric_flag => 1,
    allosteric_transition_rates => [0.167436993574936,0.869749002617784],
    Phi => 0.803519061583578,
    elements => [PD1830],
}
Structure : {  # IC of G1773 = 0.519448530487695
    name => "G1773",
    elements => [D1795],
    max_count => 2,
}


# Initial concentrations
Init : {
	structure => G0169,
	IC => 0.800250227816105,
}
Init : {
	structure => G0571,
	IC => 2.11598798071781,
}
Init : {
	structure => G1146,
	IC => 12.9251904230482,
}
Init : {
	structure => G1773,
	IC => 0.519448530487695,
}

#-------------------------
MODEL:  # LG0000
#-------------------------
ReactionSite : {
    name => "LPD0057",
    type => "bsite",
    Keq_ratio => 0.01,
}
AllostericStructure : {
    name => "LD0022",
    allosteric_flag => 0,
    allosteric_transition_rates => [0.01,0.01],
    Phi => 0,
    elements => [LPD0057],
}
Structure : {  # IC of LG0000 = 0.001
    name => "LG0000",
    elements => [LD0022],
    max_count => 2,
}


# Initial concentrations
Init : {
	structure => LG0000,
	IC => 0.001,
}

#-------------------------
MODEL:  # TG0000
#-------------------------
ReactionSite : {
    name => "TPD0057",
    type => "msite",
    Keq_ratio => 0.01,
}
AllostericStructure : {
    name => "TD0022",
    allosteric_flag => 0,
    allosteric_transition_rates => [0.01,0.01],
    Phi => 0,
    elements => [TPD0057],
}
Structure : {  # IC of TG0000 = 1000
    name => "TG0000",
    elements => [TD0022],
    max_count => 2,
}


# Initial concentrations
Init : {
	structure => TG0000,
	IC => 1000,
}

        

##########################################################################
# RULES:
##########################################################################
MODEL:

CanBindRule : {
  name => "PD0628 PD0226 (0 . 0 R)",
  ligand_names => ["PD0628", "PD0226"],
  ligand_msite_states => ["0", "0"],
  ligand_allosteric_labels => [".", "R"],
  kf => 15.8489319246111,
  kb => 0.251188643150958,
}

CanBindRule : {
  name => "PD0628 PD0226 (0 . 0 T)",
  ligand_names => ["PD0628", "PD0226"],
  ligand_msite_states => ["0", "0"],
  ligand_allosteric_labels => [".", "T"],
  kf => 1,
  kb => 0.501187233627272,
}

CanBindRule : {
  name => "PD0628 PD1830 (0 . 0 R)",
  ligand_names => ["PD0628", "PD1830"],
  ligand_msite_states => ["0", "0"],
  ligand_allosteric_labels => [".", "R"],
  kf => 15.8489319246111,
  kb => 0.125892541179417,
}

CanBindRule : {
  name => "PD0628 PD1830 (0 . 0 T)",
  ligand_names => ["PD0628", "PD1830"],
  ligand_msite_states => ["0", "0"],
  ligand_allosteric_labels => [".", "T"],
  kf => 1,
  kb => 1,
}

CanBindRule : {
  name => "PD0628 TPD0057 (0 . 1 .)",
  ligand_names => ["PD0628", "TPD0057"],
  ligand_msite_states => ["0", "1"],
  ligand_allosteric_labels => [".", "."],
  kf => 0.251188643150958,
  kb => 0.0630957344480193,
  kp => 0.0649107632128114,
}

CanBindRule : {
  name => "PD0798 LPD0057 (0 . 0 .)",
  ligand_names => ["PD0798", "LPD0057"],
  ligand_msite_states => ["0", "0"],
  ligand_allosteric_labels => [".", "."],
  kf => 1,
  kb => 0.501187233627272,
}

CanBindRule : {
  name => "PD0968 TPD0057 (0 . 1 .)",
  ligand_names => ["PD0968", "TPD0057"],
  ligand_msite_states => ["0", "1"],
  ligand_allosteric_labels => [".", "."],
  kf => 0.251188643150958,
  kb => 0.0630957344480193,
  kp => 56.3291422173031,
}

CanBindRule : {
  name => "PD1203 TPD0057 (0 . 0 .)",
  ligand_names => ["PD1203", "TPD0057"],
  ligand_msite_states => ["0", "0"],
  ligand_allosteric_labels => [".", "."],
  kf => 7.94328234724282,
  kb => 0.0630957344480193,
  kp => 0.154057655541883,
}
        

##########################################################################
# EQUATIONS:
##########################################################################
EQN:

null -> LG0000; clamp_source_LG0000="(+(event_flags(1) && ~event_flags(4))*min((t-event_times(1))/1000, 1)*3.33333333333333*4.0+event_flags(4)*max(1-(t-event_times(4))/1000, 0)*3.33333333333333*4.0+(event_flags(2) && ~event_flags(5))*min((t-event_times(2))/1000, 1)*3.33333333333333*4.0+event_flags(5)*max(1-(t-event_times(5))/1000, 0)*3.33333333333333*4.0+(event_flags(3) && ~event_flags(6))*min((t-event_times(3))/1000, 1)*3.33333333333333*4.0+event_flags(6)*max(1-(t-event_times(6))/1000, 0)*3.33333333333333*4.0)"
LG0000 -> null; clamp_sink_LG0000=4.0        

##########################################################################
# CONFIG:
##########################################################################
CONFIG:

ode_event_times = ~ ~ ~ ~ ~ ~ ~;
SS_timescale = 500.0;
t_final = 20000;
t_vector = [t0:1.0:tf];
matlab_ode_solver = ode23s;
matlab_solver_options{InitialStep} = 1e-8;
matlab_solver_options{AbsTol} = 1e-9;
matlab_solver_options{RelTol} = 1e-3;
matlab_solver_options{MaxStep} = 500.0;
