# Supplementary material for: Enzyme Sequestration as a Tuning Point in Controlling Response Dynamics of Signalling Networks
Source: PLoS Comput Biol. 2016 May 10;12(5):e1004918. doi: 10.1371/journal.pcbi.1004918 (PMC4862689; doi:10.1371/journal.pcbi.1004918)
Supplement: S5 Data — (ZIP) [file pcbi.1004918.s013.zip › S5_Data/Network No. 52/G096_I00Driver.m]

% File generated by Facile version 0.53a
%
tic;
global ode_tot_cputime;
global ode_num_calls;
ode_tot_cputime = 0.0;
ode_num_calls = 0;

% initial values (free nodes only)
G0571 = 2.11598798071781;
TG00001 = 0;
G0571_TG00001i00 = 0;
TG00000 = 1000;
G0571_TG00001i01 = 0;
G1146 = 12.9251904230482;
G1146_TG00000i00 = 0;
G0169R_G0571i00 = 0;
G0169R_G0571_TG00001i00 = 0;
G0169T_G0571i00 = 0;
G0169T_G0571_TG00001i00 = 0;
G0571_G1773Ri00 = 0;
G0571_G1773R_TG00001i00 = 0;
G0571_G1773Ti00 = 0;
G0571_G1773T_TG00001i00 = 0;
G0571_LG0000i00 = 0;
G0571_LG0000_TG00001i00 = 0;
G0571_LG0000_TG00001i01 = 0;
G0169R = 0.800250227816105;
G0169T = 0;
G1773R = 0.519448530487695;
G1773T = 0;
LG0000 = 0.001;
G0169R_G0571_LG0000i00 = 0;
G0169T_G0571_LG0000i00 = 0;
G0571_G1773R_LG0000i00 = 0;
G0571_G1773T_LG0000i00 = 0;
if exist('ivalues') == 0
ivalues = [G0571 TG00001 G0571_TG00001i00 TG00000 G0571_TG00001i01 G1146 G1146_TG00000i00 G0169R_G0571i00 ...
	G0169R_G0571_TG00001i00 G0169T_G0571i00 G0169T_G0571_TG00001i00 G0571_G1773Ri00 G0571_G1773R_TG00001i00 G0571_G1773Ti00 G0571_G1773T_TG00001i00 G0571_LG0000i00 ...
	G0571_LG0000_TG00001i00 G0571_LG0000_TG00001i01 G0169R G0169T G1773R G1773T LG0000 G0169R_G0571_LG0000i00 ...
	G0169T_G0571_LG0000i00 G0571_G1773R_LG0000i00 G0571_G1773T_LG0000i00];
end
% rate constants and constant expressions
fb00             = 0.251188643150958;
bb00             = 0.0630957344480193;
kp00             = 0.0649107632128114;
kp01             = 56.3291422173031;
fb01             = 7.94328234724282;
kp02             = 0.154057655541883;
fb02             = 15.8489319246111;
bb01             = 0.251188643150958;
fb03             = 1;
bb02             = 0.501187233627272;
bb03             = 0.125892541179417;
bb04             = 1;
fu00             = 0.144974067037263;
bu00             = 0.869749002617784;
fu01             = 0.167436993574936;
fu02             = 0.0090979654140494;
bu01             = 1.7260282451474;
fu03             = 0.00343923132763259;
bu02             = 2.24907485476216;
clamp_sink_LG0000 = 4.0;
global ode_rate_constants;
ode_rate_constants = [fb00 bb00 kp00 kp01 fb01 kp02 fb02 bb01 fb03 bb02 bb03 bb04 ...
	fu00 bu00 fu01 fu02 bu01 fu03 bu02 clamp_sink_LG0000];

% time interval
t0= 0;
tf= 20000;

% call solver routine 
global event_times;
global event_flags;
ode_events = [0 0 0 0 0 0 0];
[t, y, intervals]= G096_I00_ode_event(@ode23s, @G096_I00_odes, [t0:1.0:tf], ivalues, odeset(), ode_events, [500.0], [0.001], [1e-06]);


% map free node state vector names
G0571 = y(:,1); TG00001 = y(:,2); G0571_TG00001i00 = y(:,3); TG00000 = y(:,4); G0571_TG00001i01 = y(:,5); G1146 = y(:,6); G1146_TG00000i00 = y(:,7); G0169R_G0571i00 = y(:,8); G0169R_G0571_TG00001i00 = y(:,9); G0169T_G0571i00 = y(:,10); 
G0169T_G0571_TG00001i00 = y(:,11); G0571_G1773Ri00 = y(:,12); G0571_G1773R_TG00001i00 = y(:,13); G0571_G1773Ti00 = y(:,14); G0571_G1773T_TG00001i00 = y(:,15); G0571_LG0000i00 = y(:,16); G0571_LG0000_TG00001i00 = y(:,17); G0571_LG0000_TG00001i01 = y(:,18); G0169R = y(:,19); G0169T = y(:,20); 
G1773R = y(:,21); G1773T = y(:,22); LG0000 = y(:,23); G0169R_G0571_LG0000i00 = y(:,24); G0169T_G0571_LG0000i00 = y(:,25); G0571_G1773R_LG0000i00 = y(:,26); G0571_G1773T_LG0000i00 = y(:,27); 


if (ode_num_calls > 0)
  ode_avg_cputime = ode_tot_cputime/ode_num_calls*1000;
  str = sprintf('ODE STATS: num ode calls=%d, tot time=%f, avg time=%fms', ode_num_calls, ode_tot_cputime, ode_avg_cputime);
  disp (str)
end

% issue done message for calling/wrapper scripts
str = sprintf('Facile driver script done (elapsed time %f)',toc);
disp (str)
