# Supplementary material for: Enzyme Sequestration as a Tuning Point in Controlling Response Dynamics of Signalling Networks
Source: PLoS Comput Biol. 2016 May 10;12(5):e1004918. doi: 10.1371/journal.pcbi.1004918 (PMC4862689; doi:10.1371/journal.pcbi.1004918)
Supplement: S5 Data — (ZIP) [file pcbi.1004918.s013.zip › S5_Data/Network No. 56/G093_I00.eqn]

# Facile model created by Allosteric Network Compiler (ANC)
# ANC version 1.01 released 2011/08/26
# Wed Dec 25 06:11:36 GMT 2013


# REACTION CLASS: CatalyticReaction
# ---------------------------------
G0000R               + TG00000              <-> G0000R_TG00000i00               ; fb00=0.0630957344480194; bb00=1 # (R!03) Kd = 15.8489319246111
G0000R_TG00000i00                            -> G0000R + TG00001                ; kp00=0.0469412069753961        # (R!04)
G0000T               + TG00000              <-> G0000T_TG00000i00               ; fb01=0.501187233627272; bb01=3.98107170553497 # (R!13) Kd = 7.94328234724281
G0000T_TG00000i00                            -> G0000T + TG00001                ; kp01=0.268010921925845         # (R!14)
G0741R               + TG00001              <-> G0741R_TG00001i00               ; fb01=0.501187233627272; bb01=3.98107170553497 # (R!28) Kd = 7.94328234724281
G0741R_TG00001i00                            -> G0741R + TG00000                ; kp02=0.879592514805927         # (R!29)
G0741T               + TG00001              <-> G0741T_TG00001i00               ; fb02=0.125892541179417; bb02=1.99526231496888 # (R!44) Kd = 15.8489319246111
G0741T_TG00001i00                            -> G0741T + TG00000                ; kp03=0.00176333290106119       # (R!45)
G1308R               + TG00000              <-> G1308R_TG00000i00               ; fb03=0.0316227766016838; bb01=3.98107170553497 # (R!08) Kd = 125.892541179417
G1308R_TG00000i00                            -> G1308R + TG00001                ; kp04=0.0475794431400941        # (R!09)
G1308T               + TG00000              <-> G1308T_TG00000i00               ; fb01=0.501187233627272; bb03=15.8489319246111 # (R!15) Kd = 31.6227766016837
G1308T_TG00000i00                            -> G1308T + TG00001                ; kp05=0.250511103177493         # (R!16)
G0741R_G0741Ri00     + TG00001              <-> G0741R_G0741R_TG00001i00        ; fb01=0.501187233627272; bb01=3.98107170553497 # (R!46) Kd = 7.94328234724281
G0741R_G0741Ri00     + TG00001               -> G0741R_G0741R_TG00001i00        ; fb01=0.501187233627272         # (R!48) Kd = UNDEFINED
G0741R_G0741R_TG00001i00                     -> G0741R_G0741Ri00 + TG00000      ; kp02=0.879592514805927         # (R!47)
G0741R_G0741Ti00     + TG00001              <-> G0741R_G0741T_TG00001i00        ; fb01=0.501187233627272; bb01=3.98107170553497 # (R!49) Kd = 7.94328234724281
G0741R_G0741T_TG00001i00                     -> G0741R_G0741Ti00 + TG00000      ; kp02=0.879592514805927         # (R!50)
G0741R_G0741Ti00     + TG00001              <-> G0741T_G0741R_TG00001i00        ; fb02=0.125892541179417; bb02=1.99526231496888 # (R!51) Kd = 15.8489319246111
G0741T_G0741R_TG00001i00                     -> G0741R_G0741Ti00 + TG00000      ; kp03=0.00176333290106119       # (R!52)
G0741R_LG0000i00     + TG00001              <-> G0741R_LG0000_TG00001i00        ; fb01=0.501187233627272; bb01=3.98107170553497 # (R!53) Kd = 7.94328234724281
G0741R_LG0000_TG00001i00                     -> G0741R_LG0000i00 + TG00000      ; kp02=0.879592514805927         # (R!54)
G0741T_G0741Ti00     + TG00001              <-> G0741T_G0741T_TG00001i00        ; fb02=0.125892541179417; bb02=1.99526231496888 # (R!57) Kd = 15.8489319246111
G0741T_G0741Ti00     + TG00001               -> G0741T_G0741T_TG00001i00        ; fb02=0.125892541179417         # (R!59) Kd = UNDEFINED
G0741T_G0741T_TG00001i00                     -> G0741T_G0741Ti00 + TG00000      ; kp03=0.00176333290106119       # (R!58)
G0741T_LG0000i00     + TG00001              <-> G0741T_LG0000_TG00001i00        ; fb02=0.125892541179417; bb02=1.99526231496888 # (R!55) Kd = 15.8489319246111
G0741T_LG0000_TG00001i00                     -> G0741T_LG0000i00 + TG00000      ; kp03=0.00176333290106119       # (R!56)
G1308R_LG0000i00     + TG00000              <-> G1308R_LG0000_TG00000i00        ; fb03=0.0316227766016838; bb01=3.98107170553497 # (R!38) Kd = 125.892541179417
G1308R_LG0000_TG00000i00                     -> G1308R_LG0000i00 + TG00001      ; kp04=0.0475794431400941        # (R!39)
G1308T_LG0000i00     + TG00000              <-> G1308T_LG0000_TG00000i00        ; fb01=0.501187233627272; bb03=15.8489319246111 # (R!40) Kd = 31.6227766016837
G1308T_LG0000_TG00000i00                     -> G1308T_LG0000i00 + TG00001      ; kp05=0.250511103177493         # (R!41)

# REACTION CLASS: BindingReaction
# -------------------------------
G0741R               + G0741R               <-> G0741R_G0741Ri00                ; fb04=0.5; bb00=1               # (R!05) Kd = 2
G0741R               + G0741T               <-> G0741R_G0741Ti00                ; fb01=0.501187233627272; bb01=3.98107170553497 # (R!06) Kd = 7.94328234724281
G0741R               + LG0000               <-> G0741R_LG0000i00                ; fb01=0.501187233627272; bb04=125.892541179417 # (R!07) Kd = 251.188643150959
G0741T               + G0741T               <-> G0741T_G0741Ti00                ; fb05=1.99053585276749; bb00=1  # (R!17) Kd = 0.502377286301916
G0741T               + LG0000               <-> G0741T_LG0000i00                ; fb06=7.94328234724282; bb05=0.501187233627272 # (R!11) Kd = 0.0630957344480192
G1308R               + LG0000               <-> G1308R_LG0000i00                ; fb07=0.0158489319246111; bb06=63.0957344480193 # (R!10) Kd = 3981.07170553498
G1308T               + LG0000               <-> G1308T_LG0000i00                ; fb08=1.99526231496888; bb02=1.99526231496888 # (R!12) Kd = 1
G0741R               + G0741R_LG0000i00     <-> G0741R_G0741R_LG0000i00         ; fb09=1; bb00=1                 # (R!26) Kd = 1
G0741R               + G0741R_TG00001i00    <-> G0741R_G0741R_TG00001i00        ; fb09=1; bb00=1                 # (R!67) Kd = 1
G0741R               + G0741T_LG0000i00     <-> G0741R_G0741T_LG0000i00         ; fb01=0.501187233627272; bb01=3.98107170553497 # (R!27) Kd = 7.94328234724281
G0741R               + G0741T_TG00001i00    <-> G0741T_G0741R_TG00001i00        ; fb01=0.501187233627272; bb01=3.98107170553497 # (R!71) Kd = 7.94328234724281
G0741T               + G0741R_LG0000i00     <-> G0741T_G0741R_LG0000i00         ; fb01=0.501187233627272; bb01=3.98107170553497 # (R!42) Kd = 7.94328234724281
G0741T               + G0741R_TG00001i00    <-> G0741R_G0741T_TG00001i00        ; fb01=0.501187233627272; bb01=3.98107170553497 # (R!70) Kd = 7.94328234724281
G0741T               + G0741T_LG0000i00     <-> G0741T_G0741T_LG0000i00         ; fb10=3.98107170553497; bb00=1  # (R!43) Kd = 0.251188643150958
G0741T               + G0741T_TG00001i00    <-> G0741T_G0741T_TG00001i00        ; fb10=3.98107170553497; bb00=1  # (R!76) Kd = 0.251188643150958
LG0000               + G0741R_G0741Ri00     <-> G0741R_G0741R_LG0000i00         ; fb01=0.501187233627272; bb04=125.892541179417 # (R!30) Kd = 251.188643150959
LG0000               + G0741R_G0741Ri00      -> G0741R_G0741R_LG0000i00         ; fb01=0.501187233627272         # (R!31) Kd = UNDEFINED
LG0000               + G0741R_G0741Ti00     <-> G0741R_G0741T_LG0000i00         ; fb06=7.94328234724282; bb05=0.501187233627272 # (R!33) Kd = 0.0630957344480192
LG0000               + G0741R_G0741Ti00     <-> G0741T_G0741R_LG0000i00         ; fb01=0.501187233627272; bb04=125.892541179417 # (R!32) Kd = 251.188643150959
LG0000               + G0741R_TG00001i00    <-> G0741R_LG0000_TG00001i00        ; fb01=0.501187233627272; bb04=125.892541179417 # (R!74) Kd = 251.188643150959
LG0000               + G0741T_G0741Ti00     <-> G0741T_G0741T_LG0000i00         ; fb06=7.94328234724282; bb05=0.501187233627272 # (R!36) Kd = 0.0630957344480192
LG0000               + G0741T_G0741Ti00      -> G0741T_G0741T_LG0000i00         ; fb06=7.94328234724282          # (R!37) Kd = UNDEFINED
LG0000               + G0741T_TG00001i00    <-> G0741T_LG0000_TG00001i00        ; fb06=7.94328234724282; bb05=0.501187233627272 # (R!75) Kd = 0.0630957344480192
LG0000               + G1308R_TG00000i00    <-> G1308R_LG0000_TG00000i00        ; fb07=0.0158489319246111; bb06=63.0957344480193 # (R!34) Kd = 3981.07170553498
LG0000               + G1308T_TG00000i00    <-> G1308T_LG0000_TG00000i00        ; fb08=1.99526231496888; bb02=1.99526231496888 # (R!35) Kd = 1

# REACTION CLASS: AllostericReaction
# ----------------------------------
G0000R                                      <-> G0000T                          ; fu00=0.0181160919420041; bu00=1.45300744540603 # (R!00) Keq = 0.0124679966364121
G0741R                                      <-> G0741T                          ; fu01=1.81978277670151; bu01=19.4252915803364 # (R!01) Keq = 0.0936811048202549
G1308R                                      <-> G1308T                          ; fu02=1.83624074030966; bu02=25.6790922609974 # (R!02) Keq = 0.0715072293695766
G0000R_TG00000i00                           <-> G0000T_TG00000i00               ; fu03=0.0226074822958793; bu03=0.908773224886743 # (R!18) Keq = 0.0248769238317918
G0741R_G0741Ri00                            <-> G0741R_G0741Ti00                ; fu04=0.722514437660543; bu04=61.262473252303 # (R!19) Keq = 0.0117937523463172
G0741R_G0741Ri00                             -> G0741R_G0741Ti00                ; fu04=0.722514437660543         # (R!20) Keq = 0.0117937523463172
G0741R_G0741Ti00                            <-> G0741T_G0741Ti00                ; fu05=8.48479299497022; bu05=2.86410705666083 # (R!21) Keq = 2.96245664952984
G0741R_LG0000i00                            <-> G0741T_LG0000i00                ; fu06=73.2338105890315; bu06=0.196362986430703 # (R!22) Keq = 372.951195743174
G0741R_TG00001i00                           <-> G0741T_TG00001i00               ; fu07=1.3375043715686; bu07=28.4867698114505 # (R!63) Keq = 0.0469517737680102
G0741T_G0741Ti00                             -> G0741R_G0741Ti00                ; fu08=2.86410705666083          # (R!25) Keq = 0.337557682121257
G1308R_LG0000i00                            <-> G1308T_LG0000i00                ; fu09=75.1034390285136; bu09=0.263821310262782 # (R!24) Keq = 284.675407584421
G1308R_TG00000i00                           <-> G1308T_TG00000i00               ; fu10=3.40840598823803; bu10=11.9729555045153 # (R!23) Keq = 0.284675407584421
G0741R_G0741R_LG0000i00                     <-> G0741R_G0741T_LG0000i00         ; fu11=29.0762645700937; bu11=0.61927936341149 # (R!61) Keq = 46.9517737680103
G0741R_G0741R_LG0000i00                     <-> G0741T_G0741R_LG0000i00         ; fu04=0.722514437660543; bu04=61.262473252303 # (R!60) Keq = 0.0117937523463172
G0741R_G0741R_TG00001i00                    <-> G0741R_G0741T_TG00001i00        ; fu04=0.722514437660543; bu04=61.262473252303 # (R!68) Keq = 0.0117937523463172
G0741R_G0741R_TG00001i00                    <-> G0741T_G0741R_TG00001i00        ; fu12=0.531033830666327; bu12=89.8400915322721 # (R!66) Keq = 0.00591087811253588
G0741R_G0741T_LG0000i00                     <-> G0741T_G0741T_LG0000i00         ; fu05=8.48479299497022; bu05=2.86410705666083 # (R!62) Keq = 2.96245664952984
G0741R_G0741T_TG00001i00                    <-> G0741T_G0741T_TG00001i00        ; fu13=6.2361551433063; bu13=4.20015102996127 # (R!69) Keq = 1.48474545291858
G0741R_LG0000_TG00001i00                    <-> G0741T_LG0000_TG00001i00        ; fu14=53.8254032643387; bu14=0.287962071035412 # (R!73) Keq = 186.918378072505
G0741T_G0741R_LG0000i00                     <-> G0741T_G0741T_LG0000i00         ; fu15=341.454887383359; bu15=0.0289521839493249 # (R!64) Keq = 11793.7523463172
G0741T_G0741R_TG00001i00                    <-> G0741T_G0741T_TG00001i00        ; fu05=8.48479299497022; bu05=2.86410705666083 # (R!72) Keq = 2.96245664952984
G1308R_LG0000_TG00000i00                    <-> G1308T_LG0000_TG00000i00        ; fu16=139.406018885567; bu16=0.123007494845012 # (R!65) Keq = 1133.31321039598


# CUSTOM REACTIONS (from EQN section)
# -----------------------------------
null -> LG0000; clamp_source_LG0000="(+(event_flags(1) && ~event_flags(4))*min((t-event_times(1))/1000, 1)*3.33333333333333*4.0+event_flags(4)*max(1-(t-event_times(4))/1000, 0)*3.33333333333333*4.0+(event_flags(2) && ~event_flags(5))*min((t-event_times(2))/1000, 1)*3.33333333333333*4.0+event_flags(5)*max(1-(t-event_times(5))/1000, 0)*3.33333333333333*4.0+(event_flags(3) && ~event_flags(6))*min((t-event_times(3))/1000, 1)*3.33333333333333*4.0+event_flags(6)*max(1-(t-event_times(6))/1000, 0)*3.33333333333333*4.0)"
LG0000 -> null; clamp_sink_LG0000=4.0


# INITIAL CONCENTRATIONS (compiled from MODEL section)
# ----------------------------------------------------
INIT:
G0000R = 31.9447009599854
G0741R = 33.7178005637296
G1308R = 34.1762446707405
LG0000 = 0.001
TG00000 = 1000


# CONFIG (from CONFIG section)
# ----------------------------
CONFIG:
ode_event_times = ~ ~ ~ ~ ~ ~ ~;
SS_timescale = 500.0;
t_final = 20000;
t_vector = [t0:1.0:tf];
matlab_ode_solver = ode23s;
matlab_solver_options{InitialStep} = 1e-8;
matlab_solver_options{AbsTol} = 1e-9;
matlab_solver_options{RelTol} = 1e-3;
matlab_solver_options{MaxStep} = 500.0;
