# Supplementary material for: Enzyme Sequestration as a Tuning Point in Controlling Response Dynamics of Signalling Networks
Source: PLoS Comput Biol. 2016 May 10;12(5):e1004918. doi: 10.1371/journal.pcbi.1004918 (PMC4862689; doi:10.1371/journal.pcbi.1004918)
Supplement: S5 Data — (ZIP) [file pcbi.1004918.s013.zip › S5_Data/Network No. 56/G093_I00Driver.m]

% File generated by Facile version 0.53a
%
tic;
global ode_tot_cputime;
global ode_num_calls;
ode_tot_cputime = 0.0;
ode_num_calls = 0;

% initial values (free nodes only)
G0000R = 31.9447009599854;
TG00000 = 1000;
G0000R_TG00000i00 = 0;
TG00001 = 0;
G0000T = 0;
G0000T_TG00000i00 = 0;
G0741R = 33.7178005637296;
G0741R_TG00001i00 = 0;
G0741T = 0;
G0741T_TG00001i00 = 0;
G1308R = 34.1762446707405;
G1308R_TG00000i00 = 0;
G1308T = 0;
G1308T_TG00000i00 = 0;
G0741R_G0741Ri00 = 0;
G0741R_G0741R_TG00001i00 = 0;
G0741R_G0741Ti00 = 0;
G0741R_G0741T_TG00001i00 = 0;
G0741T_G0741R_TG00001i00 = 0;
G0741R_LG0000i00 = 0;
G0741R_LG0000_TG00001i00 = 0;
G0741T_G0741Ti00 = 0;
G0741T_G0741T_TG00001i00 = 0;
G0741T_LG0000i00 = 0;
G0741T_LG0000_TG00001i00 = 0;
G1308R_LG0000i00 = 0;
G1308R_LG0000_TG00000i00 = 0;
G1308T_LG0000i00 = 0;
G1308T_LG0000_TG00000i00 = 0;
LG0000 = 0.001;
G0741R_G0741R_LG0000i00 = 0;
G0741R_G0741T_LG0000i00 = 0;
G0741T_G0741R_LG0000i00 = 0;
G0741T_G0741T_LG0000i00 = 0;
if exist('ivalues') == 0
ivalues = [G0000R TG00000 G0000R_TG00000i00 TG00001 G0000T G0000T_TG00000i00 G0741R G0741R_TG00001i00 ...
	G0741T G0741T_TG00001i00 G1308R G1308R_TG00000i00 G1308T G1308T_TG00000i00 G0741R_G0741Ri00 G0741R_G0741R_TG00001i00 ...
	G0741R_G0741Ti00 G0741R_G0741T_TG00001i00 G0741T_G0741R_TG00001i00 G0741R_LG0000i00 G0741R_LG0000_TG00001i00 G0741T_G0741Ti00 G0741T_G0741T_TG00001i00 G0741T_LG0000i00 ...
	G0741T_LG0000_TG00001i00 G1308R_LG0000i00 G1308R_LG0000_TG00000i00 G1308T_LG0000i00 G1308T_LG0000_TG00000i00 LG0000 G0741R_G0741R_LG0000i00 G0741R_G0741T_LG0000i00 ...
	G0741T_G0741R_LG0000i00 G0741T_G0741T_LG0000i00];
end
% rate constants and constant expressions
fb00             = 0.0630957344480194;
bb00             = 1;
kp00             = 0.0469412069753961;
fb01             = 0.501187233627272;
bb01             = 3.98107170553497;
kp01             = 0.268010921925845;
kp02             = 0.879592514805927;
fb02             = 0.125892541179417;
bb02             = 1.99526231496888;
kp03             = 0.00176333290106119;
fb03             = 0.0316227766016838;
kp04             = 0.0475794431400941;
bb03             = 15.8489319246111;
kp05             = 0.250511103177493;
fb04             = 0.5;
bb04             = 125.892541179417;
fb05             = 1.99053585276749;
fb06             = 7.94328234724282;
bb05             = 0.501187233627272;
fb07             = 0.0158489319246111;
bb06             = 63.0957344480193;
fb08             = 1.99526231496888;
fb09             = 1;
fb10             = 3.98107170553497;
fu00             = 0.0181160919420041;
bu00             = 1.45300744540603;
fu01             = 1.81978277670151;
bu01             = 19.4252915803364;
fu02             = 1.83624074030966;
bu02             = 25.6790922609974;
fu03             = 0.0226074822958793;
bu03             = 0.908773224886743;
fu04             = 0.722514437660543;
bu04             = 61.262473252303;
fu05             = 8.48479299497022;
bu05             = 2.86410705666083;
fu06             = 73.2338105890315;
bu06             = 0.196362986430703;
fu07             = 1.3375043715686;
bu07             = 28.4867698114505;
fu08             = 2.86410705666083;
fu09             = 75.1034390285136;
bu09             = 0.263821310262782;
fu10             = 3.40840598823803;
bu10             = 11.9729555045153;
fu11             = 29.0762645700937;
bu11             = 0.61927936341149;
fu12             = 0.531033830666327;
bu12             = 89.8400915322721;
fu13             = 6.2361551433063;
bu13             = 4.20015102996127;
fu14             = 53.8254032643387;
bu14             = 0.287962071035412;
fu15             = 341.454887383359;
bu15             = 0.0289521839493249;
fu16             = 139.406018885567;
bu16             = 0.123007494845012;
clamp_sink_LG0000 = 4.0;
global ode_rate_constants;
ode_rate_constants = [fb00 bb00 kp00 fb01 bb01 kp01 kp02 fb02 bb02 kp03 fb03 kp04 ...
	bb03 kp05 fb04 bb04 fb05 fb06 bb05 fb07 bb06 fb08 fb09 fb10 ...
	fu00 bu00 fu01 bu01 fu02 bu02 fu03 bu03 fu04 bu04 fu05 bu05 ...
	fu06 bu06 fu07 bu07 fu08 fu09 bu09 fu10 bu10 fu11 bu11 fu12 ...
	bu12 fu13 bu13 fu14 bu14 fu15 bu15 fu16 bu16 clamp_sink_LG0000];

% time interval
t0= 0;
tf= 20000;

% call solver routine 
global event_times;
global event_flags;
ode_events = [0 0 0 0 0 0 0];
[t, y, intervals]= G093_I00_ode_event(@ode23s, @G093_I00_odes, [t0:1.0:tf], ivalues, odeset(), ode_events, [500.0], [0.001], [1e-06]);


% map free node state vector names
G0000R = y(:,1); TG00000 = y(:,2); G0000R_TG00000i00 = y(:,3); TG00001 = y(:,4); G0000T = y(:,5); G0000T_TG00000i00 = y(:,6); G0741R = y(:,7); G0741R_TG00001i00 = y(:,8); G0741T = y(:,9); G0741T_TG00001i00 = y(:,10); 
G1308R = y(:,11); G1308R_TG00000i00 = y(:,12); G1308T = y(:,13); G1308T_TG00000i00 = y(:,14); G0741R_G0741Ri00 = y(:,15); G0741R_G0741R_TG00001i00 = y(:,16); G0741R_G0741Ti00 = y(:,17); G0741R_G0741T_TG00001i00 = y(:,18); G0741T_G0741R_TG00001i00 = y(:,19); G0741R_LG0000i00 = y(:,20); 
G0741R_LG0000_TG00001i00 = y(:,21); G0741T_G0741Ti00 = y(:,22); G0741T_G0741T_TG00001i00 = y(:,23); G0741T_LG0000i00 = y(:,24); G0741T_LG0000_TG00001i00 = y(:,25); G1308R_LG0000i00 = y(:,26); G1308R_LG0000_TG00000i00 = y(:,27); G1308T_LG0000i00 = y(:,28); G1308T_LG0000_TG00000i00 = y(:,29); LG0000 = y(:,30); 
G0741R_G0741R_LG0000i00 = y(:,31); G0741R_G0741T_LG0000i00 = y(:,32); G0741T_G0741R_LG0000i00 = y(:,33); G0741T_G0741T_LG0000i00 = y(:,34); 


if (ode_num_calls > 0)
  ode_avg_cputime = ode_tot_cputime/ode_num_calls*1000;
  str = sprintf('ODE STATS: num ode calls=%d, tot time=%f, avg time=%fms', ode_num_calls, ode_tot_cputime, ode_avg_cputime);
  disp (str)
end

% issue done message for calling/wrapper scripts
str = sprintf('Facile driver script done (elapsed time %f)',toc);
disp (str)
