# Supplementary material for: Enzyme Sequestration as a Tuning Point in Controlling Response Dynamics of Signalling Networks
Source: PLoS Comput Biol. 2016 May 10;12(5):e1004918. doi: 10.1371/journal.pcbi.1004918 (PMC4862689; doi:10.1371/journal.pcbi.1004918)
Supplement: S5 Data — (ZIP) [file pcbi.1004918.s013.zip › S5_Data/Network No. 57/G131_I00.eqn]

# Facile model created by Allosteric Network Compiler (ANC)
# ANC version 1.01 released 2011/08/26
# Fri Dec 27 09:17:05 GMT 2013


# REACTION CLASS: CatalyticReaction
# ---------------------------------
G0401R               + TG00000              <-> G0401R_TG00000i00               ; fb00=0.125892541179417; bb00=0.125892541179417 # (R!01) Kd = 1
G0401R_TG00000i00                            -> G0401R + TG00001                ; kp00=0.243835409826883         # (R!02)
G0401T               + TG00000              <-> G0401T_TG00000i00               ; fb00=0.125892541179417; bb01=3.98107170553497 # (R!07) Kd = 31.6227766016837
G0401T_TG00000i00                            -> G0401T + TG00001                ; kp01=0.526511212920003         # (R!08)
G2121                + TG00001              <-> G2121_TG00001i00                ; fb01=251.188643150958; bb02=0.0158489319246111 # (R!20) Kd = 6.30957344480192e-05
G2121_TG00001i00                             -> G2121 + TG00000                 ; kp02=0.24056457337915          # (R!21)
G0401R_G0401Ri00     + TG00000              <-> G0401R_G0401R_TG00000i00        ; fb00=0.125892541179417; bb00=0.125892541179417 # (R!32) Kd = 1
G0401R_G0401Ri00     + TG00000               -> G0401R_G0401R_TG00000i00        ; fb00=0.125892541179417         # (R!34) Kd = UNDEFINED
G0401R_G0401R_TG00000i00                     -> G0401R_G0401Ri00 + TG00001      ; kp00=0.243835409826883         # (R!33)
G0401R_G0401Ti00     + TG00000              <-> G0401R_G0401T_TG00000i00        ; fb00=0.125892541179417; bb01=3.98107170553497 # (R!37) Kd = 31.6227766016837
G0401R_G0401T_TG00000i00                     -> G0401R_G0401Ti00 + TG00001      ; kp01=0.526511212920003         # (R!38)
G0401R_G0401Ti00     + TG00000              <-> G0401T_G0401R_TG00000i00        ; fb00=0.125892541179417; bb00=0.125892541179417 # (R!35) Kd = 1
G0401T_G0401R_TG00000i00                     -> G0401R_G0401Ti00 + TG00001      ; kp00=0.243835409826883         # (R!36)
G0401R_LG0000i00     + TG00000              <-> G0401R_LG0000_TG00000i00        ; fb00=0.125892541179417; bb00=0.125892541179417 # (R!30) Kd = 1
G0401R_LG0000_TG00000i00                     -> G0401R_LG0000i00 + TG00001      ; kp00=0.243835409826883         # (R!31)
G0401T_G0401Ti00     + TG00000              <-> G0401T_G0401T_TG00000i00        ; fb00=0.125892541179417; bb01=3.98107170553497 # (R!41) Kd = 31.6227766016837
G0401T_G0401Ti00     + TG00000               -> G0401T_G0401T_TG00000i00        ; fb00=0.125892541179417         # (R!43) Kd = UNDEFINED
G0401T_G0401T_TG00000i00                     -> G0401T_G0401Ti00 + TG00001      ; kp01=0.526511212920003         # (R!42)
G0401T_LG0000i00     + TG00000              <-> G0401T_LG0000_TG00000i00        ; fb00=0.125892541179417; bb01=3.98107170553497 # (R!39) Kd = 31.6227766016837
G0401T_LG0000_TG00000i00                     -> G0401T_LG0000i00 + TG00001      ; kp01=0.526511212920003         # (R!40)

# REACTION CLASS: BindingReaction
# -------------------------------
G0401R               + G0401R               <-> G0401R_G0401Ri00                ; fb02=500; bb03=0.0630957344480193 # (R!04) Kd = 0.000126191468896039
G0401R               + G0401T               <-> G0401R_G0401Ti00                ; fb03=7.94328234724282; bb04=0.251188643150958 # (R!05) Kd = 0.0316227766016838
G0401R               + LG0000               <-> G0401R_LG0000i00                ; fb04=0.501187233627272; bb05=1 # (R!03) Kd = 1.99526231496888
G0401T               + G0401T               <-> G0401T_G0401Ti00                ; fb05=7.92446596230555; bb05=1  # (R!09) Kd = 0.126191468896039
G0401T               + LG0000               <-> G0401T_LG0000i00                ; fb06=31.6227766016838; bb06=0.501187233627272 # (R!06) Kd = 0.0158489319246111
G0401R               + G0401R_LG0000i00     <-> G0401R_G0401R_LG0000i00         ; fb07=1000; bb03=0.0630957344480193 # (R!17) Kd = 6.30957344480193e-05
G0401R               + G0401R_TG00000i00    <-> G0401R_G0401R_TG00000i00        ; fb07=1000; bb03=0.0630957344480193 # (R!16) Kd = 6.30957344480193e-05
G0401R               + G0401T_LG0000i00     <-> G0401R_G0401T_LG0000i00         ; fb03=7.94328234724282; bb04=0.251188643150958 # (R!18) Kd = 0.0316227766016838
G0401R               + G0401T_TG00000i00    <-> G0401R_G0401T_TG00000i00        ; fb03=7.94328234724282; bb04=0.251188643150958 # (R!19) Kd = 0.0316227766016838
G0401T               + G0401R_LG0000i00     <-> G0401T_G0401R_LG0000i00         ; fb03=7.94328234724282; bb04=0.251188643150958 # (R!45) Kd = 0.0316227766016838
G0401T               + G0401R_TG00000i00    <-> G0401T_G0401R_TG00000i00        ; fb03=7.94328234724282; bb04=0.251188643150958 # (R!44) Kd = 0.0316227766016838
G0401T               + G0401T_LG0000i00     <-> G0401T_G0401T_LG0000i00         ; fb08=15.8489319246111; bb05=1  # (R!46) Kd = 0.0630957344480195
G0401T               + G0401T_TG00000i00    <-> G0401T_G0401T_TG00000i00        ; fb08=15.8489319246111; bb05=1  # (R!47) Kd = 0.0630957344480195
LG0000               + G0401R_G0401Ri00     <-> G0401R_G0401R_LG0000i00         ; fb04=0.501187233627272; bb05=1 # (R!23) Kd = 1.99526231496888
LG0000               + G0401R_G0401Ri00      -> G0401R_G0401R_LG0000i00         ; fb04=0.501187233627272         # (R!24) Kd = UNDEFINED
LG0000               + G0401R_G0401Ti00     <-> G0401R_G0401T_LG0000i00         ; fb06=31.6227766016838; bb06=0.501187233627272 # (R!26) Kd = 0.0158489319246111
LG0000               + G0401R_G0401Ti00     <-> G0401T_G0401R_LG0000i00         ; fb04=0.501187233627272; bb05=1 # (R!25) Kd = 1.99526231496888
LG0000               + G0401R_TG00000i00    <-> G0401R_LG0000_TG00000i00        ; fb04=0.501187233627272; bb05=1 # (R!22) Kd = 1.99526231496888
LG0000               + G0401T_G0401Ti00     <-> G0401T_G0401T_LG0000i00         ; fb06=31.6227766016838; bb06=0.501187233627272 # (R!28) Kd = 0.0158489319246111
LG0000               + G0401T_G0401Ti00      -> G0401T_G0401T_LG0000i00         ; fb06=31.6227766016838          # (R!29) Kd = UNDEFINED
LG0000               + G0401T_TG00000i00    <-> G0401T_LG0000_TG00000i00        ; fb06=31.6227766016838; bb06=0.501187233627272 # (R!27) Kd = 0.0158489319246111

# REACTION CLASS: AllostericReaction
# ----------------------------------
G0401R                                      <-> G0401T                          ; fu00=16.8192432488087; bu00=8.18466630350764 # (R!00) Keq = 2.05496994319739
G0401R_G0401Ri00                            <-> G0401R_G0401Ti00                ; fu01=0.200336245678508; bu01=48.8600668341943 # (R!12) Keq = 0.0041002040860555
G0401R_G0401Ri00                             -> G0401R_G0401Ti00                ; fu01=0.200336245678508         # (R!13) Keq = 0.0041002040860555
G0401R_G0401Ti00                            <-> G0401T_G0401Ti00                ; fu02=10.2807183264704; bu02=9.98200967148941 # (R!14) Keq = 1.02992470101829
G0401R_LG0000i00                            <-> G0401T_LG0000i00                ; fu03=527.57886597235; bu03=2.03930374102508 # (R!11) Keq = 258.705388196442
G0401R_TG00000i00                           <-> G0401T_TG00000i00               ; fu04=1.4351308345943; bu04=22.0844211988575 # (R!10) Keq = 0.0649838554369061
G0401T_G0401Ti00                             -> G0401R_G0401Ti00                ; fu05=9.98200967148941          # (R!15) Keq = 0.970944768109063
G0401R_G0401R_LG0000i00                     <-> G0401R_G0401T_LG0000i00         ; fu06=6.28406211532208; bu06=12.1740475893325 # (R!51) Keq = 0.516185111747755
G0401R_G0401R_LG0000i00                     <-> G0401T_G0401R_LG0000i00         ; fu01=0.200336245678508; bu01=48.8600668341943 # (R!50) Keq = 0.0041002040860555
G0401R_G0401R_TG00000i00                    <-> G0401R_G0401T_TG00000i00        ; fu07=0.0170940344465528; bu07=131.83754300505 # (R!49) Keq = 0.000129659837834644
G0401R_G0401R_TG00000i00                    <-> G0401T_G0401R_TG00000i00        ; fu01=0.200336245678508; bu01=48.8600668341943 # (R!48) Keq = 0.0041002040860555
G0401R_G0401T_LG0000i00                     <-> G0401T_G0401T_LG0000i00         ; fu02=10.2807183264704; bu02=9.98200967148941 # (R!52) Keq = 1.02992470101829
G0401R_G0401T_TG00000i00                    <-> G0401T_G0401T_TG00000i00        ; fu02=10.2807183264704; bu02=9.98200967148941 # (R!53) Keq = 1.02992470101829
G0401R_LG0000_TG00000i00                    <-> G0401T_LG0000_TG00000i00        ; fu08=45.0165733996885; bu08=5.50258753370344 # (R!54) Keq = 8.18098269658798
G0401T_G0401R_LG0000i00                     <-> G0401T_G0401T_LG0000i00         ; fu09=322.48119822184; bu09=2.48713251232893 # (R!55) Keq = 129.659837834644
G0401T_G0401R_TG00000i00                    <-> G0401T_G0401T_TG00000i00        ; fu10=0.877219958938488; bu10=26.934134859202 # (R!56) Keq = 0.0325690787368575


# CUSTOM REACTIONS (from EQN section)
# -----------------------------------
null -> LG0000; clamp_source_LG0000="(+(event_flags(1) && ~event_flags(4))*min((t-event_times(1))/1000, 1)*3.33333333333333*4.0+event_flags(4)*max(1-(t-event_times(4))/1000, 0)*3.33333333333333*4.0+(event_flags(2) && ~event_flags(5))*min((t-event_times(2))/1000, 1)*3.33333333333333*4.0+event_flags(5)*max(1-(t-event_times(5))/1000, 0)*3.33333333333333*4.0+(event_flags(3) && ~event_flags(6))*min((t-event_times(3))/1000, 1)*3.33333333333333*4.0+event_flags(6)*max(1-(t-event_times(6))/1000, 0)*3.33333333333333*4.0)"
LG0000 -> null; clamp_sink_LG0000=4.0


# INITIAL CONCENTRATIONS (compiled from MODEL section)
# ----------------------------------------------------
INIT:
G0401R = 78.9515578511863
G2121 = 62.7558128152045
LG0000 = 0.001
TG00000 = 1000


# CONFIG (from CONFIG section)
# ----------------------------
CONFIG:
ode_event_times = ~ ~ ~ ~ ~ ~ ~;
SS_timescale = 500.0;
t_final = 20000;
t_vector = [t0:1.0:tf];
matlab_ode_solver = ode23s;
matlab_solver_options{InitialStep} = 1e-8;
matlab_solver_options{AbsTol} = 1e-9;
matlab_solver_options{RelTol} = 1e-3;
matlab_solver_options{MaxStep} = 500.0;
