# Supplementary material for: Enzyme Sequestration as a Tuning Point in Controlling Response Dynamics of Signalling Networks
Source: PLoS Comput Biol. 2016 May 10;12(5):e1004918. doi: 10.1371/journal.pcbi.1004918 (PMC4862689; doi:10.1371/journal.pcbi.1004918)
Supplement: S5 Data — (ZIP) [file pcbi.1004918.s013.zip › S5_Data/Network No. 59/G044_I00.eqn]

# Facile model created by Allosteric Network Compiler (ANC)
# ANC version 1.01 released 2011/08/26
# Fri Dec 20 18:45:30 GMT 2013


# REACTION CLASS: CatalyticReaction
# ---------------------------------
G0000R               + TG00001              <-> G0000R_TG00001i00               ; fb00=1; bb00=0.125892541179417 # (R!11) Kd = 0.125892541179417
G0000R_TG00001i00                            -> G0000R + TG00000                ; kp00=0.0399183903354366        # (R!12)
G0000T               + TG00001              <-> G0000T_TG00001i00               ; fb01=1.99526231496888; bb01=3.98107170553497 # (R!26) Kd = 1.99526231496888
G0000T_TG00001i00                            -> G0000T + TG00000                ; kp01=61.9139990687563          # (R!27)
G0401                + TG00000              <-> G0401_TG00000i00                ; fb02=0.501187233627272; bb02=1.99526231496888 # (R!02) Kd = 3.98107170553498
G0401_TG00000i00                             -> G0401 + TG00001                 ; kp02=0.0694451993181706        # (R!03)
G0976                + TG00000              <-> G0976_TG00000i00                ; fb03=0.251188643150958; bb02=1.99526231496888 # (R!06) Kd = 7.94328234724282
G0976_TG00000i00                             -> G0976 + TG00001                 ; kp03=0.234153938071853         # (R!07)
G0000R_LG0000i00     + TG00001              <-> G0000R_LG0000_TG00001i00        ; fb00=1; bb00=0.125892541179417 # (R!28) Kd = 0.125892541179417
G0000R_LG0000_TG00001i00                     -> G0000R_LG0000i00 + TG00000      ; kp00=0.0399183903354366        # (R!29)
G0000T_LG0000i00     + TG00001              <-> G0000T_LG0000_TG00001i00        ; fb01=1.99526231496888; bb01=3.98107170553497 # (R!30) Kd = 1.99526231496888
G0000T_LG0000_TG00001i00                     -> G0000T_LG0000i00 + TG00000      ; kp01=61.9139990687563          # (R!31)
G0401_G0401i00       + TG00000              <-> G0401_G0401_TG00000i00          ; fb02=0.501187233627272; bb02=1.99526231496888 # (R!21) Kd = 3.98107170553498
G0401_G0401i00       + TG00000               -> G0401_G0401_TG00000i00          ; fb02=0.501187233627272         # (R!23) Kd = UNDEFINED
G0401_G0401_TG00000i00                       -> G0401_G0401i00 + TG00001        ; kp02=0.0694451993181706        # (R!22)
G0401_LG0000i00      + TG00000              <-> G0401_LG0000_TG00000i00         ; fb02=0.501187233627272; bb02=1.99526231496888 # (R!19) Kd = 3.98107170553498
G0401_LG0000_TG00000i00                      -> G0401_LG0000i00 + TG00001       ; kp02=0.0694451993181706        # (R!20)
G0976_LG0000i00      + TG00000              <-> G0976_LG0000_TG00000i00         ; fb03=0.251188643150958; bb02=1.99526231496888 # (R!24) Kd = 7.94328234724282
G0976_LG0000_TG00000i00                      -> G0976_LG0000i00 + TG00001       ; kp03=0.234153938071853         # (R!25)

# REACTION CLASS: BindingReaction
# -------------------------------
G0000R               + LG0000               <-> G0000R_LG0000i00                ; fb04=7.94328234724282; bb03=7.94328234724282 # (R!01) Kd = 1
G0000T               + LG0000               <-> G0000T_LG0000i00                ; fb05=0.0630957344480194; bb01=3.98107170553497 # (R!09) Kd = 63.0957344480192
G0401                + G0401                <-> G0401_G0401i00                  ; fb06=0.5; bb04=0.00398107170553497 # (R!05) Kd = 0.00796214341106994
G0401                + LG0000               <-> G0401_LG0000i00                 ; fb00=1; bb03=7.94328234724282  # (R!04) Kd = 7.94328234724282
G0976                + LG0000               <-> G0976_LG0000i00                 ; fb02=0.501187233627272; bb05=15.8489319246111 # (R!08) Kd = 31.6227766016837
G0401                + G0401_LG0000i00      <-> G0401_G0401_LG0000i00           ; fb00=1; bb04=0.00398107170553497 # (R!14) Kd = 0.00398107170553497
G0401                + G0401_TG00000i00     <-> G0401_G0401_TG00000i00          ; fb00=1; bb04=0.00398107170553497 # (R!13) Kd = 0.00398107170553497
LG0000               + G0000R_TG00001i00    <-> G0000R_LG0000_TG00001i00        ; fb04=7.94328234724282; bb03=7.94328234724282 # (R!34) Kd = 1
LG0000               + G0000T_TG00001i00    <-> G0000T_LG0000_TG00001i00        ; fb05=0.0630957344480194; bb01=3.98107170553497 # (R!35) Kd = 63.0957344480192
LG0000               + G0401_G0401i00       <-> G0401_G0401_LG0000i00           ; fb00=1; bb03=7.94328234724282  # (R!16) Kd = 7.94328234724282
LG0000               + G0401_G0401i00        -> G0401_G0401_LG0000i00           ; fb00=1                         # (R!17) Kd = UNDEFINED
LG0000               + G0401_TG00000i00     <-> G0401_LG0000_TG00000i00         ; fb00=1; bb03=7.94328234724282  # (R!15) Kd = 7.94328234724282
LG0000               + G0976_TG00000i00     <-> G0976_LG0000_TG00000i00         ; fb02=0.501187233627272; bb05=15.8489319246111 # (R!18) Kd = 31.6227766016837

# REACTION CLASS: AllostericReaction
# ----------------------------------
G0000R                                      <-> G0000T                          ; fu00=2.49385928681132; bu00=4.89922152618147 # (R!00) Keq = 0.50903174585679
G0000R_LG0000i00                            <-> G0000T_LG0000i00                ; fu01=0.337026254644811; bu01=41.7752315806687 # (R!10) Keq = 0.00806760948755023
G0000R_TG00001i00                           <-> G0000T_TG00001i00               ; fu02=0.656749581172608; bu02=20.4481930414806 # (R!32) Keq = 0.0321177318621918
G0000R_LG0000_TG00001i00                    <-> G0000T_LG0000_TG00001i00        ; fu03=0.0887547476125498; bu03=174.359945789156 # (R!33) Keq = 0.000509031745856792


# CUSTOM REACTIONS (from EQN section)
# -----------------------------------
null -> LG0000; clamp_source_LG0000="(+(event_flags(1) && ~event_flags(4))*min((t-event_times(1))/1000, 1)*3.33333333333333*4.0+event_flags(4)*max(1-(t-event_times(4))/1000, 0)*3.33333333333333*4.0+(event_flags(2) && ~event_flags(5))*min((t-event_times(2))/1000, 1)*3.33333333333333*4.0+event_flags(5)*max(1-(t-event_times(5))/1000, 0)*3.33333333333333*4.0+(event_flags(3) && ~event_flags(6))*min((t-event_times(3))/1000, 1)*3.33333333333333*4.0+event_flags(6)*max(1-(t-event_times(6))/1000, 0)*3.33333333333333*4.0)"
LG0000 -> null; clamp_sink_LG0000=4.0


# INITIAL CONCENTRATIONS (compiled from MODEL section)
# ----------------------------------------------------
INIT:
G0000R = 39.1178850870219
G0401 = 179.941760346423
G0976 = 32.8192787251147
LG0000 = 0.001
TG00000 = 1000


# CONFIG (from CONFIG section)
# ----------------------------
CONFIG:
ode_event_times = ~ ~ ~ ~ ~ ~ ~;
SS_timescale = 500.0;
t_final = 20000;
t_vector = [t0:1.0:tf];
matlab_ode_solver = ode23s;
matlab_solver_options{InitialStep} = 1e-8;
matlab_solver_options{AbsTol} = 1e-9;
matlab_solver_options{RelTol} = 1e-3;
matlab_solver_options{MaxStep} = 500.0;
