# Supplementary material for: Enzyme Sequestration as a Tuning Point in Controlling Response Dynamics of Signalling Networks
Source: PLoS Comput Biol. 2016 May 10;12(5):e1004918. doi: 10.1371/journal.pcbi.1004918 (PMC4862689; doi:10.1371/journal.pcbi.1004918)
Supplement: S6 Data — (ZIP) [file pcbi.1004918.s014.zip]

Archive with 794 entries (791 files):
- S6_Data/
- S6_Data/G000_I00.eqn
- __MACOSX/
- __MACOSX/S6_Data/
- __MACOSX/S6_Data/._G000_I00.eqn
- S6_Data/G000_I00.mod
- __MACOSX/S6_Data/._G000_I00.mod
- S6_Data/G000_I00_ode_event.m
- __MACOSX/S6_Data/._G000_I00_ode_event.m
- S6_Data/G000_I00_odes.m
- __MACOSX/S6_Data/._G000_I00_odes.m
- S6_Data/G000_I00Driver.m
- __MACOSX/S6_Data/._G000_I00Driver.m
- S6_Data/G001_I00.eqn
- __MACOSX/S6_Data/._G001_I00.eqn
- S6_Data/G001_I00.mod
- __MACOSX/S6_Data/._G001_I00.mod
- S6_Data/G001_I00_ode_event.m
- __MACOSX/S6_Data/._G001_I00_ode_event.m
- S6_Data/G001_I00_odes.m
- __MACOSX/S6_Data/._G001_I00_odes.m
- S6_Data/G001_I00Driver.m
- __MACOSX/S6_Data/._G001_I00Driver.m
- S6_Data/G002_I00.eqn
- __MACOSX/S6_Data/._G002_I00.eqn
- S6_Data/G002_I00.mod
- __MACOSX/S6_Data/._G002_I00.mod
- S6_Data/G002_I00_ode_event.m
- __MACOSX/S6_Data/._G002_I00_ode_event.m
- S6_Data/G002_I00_odes.m
- __MACOSX/S6_Data/._G002_I00_odes.m
- S6_Data/G002_I00Driver.m
- __MACOSX/S6_Data/._G002_I00Driver.m
- S6_Data/G003_I00.eqn
- __MACOSX/S6_Data/._G003_I00.eqn
- S6_Data/G003_I00.mod
- __MACOSX/S6_Data/._G003_I00.mod
- S6_Data/G003_I00_ode_event.m
- __MACOSX/S6_Data/._G003_I00_ode_event.m
- S6_Data/G003_I00_odes.m
- __MACOSX/S6_Data/._G003_I00_odes.m
- S6_Data/G003_I00Driver.m
- __MACOSX/S6_Data/._G003_I00Driver.m
- S6_Data/G004_I00.eqn
- __MACOSX/S6_Data/._G004_I00.eqn
- S6_Data/G004_I00.mod
- __MACOSX/S6_Data/._G004_I00.mod
- S6_Data/G004_I00_ode_event.m
- __MACOSX/S6_Data/._G004_I00_ode_event.m
- S6_Data/G004_I00_odes.m
- __MACOSX/S6_Data/._G004_I00_odes.m
- S6_Data/G004_I00Driver.m
- __MACOSX/S6_Data/._G004_I00Driver.m
- S6_Data/G005_I00.eqn
- __MACOSX/S6_Data/._G005_I00.eqn
- S6_Data/G005_I00.mod
- __MACOSX/S6_Data/._G005_I00.mod
- S6_Data/G005_I00_ode_event.m
- __MACOSX/S6_Data/._G005_I00_ode_event.m
- S6_Data/G005_I00_odes.m
- __MACOSX/S6_Data/._G005_I00_odes.m
- S6_Data/G005_I00Driver.m
- __MACOSX/S6_Data/._G005_I00Driver.m
- S6_Data/G006_I00.eqn
- __MACOSX/S6_Data/._G006_I00.eqn
- S6_Data/G006_I00.mod
- __MACOSX/S6_Data/._G006_I00.mod
- S6_Data/G006_I00_ode_event.m
- __MACOSX/S6_Data/._G006_I00_ode_event.m
- S6_Data/G006_I00_odes.m
- __MACOSX/S6_Data/._G006_I00_odes.m
- S6_Data/G006_I00Driver.m
- __MACOSX/S6_Data/._G006_I00Driver.m
- S6_Data/G007_I00.eqn
- __MACOSX/S6_Data/._G007_I00.eqn
- S6_Data/G007_I00.mod
- __MACOSX/S6_Data/._G007_I00.mod
- S6_Data/G007_I00_ode_event.m
- __MACOSX/S6_Data/._G007_I00_ode_event.m
- S6_Data/G007_I00_odes.m
- __MACOSX/S6_Data/._G007_I00_odes.m
- S6_Data/G007_I00Driver.m
- __MACOSX/S6_Data/._G007_I00Driver.m
- S6_Data/G008_I00.eqn
- __MACOSX/S6_Data/._G008_I00.eqn
- S6_Data/G008_I00.mod
- __MACOSX/S6_Data/._G008_I00.mod
- S6_Data/G008_I00_ode_event.m
- __MACOSX/S6_Data/._G008_I00_ode_event.m
- S6_Data/G008_I00_odes.m
- __MACOSX/S6_Data/._G008_I00_odes.m
- S6_Data/G008_I00Driver.m
- __MACOSX/S6_Data/._G008_I00Driver.m
- S6_Data/G009_I00.eqn
- __MACOSX/S6_Data/._G009_I00.eqn
- S6_Data/G009_I00.mod
- __MACOSX/S6_Data/._G009_I00.mod
- S6_Data/G009_I00_ode_event.m
- __MACOSX/S6_Data/._G009_I00_ode_event.m
- S6_Data/G009_I00_odes.m
- __MACOSX/S6_Data/._G009_I00_odes.m
- S6_Data/G009_I00Driver.m
- __MACOSX/S6_Data/._G009_I00Driver.m
- S6_Data/G010_I00.eqn
- __MACOSX/S6_Data/._G010_I00.eqn
- S6_Data/G010_I00.mod
- __MACOSX/S6_Data/._G010_I00.mod
- S6_Data/G010_I00_ode_event.m
- __MACOSX/S6_Data/._G010_I00_ode_event.m
- S6_Data/G010_I00_odes.m
- __MACOSX/S6_Data/._G010_I00_odes.m
- S6_Data/G010_I00Driver.m
- __MACOSX/S6_Data/._G010_I00Driver.m
- S6_Data/G011_I00.eqn
- __MACOSX/S6_Data/._G011_I00.eqn
- S6_Data/G011_I00.mod
- __MACOSX/S6_Data/._G011_I00.mod
- S6_Data/G011_I00_ode_event.m
- __MACOSX/S6_Data/._G011_I00_ode_event.m
- S6_Data/G011_I00_odes.m
- __MACOSX/S6_Data/._G011_I00_odes.m
- S6_Data/G011_I00Driver.m
- __MACOSX/S6_Data/._G011_I00Driver.m
- S6_Data/G012_I00.eqn
- __MACOSX/S6_Data/._G012_I00.eqn
- S6_Data/G012_I00.mod
- __MACOSX/S6_Data/._G012_I00.mod
- S6_Data/G012_I00_ode_event.m
- __MACOSX/S6_Data/._G012_I00_ode_event.m
- S6_Data/G012_I00_odes.m
- __MACOSX/S6_Data/._G012_I00_odes.m
- S6_Data/G012_I00Driver.m
- __MACOSX/S6_Data/._G012_I00Driver.m
- S6_Data/G013_I00.eqn
- __MACOSX/S6_Data/._G013_I00.eqn
- S6_Data/G013_I00.mod
- __MACOSX/S6_Data/._G013_I00.mod
- S6_Data/G013_I00_ode_event.m
- __MACOSX/S6_Data/._G013_I00_ode_event.m
- S6_Data/G013_I00_odes.m
- __MACOSX/S6_Data/._G013_I00_odes.m
- S6_Data/G013_I00Driver.m
- __MACOSX/S6_Data/._G013_I00Driver.m
- S6_Data/G014_I00.eqn
- __MACOSX/S6_Data/._G014_I00.eqn
- S6_Data/G014_I00.mod
- __MACOSX/S6_Data/._G014_I00.mod
- S6_Data/G014_I00_ode_event.m
- __MACOSX/S6_Data/._G014_I00_ode_event.m
- S6_Data/G014_I00_odes.m
- __MACOSX/S6_Data/._G014_I00_odes.m
- S6_Data/G014_I00Driver.m
- __MACOSX/S6_Data/._G014_I00Driver.m
- S6_Data/G015_I00.eqn
- __MACOSX/S6_Data/._G015_I00.eqn
- S6_Data/G015_I00.mod
- __MACOSX/S6_Data/._G015_I00.mod
- S6_Data/G015_I00_ode_event.m
- __MACOSX/S6_Data/._G015_I00_ode_event.m
- S6_Data/G015_I00_odes.m
- __MACOSX/S6_Data/._G015_I00_odes.m
- S6_Data/G015_I00Driver.m
- __MACOSX/S6_Data/._G015_I00Driver.m
- S6_Data/G016_I00.eqn
- __MACOSX/S6_Data/._G016_I00.eqn
- S6_Data/G016_I00.mod
- __MACOSX/S6_Data/._G016_I00.mod
- S6_Data/G016_I00_ode_event.m
- __MACOSX/S6_Data/._G016_I00_ode_event.m
- S6_Data/G016_I00_odes.m
- __MACOSX/S6_Data/._G016_I00_odes.m
- S6_Data/G016_I00Driver.m
- __MACOSX/S6_Data/._G016_I00Driver.m
- S6_Data/G017_I00.eqn
- __MACOSX/S6_Data/._G017_I00.eqn
- S6_Data/G017_I00.mod
- __MACOSX/S6_Data/._G017_I00.mod
- S6_Data/G017_I00_ode_event.m
- __MACOSX/S6_Data/._G017_I00_ode_event.m
- S6_Data/G017_I00_odes.m
- __MACOSX/S6_Data/._G017_I00_odes.m
- S6_Data/G017_I00Driver.m
- __MACOSX/S6_Data/._G017_I00Driver.m
- S6_Data/G018_I00.eqn
- __MACOSX/S6_Data/._G018_I00.eqn
- S6_Data/G018_I00.mod
- __MACOSX/S6_Data/._G018_I00.mod
- S6_Data/G018_I00_ode_event.m
- __MACOSX/S6_Data/._G018_I00_ode_event.m
- S6_Data/G018_I00_odes.m
- __MACOSX/S6_Data/._G018_I00_odes.m
- S6_Data/G018_I00Driver.m
- __MACOSX/S6_Data/._G018_I00Driver.m
- S6_Data/G019_I00.eqn
- __MACOSX/S6_Data/._G019_I00.eqn
- S6_Data/G019_I00.mod
- __MACOSX/S6_Data/._G019_I00.mod
- S6_Data/G019_I00_ode_event.m
- __MACOSX/S6_Data/._G019_I00_ode_event.m
- S6_Data/G019_I00_odes.m
- __MACOSX/S6_Data/._G019_I00_odes.m
- S6_Data/G019_I00Driver.m
- __MACOSX/S6_Data/._G019_I00Driver.m
- S6_Data/G020_I00.eqn
- __MACOSX/S6_Data/._G020_I00.eqn
- S6_Data/G020_I00.mod
- __MACOSX/S6_Data/._G020_I00.mod
- S6_Data/G020_I00_ode_event.m
- __MACOSX/S6_Data/._G020_I00_ode_event.m
- S6_Data/G020_I00_odes.m
- __MACOSX/S6_Data/._G020_I00_odes.m
- S6_Data/G020_I00Driver.m
- __MACOSX/S6_Data/._G020_I00Driver.m
- S6_Data/G021_I00.eqn
- __MACOSX/S6_Data/._G021_I00.eqn
- S6_Data/G021_I00.mod
- __MACOSX/S6_Data/._G021_I00.mod
- S6_Data/G021_I00_ode_event.m
- __MACOSX/S6_Data/._G021_I00_ode_event.m
- S6_Data/G021_I00_odes.m
- __MACOSX/S6_Data/._G021_I00_odes.m
- S6_Data/G021_I00Driver.m
- __MACOSX/S6_Data/._G021_I00Driver.m
- S6_Data/G022_I00.eqn
- __MACOSX/S6_Data/._G022_I00.eqn
- S6_Data/G022_I00.mod
- __MACOSX/S6_Data/._G022_I00.mod
- S6_Data/G022_I00_ode_event.m
- __MACOSX/S6_Data/._G022_I00_ode_event.m
- S6_Data/G022_I00_odes.m
- __MACOSX/S6_Data/._G022_I00_odes.m
- S6_Data/G022_I00Driver.m
- __MACOSX/S6_Data/._G022_I00Driver.m
- S6_Data/G023_I00.eqn
- __MACOSX/S6_Data/._G023_I00.eqn
- S6_Data/G023_I00.mod
- __MACOSX/S6_Data/._G023_I00.mod
- S6_Data/G023_I00_ode_event.m
- __MACOSX/S6_Data/._G023_I00_ode_event.m
- S6_Data/G023_I00_odes.m
- __MACOSX/S6_Data/._G023_I00_odes.m
- S6_Data/G023_I00Driver.m
- __MACOSX/S6_Data/._G023_I00Driver.m
- S6_Data/G024_I00.eqn
- __MACOSX/S6_Data/._G024_I00.eqn
- S6_Data/G024_I00.mod
- __MACOSX/S6_Data/._G024_I00.mod
- S6_Data/G024_I00_ode_event.m
- __MACOSX/S6_Data/._G024_I00_ode_event.m
- S6_Data/G024_I00_odes.m
- __MACOSX/S6_Data/._G024_I00_odes.m
- S6_Data/G024_I00Driver.m
- __MACOSX/S6_Data/._G024_I00Driver.m
- S6_Data/G025_I00.eqn
- __MACOSX/S6_Data/._G025_I00.eqn
- S6_Data/G025_I00.mod
- __MACOSX/S6_Data/._G025_I00.mod
- S6_Data/G025_I00_ode_event.m
- __MACOSX/S6_Data/._G025_I00_ode_event.m
- S6_Data/G025_I00_odes.m
- __MACOSX/S6_Data/._G025_I00_odes.m
- S6_Data/G025_I00Driver.m
- __MACOSX/S6_Data/._G025_I00Driver.m
- S6_Data/G026_I00.eqn
- __MACOSX/S6_Data/._G026_I00.eqn
- S6_Data/G026_I00.mod
- __MACOSX/S6_Data/._G026_I00.mod
- S6_Data/G026_I00_ode_event.m
- __MACOSX/S6_Data/._G026_I00_ode_event.m
- S6_Data/G026_I00_odes.m
- __MACOSX/S6_Data/._G026_I00_odes.m
- S6_Data/G026_I00Driver.m
- __MACOSX/S6_Data/._G026_I00Driver.m
- S6_Data/G027_I00.eqn
- __MACOSX/S6_Data/._G027_I00.eqn
- S6_Data/G027_I00.mod
- __MACOSX/S6_Data/._G027_I00.mod
- S6_Data/G027_I00_ode_event.m
- __MACOSX/S6_Data/._G027_I00_ode_event.m
- S6_Data/G027_I00_odes.m
- __MACOSX/S6_Data/._G027_I00_odes.m
- S6_Data/G027_I00Driver.m
- __MACOSX/S6_Data/._G027_I00Driver.m
- S6_Data/G028_I00.eqn
- __MACOSX/S6_Data/._G028_I00.eqn
- S6_Data/G028_I00.mod
- __MACOSX/S6_Data/._G028_I00.mod
- S6_Data/G028_I00_ode_event.m
- __MACOSX/S6_Data/._G028_I00_ode_event.m
- S6_Data/G028_I00_odes.m
- __MACOSX/S6_Data/._G028_I00_odes.m
- S6_Data/G028_I00Driver.m
- __MACOSX/S6_Data/._G028_I00Driver.m
- S6_Data/G029_I00.eqn
- __MACOSX/S6_Data/._G029_I00.eqn
- S6_Data/G029_I00.mod
- __MACOSX/S6_Data/._G029_I00.mod
- S6_Data/G029_I00_ode_event.m
- __MACOSX/S6_Data/._G029_I00_ode_event.m
- S6_Data/G029_I00_odes.m
[truncated: 494 more entries]
