# Supplementary material for: Enzyme Sequestration as a Tuning Point in Controlling Response Dynamics of Signalling Networks
Source: PLoS Comput Biol. 2016 May 10;12(5):e1004918. doi: 10.1371/journal.pcbi.1004918 (PMC4862689; doi:10.1371/journal.pcbi.1004918)
Supplement: S6 Data — (ZIP) [file pcbi.1004918.s014.zip › S6_Data/G000_I00.eqn]

# Facile model created by Allosteric Network Compiler (ANC)
# ANC version 1.01 released 2011/08/26
# Sat Dec 21 10:02:22 GMT 2013


# REACTION CLASS: CatalyticReaction
# ---------------------------------
G0401                + TG00000              <-> G0401_TG00000i00                ; fb00=0.251188643150958; bb00=0.501187233627272 # (R!03) Kd = 1.99526231496888
G0401_TG00000i00                             -> G0401 + TG00001                 ; kp00=0.0393829204209698        # (R!04)
G0802                + TG00001              <-> G0802_TG00001i00                ; fb00=0.251188643150958; bb00=0.501187233627272 # (R!08) Kd = 1.99526231496888
G0802_TG00001i00                             -> G0802 + TG00000                 ; kp00=0.0393829204209698        # (R!09)
G0000_G0401i00       + TG00000              <-> G0000_G0401_TG00000i00          ; fb00=0.251188643150958; bb00=0.501187233627272 # (R!12) Kd = 1.99526231496888
G0000_G0401_TG00000i00                       -> G0000_G0401i00 + TG00001        ; kp00=0.0393829204209698        # (R!13)
G0000_G0802i00       + TG00001              <-> G0000_G0802_TG00001i00          ; fb00=0.251188643150958; bb00=0.501187233627272 # (R!14) Kd = 1.99526231496888
G0000_G0802_TG00001i00                       -> G0000_G0802i00 + TG00000        ; kp00=0.0393829204209698        # (R!15)

# REACTION CLASS: BindingReaction
# -------------------------------
G0000                + G0401                <-> G0000_G0401i00                  ; fb01=1; bb01=15.8489319246111  # (R!01) Kd = 15.8489319246111
G0000                + G0802                <-> G0000_G0802i00                  ; fb01=1; bb01=15.8489319246111  # (R!02) Kd = 15.8489319246111
G0000                + LG0000               <-> G0000_LG0000i00                 ; fb02=0.0630957344480194; bb01=15.8489319246111 # (R!00) Kd = 251.188643150957
G0000                + G0401_TG00000i00     <-> G0000_G0401_TG00000i00          ; fb01=1; bb01=15.8489319246111  # (R!05) Kd = 15.8489319246111
G0000                + G0802_TG00001i00     <-> G0000_G0802_TG00001i00          ; fb01=1; bb01=15.8489319246111  # (R!16) Kd = 15.8489319246111
G0401                + G0000_LG0000i00      <-> G0000_G0401_LG0000i00           ; fb01=1; bb01=15.8489319246111  # (R!06) Kd = 15.8489319246111
G0802                + G0000_LG0000i00      <-> G0000_G0802_LG0000i00           ; fb01=1; bb01=15.8489319246111  # (R!07) Kd = 15.8489319246111
LG0000               + G0000_G0401i00       <-> G0000_G0401_LG0000i00           ; fb02=0.0630957344480194; bb01=15.8489319246111 # (R!10) Kd = 251.188643150957
LG0000               + G0000_G0802i00       <-> G0000_G0802_LG0000i00           ; fb02=0.0630957344480194; bb01=15.8489319246111 # (R!11) Kd = 251.188643150957


# CUSTOM REACTIONS (from EQN section)
# -----------------------------------
null -> LG0000; clamp_source_LG0000="(+(event_flags(1) && ~event_flags(4))*min((t-event_times(1))/1000, 1)*3.33333333333333*4.0+event_flags(4)*max(1-(t-event_times(4))/1000, 0)*3.33333333333333*4.0+(event_flags(2) && ~event_flags(5))*min((t-event_times(2))/1000, 1)*3.33333333333333*4.0+event_flags(5)*max(1-(t-event_times(5))/1000, 0)*3.33333333333333*4.0+(event_flags(3) && ~event_flags(6))*min((t-event_times(3))/1000, 1)*3.33333333333333*4.0+event_flags(6)*max(1-(t-event_times(6))/1000, 0)*3.33333333333333*4.0)"
LG0000 -> null; clamp_sink_LG0000=4.0


# INITIAL CONCENTRATIONS (compiled from MODEL section)
# ----------------------------------------------------
INIT:
G0000 = 1.00677529813686
G0401 = 1.00677529813686
G0802 = 0.1
LG0000 = 0.001
TG00000 = 1000


# CONFIG (from CONFIG section)
# ----------------------------
CONFIG:
ode_event_times = ~ ~ ~ ~ ~ ~ ~;
SS_timescale = 500.0;
t_final = 20000;
t_vector = [t0:1.0:tf];
matlab_ode_solver = ode23s;
matlab_solver_options{InitialStep} = 1e-8;
matlab_solver_options{AbsTol} = 1e-9;
matlab_solver_options{RelTol} = 1e-3;
matlab_solver_options{MaxStep} = 500.0;
