# Supplementary material for: Enzyme Sequestration as a Tuning Point in Controlling Response Dynamics of Signalling Networks
Source: PLoS Comput Biol. 2016 May 10;12(5):e1004918. doi: 10.1371/journal.pcbi.1004918 (PMC4862689; doi:10.1371/journal.pcbi.1004918)
Supplement: S6 Data — (ZIP) [file pcbi.1004918.s014.zip › S6_Data/G006_I00.mod]

##########################################################################
# Allosteric Network Compiler (ANC) model file
# Created by BioJazz version ALPHA-02 released on 2012/06/15
# Sat Dec 21 10:02:52 GMT 2013
##########################################################################

##########################################################################
# PARAMETERS
##########################################################################
$max_external_iterations = -1
$max_internal_iterations = -1
$max_complex_size = 3
$max_species = 512
$max_csite_bound_to_msite_number = 1
$default_steric_factor = 1000
$export_graphviz = "network,collapse_states,collapse_complexes"
        

##########################################################################
# OBJECTS:
##########################################################################
#-------------------------
MODEL:  # G0000
#-------------------------
ReactionSite : {
    name => "PD0057",
    type => "bsite",
    Keq_ratio => 1.00451178020473,
}

ReactionSite : {
    name => "PD0227",
    type => "bsite",
    Keq_ratio => 1.00451178020473,
}
AllostericStructure : {
    name => "D0022",
    allosteric_flag => 0,
    allosteric_transition_rates => [1.00451178020473,1.04134661084393],
    Phi => 0.933528836754643,
    elements => [PD0057,PD0227],
}
Structure : {  # IC of G0000 = 18.612071892587
    name => "G0000",
    elements => [D0022],
    max_count => 2,
}


ReactionSite : {
    name => "PD0458",
    type => "bsite",
    Keq_ratio => 1.8034723234716,
}

ReactionSite : {
    name => "PD0628",
    type => "csite",
    Keq_ratio => 1.00451178020473,
}
AllostericStructure : {
    name => "D0423",
    allosteric_flag => 0,
    allosteric_transition_rates => [1.04134661084393,1.08929535084032],
    Phi => 0.749755620723363,
    elements => [PD0458,PD0628],
}
Structure : {  # IC of G0401 = 1.00677529813686
    name => "G0401",
    elements => [D0423],
    max_count => 2,
}


ReactionSite : {
    name => "PD0859",
    type => "bsite",
    Keq_ratio => 1.01359650093856,
}

ReactionSite : {
    name => "PD1029",
    type => "csite",
    Keq_ratio => 1.24679966364121,
}
AllostericStructure : {
    name => "D0824",
    allosteric_flag => 0,
    allosteric_transition_rates => [1.02276338312876,10.0677529813686],
    Phi => 0,
    elements => [PD0859,PD1029],
}
Structure : {  # IC of G0802 = 0.1
    name => "G0802",
    elements => [D0824],
    max_count => 2,
}


# Initial concentrations
Init : {
	structure => G0000,
	IC => 18.612071892587,
}
Init : {
	structure => G0401,
	IC => 1.00677529813686,
}
Init : {
	structure => G0802,
	IC => 0.1,
}

#-------------------------
MODEL:  # LG0000
#-------------------------
ReactionSite : {
    name => "LPD0057",
    type => "bsite",
    Keq_ratio => 0.01,
}
AllostericStructure : {
    name => "LD0022",
    allosteric_flag => 0,
    allosteric_transition_rates => [0.01,0.01],
    Phi => 0,
    elements => [LPD0057],
}
Structure : {  # IC of LG0000 = 0.001
    name => "LG0000",
    elements => [LD0022],
    max_count => 2,
}


# Initial concentrations
Init : {
	structure => LG0000,
	IC => 0.001,
}

#-------------------------
MODEL:  # TG0000
#-------------------------
ReactionSite : {
    name => "TPD0057",
    type => "msite",
    Keq_ratio => 0.01,
}
AllostericStructure : {
    name => "TD0022",
    allosteric_flag => 0,
    allosteric_transition_rates => [0.01,0.01],
    Phi => 0,
    elements => [TPD0057],
}
Structure : {  # IC of TG0000 = 1000
    name => "TG0000",
    elements => [TD0022],
    max_count => 2,
}


# Initial concentrations
Init : {
	structure => TG0000,
	IC => 1000,
}

        

##########################################################################
# RULES:
##########################################################################
MODEL:

CanBindRule : {
  name => "PD0057 LPD0057 (0 . 0 .)",
  ligand_names => ["PD0057", "LPD0057"],
  ligand_msite_states => ["0", "0"],
  ligand_allosteric_labels => [".", "."],
  kf => 0.0316227766016838,
  kb => 7.94328234724282,
}

CanBindRule : {
  name => "PD0227 PD0458 (0 . 0 .)",
  ligand_names => ["PD0227", "PD0458"],
  ligand_msite_states => ["0", "0"],
  ligand_allosteric_labels => [".", "."],
  kf => 3.98107170553497,
  kb => 7.94328234724282,
}

CanBindRule : {
  name => "PD0227 PD0859 (0 . 0 .)",
  ligand_names => ["PD0227", "PD0859"],
  ligand_msite_states => ["0", "0"],
  ligand_allosteric_labels => [".", "."],
  kf => 1.99526231496888,
  kb => 1.99526231496888,
}

CanBindRule : {
  name => "PD0628 TPD0057 (0 . 0 .)",
  ligand_names => ["PD0628", "TPD0057"],
  ligand_msite_states => ["0", "0"],
  ligand_allosteric_labels => [".", "."],
  kf => 0.125892541179417,
  kb => 0.501187233627272,
  kp => 0.221840612532554,
}

CanBindRule : {
  name => "PD1029 TPD0057 (0 . 1 .)",
  ligand_names => ["PD1029", "TPD0057"],
  ligand_msite_states => ["0", "1"],
  ligand_allosteric_labels => [".", "."],
  kf => 0.501187233627272,
  kb => 0.251188643150958,
  kp => 0.0934704829853187,
}
        

##########################################################################
# EQUATIONS:
##########################################################################
EQN:

null -> LG0000; clamp_source_LG0000="(+(event_flags(1) && ~event_flags(4))*min((t-event_times(1))/1000, 1)*3.33333333333333*4.0+event_flags(4)*max(1-(t-event_times(4))/1000, 0)*3.33333333333333*4.0+(event_flags(2) && ~event_flags(5))*min((t-event_times(2))/1000, 1)*3.33333333333333*4.0+event_flags(5)*max(1-(t-event_times(5))/1000, 0)*3.33333333333333*4.0+(event_flags(3) && ~event_flags(6))*min((t-event_times(3))/1000, 1)*3.33333333333333*4.0+event_flags(6)*max(1-(t-event_times(6))/1000, 0)*3.33333333333333*4.0)"
LG0000 -> null; clamp_sink_LG0000=4.0        

##########################################################################
# CONFIG:
##########################################################################
CONFIG:

ode_event_times = ~ ~ ~ ~ ~ ~ ~;
SS_timescale = 500.0;
t_final = 20000;
t_vector = [t0:1.0:tf];
matlab_ode_solver = ode23s;
matlab_solver_options{InitialStep} = 1e-8;
matlab_solver_options{AbsTol} = 1e-9;
matlab_solver_options{RelTol} = 1e-3;
matlab_solver_options{MaxStep} = 500.0;
