# Supplementary material for: Enzyme Sequestration as a Tuning Point in Controlling Response Dynamics of Signalling Networks
Source: PLoS Comput Biol. 2016 May 10;12(5):e1004918. doi: 10.1371/journal.pcbi.1004918 (PMC4862689; doi:10.1371/journal.pcbi.1004918)
Supplement: S6 Data — (ZIP) [file pcbi.1004918.s014.zip › S6_Data/G023_I00.eqn]

# Facile model created by Allosteric Network Compiler (ANC)
# ANC version 1.01 released 2011/08/26
# Sat Dec 21 10:04:35 GMT 2013


# REACTION CLASS: CatalyticReaction
# ---------------------------------
G0401                + TG00000              <-> G0401_TG00000i00                ; fb00=0.0158489319246111; bb00=0.125892541179417 # (R!05) Kd = 7.94328234724285
G0401_TG00000i00                             -> G0401 + TG00001                 ; kp00=0.221840612532554         # (R!06)
G0802R               + TG00001              <-> G0802R_TG00001i00               ; fb01=0.501187233627272; bb01=1 # (R!10) Kd = 1.99526231496888
G0802R_TG00001i00                            -> G0802R + TG00000                ; kp01=144.974067037263          # (R!11)
G0802T               + TG00001              <-> G0802T_TG00001i00               ; fb02=0.251188643150958; bb01=1 # (R!18) Kd = 3.98107170553497
G0802T_TG00001i00                            -> G0802T + TG00000                ; kp02=118.389662635282          # (R!19)
G0000_G0802Ri00      + TG00001              <-> G0000_G0802R_TG00001i00         ; fb01=0.501187233627272; bb01=1 # (R!20) Kd = 1.99526231496888
G0000_G0802R_TG00001i00                      -> G0000_G0802Ri00 + TG00000       ; kp01=144.974067037263          # (R!21)
G0000_G0802Ti00      + TG00001              <-> G0000_G0802T_TG00001i00         ; fb02=0.251188643150958; bb01=1 # (R!22) Kd = 3.98107170553497
G0000_G0802T_TG00001i00                      -> G0000_G0802Ti00 + TG00000       ; kp02=118.389662635282          # (R!23)
G0401_G0401i00       + TG00000              <-> G0401_G0401_TG00000i00          ; fb00=0.0158489319246111; bb00=0.125892541179417 # (R!14) Kd = 7.94328234724285
G0401_G0401i00       + TG00000               -> G0401_G0401_TG00000i00          ; fb00=0.0158489319246111        # (R!16) Kd = UNDEFINED
G0401_G0401_TG00000i00                       -> G0401_G0401i00 + TG00001        ; kp00=0.221840612532554         # (R!15)

# REACTION CLASS: BindingReaction
# -------------------------------
G0000                + G0802R               <-> G0000_G0802Ri00                 ; fb02=0.251188643150958; bb01=1 # (R!02) Kd = 3.98107170553497
G0000                + G0802T               <-> G0000_G0802Ti00                 ; fb03=0.125892541179417; bb02=3.98107170553497 # (R!03) Kd = 31.6227766016837
G0000                + LG0000               <-> G0000_LG0000i00                 ; fb04=0.0316227766016838; bb03=0.251188643150958 # (R!01) Kd = 7.94328234724281
G0401                + G0401                <-> G0401_G0401i00                  ; fb05=1.99053585276749; bb02=3.98107170553497 # (R!04) Kd = 2
G0000                + G0802R_TG00001i00    <-> G0000_G0802R_TG00001i00         ; fb02=0.251188643150958; bb01=1 # (R!26) Kd = 3.98107170553497
G0000                + G0802T_TG00001i00    <-> G0000_G0802T_TG00001i00         ; fb03=0.125892541179417; bb02=3.98107170553497 # (R!28) Kd = 31.6227766016837
G0401                + G0401_TG00000i00     <-> G0401_G0401_TG00000i00          ; fb06=3.98107170553497; bb02=3.98107170553497 # (R!08) Kd = 1
G0802R               + G0000_LG0000i00      <-> G0000_G0802R_LG0000i00          ; fb02=0.251188643150958; bb01=1 # (R!09) Kd = 3.98107170553497
G0802T               + G0000_LG0000i00      <-> G0000_G0802T_LG0000i00          ; fb03=0.125892541179417; bb02=3.98107170553497 # (R!17) Kd = 31.6227766016837
LG0000               + G0000_G0802Ri00      <-> G0000_G0802R_LG0000i00          ; fb04=0.0316227766016838; bb03=0.251188643150958 # (R!12) Kd = 7.94328234724281
LG0000               + G0000_G0802Ti00      <-> G0000_G0802T_LG0000i00          ; fb04=0.0316227766016838; bb03=0.251188643150958 # (R!13) Kd = 7.94328234724281

# REACTION CLASS: AllostericReaction
# ----------------------------------
G0802R                                      <-> G0802T                          ; fu00=1.02276338312876; bu00=10.5313220418761 # (R!00) Keq = 0.0971163334538538
G0000_G0802Ri00                             <-> G0000_G0802Ti00                 ; fu01=0.362522768859357; bu01=29.6512502886284 # (R!07) Keq = 0.0122262220085333
G0802R_TG00001i00                           <-> G0802T_TG00001i00               ; fu02=0.723816607515604; bu02=14.8708661927681 # (R!25) Keq = 0.0486734665037607
G0000_G0802R_LG0000i00                      <-> G0000_G0802T_LG0000i00          ; fu01=0.362522768859357; bu01=29.6512502886284 # (R!24) Keq = 0.0122262220085333
G0000_G0802R_TG00001i00                     <-> G0000_G0802T_TG00001i00         ; fu03=0.25655983097501; bu03=41.8693658533223 # (R!27) Keq = 0.00612762638616967


# CUSTOM REACTIONS (from EQN section)
# -----------------------------------
null -> LG0000; clamp_source_LG0000="(+(event_flags(1) && ~event_flags(4))*min((t-event_times(1))/1000, 1)*3.33333333333333*4.0+event_flags(4)*max(1-(t-event_times(4))/1000, 0)*3.33333333333333*4.0+(event_flags(2) && ~event_flags(5))*min((t-event_times(2))/1000, 1)*3.33333333333333*4.0+event_flags(5)*max(1-(t-event_times(5))/1000, 0)*3.33333333333333*4.0+(event_flags(3) && ~event_flags(6))*min((t-event_times(3))/1000, 1)*3.33333333333333*4.0+event_flags(6)*max(1-(t-event_times(6))/1000, 0)*3.33333333333333*4.0)"
LG0000 -> null; clamp_sink_LG0000=4.0


# INITIAL CONCENTRATIONS (compiled from MODEL section)
# ----------------------------------------------------
INIT:
G0000 = 18.865130945543
G0401 = 1.00677529813686
G0802R = 0.1
LG0000 = 0.001
TG00000 = 1000


# CONFIG (from CONFIG section)
# ----------------------------
CONFIG:
ode_event_times = ~ ~ ~ ~ ~ ~ ~;
SS_timescale = 500.0;
t_final = 20000;
t_vector = [t0:1.0:tf];
matlab_ode_solver = ode23s;
matlab_solver_options{InitialStep} = 1e-8;
matlab_solver_options{AbsTol} = 1e-9;
matlab_solver_options{RelTol} = 1e-3;
matlab_solver_options{MaxStep} = 500.0;
