# Supplementary material for: Enzyme Sequestration as a Tuning Point in Controlling Response Dynamics of Signalling Networks
Source: PLoS Comput Biol. 2016 May 10;12(5):e1004918. doi: 10.1371/journal.pcbi.1004918 (PMC4862689; doi:10.1371/journal.pcbi.1004918)
Supplement: S6 Data — (ZIP) [file pcbi.1004918.s014.zip › S6_Data/G029_I00.eqn]

# Facile model created by Allosteric Network Compiler (ANC)
# ANC version 1.01 released 2011/08/26
# Sat Dec 21 10:05:18 GMT 2013


# REACTION CLASS: CatalyticReaction
# ---------------------------------
G0401R               + TG00000              <-> G0401R_TG00000i00               ; fb00=0.0630957344480194; bb00=0.251188643150958 # (R!09) Kd = 3.98107170553497
G0401R_TG00000i00                            -> G0401R + TG00001                ; kp00=0.221840612532554         # (R!10)
G0401T               + TG00000              <-> G0401T_TG00000i00               ; fb01=1.99526231496888; bb01=1.99526231496888 # (R!11) Kd = 1
G0401T_TG00000i00                            -> G0401T + TG00001                ; kp01=0.0110659389469887        # (R!12)
G0802R               + TG00001              <-> G0802R_TG00001i00               ; fb02=0.501187233627272; bb01=1.99526231496888 # (R!30) Kd = 3.98107170553498
G0802R_TG00001i00                            -> G0802R + TG00000                ; kp02=144.974067037263          # (R!31)
G0802T               + TG00001              <-> G0802T_TG00001i00               ; fb03=0.125892541179417; bb02=1 # (R!55) Kd = 7.9432823472428
G0802T_TG00001i00                            -> G0802T + TG00000                ; kp03=49.8823854688233          # (R!56)
G0000_G0401Ri00      + TG00000              <-> G0000_G0401R_TG00000i00         ; fb00=0.0630957344480194; bb00=0.251188643150958 # (R!34) Kd = 3.98107170553497
G0000_G0401R_TG00000i00                      -> G0000_G0401Ri00 + TG00001       ; kp00=0.221840612532554         # (R!35)
G0000_G0401Ti00      + TG00000              <-> G0000_G0401T_TG00000i00         ; fb01=1.99526231496888; bb01=1.99526231496888 # (R!36) Kd = 1
G0000_G0401T_TG00000i00                      -> G0000_G0401Ti00 + TG00001       ; kp01=0.0110659389469887        # (R!37)
G0000_G0802Ri00      + TG00001              <-> G0000_G0802R_TG00001i00         ; fb02=0.501187233627272; bb01=1.99526231496888 # (R!57) Kd = 3.98107170553498
G0000_G0802R_TG00001i00                      -> G0000_G0802Ri00 + TG00000       ; kp02=144.974067037263          # (R!58)
G0000_G0802Ti00      + TG00001              <-> G0000_G0802T_TG00001i00         ; fb03=0.125892541179417; bb02=1 # (R!59) Kd = 7.9432823472428
G0000_G0802T_TG00001i00                      -> G0000_G0802Ti00 + TG00000       ; kp03=49.8823854688233          # (R!60)
G0401R_G0401Ri00     + TG00000              <-> G0401R_G0401R_TG00000i00        ; fb00=0.0630957344480194; bb00=0.251188643150958 # (R!38) Kd = 3.98107170553497
G0401R_G0401Ri00     + TG00000               -> G0401R_G0401R_TG00000i00        ; fb00=0.0630957344480194        # (R!40) Kd = UNDEFINED
G0401R_G0401R_TG00000i00                     -> G0401R_G0401Ri00 + TG00001      ; kp00=0.221840612532554         # (R!39)
G0401R_G0401Ti00     + TG00000              <-> G0401R_G0401T_TG00000i00        ; fb01=1.99526231496888; bb01=1.99526231496888 # (R!43) Kd = 1
G0401R_G0401T_TG00000i00                     -> G0401R_G0401Ti00 + TG00001      ; kp01=0.0110659389469887        # (R!44)
G0401R_G0401Ti00     + TG00000              <-> G0401T_G0401R_TG00000i00        ; fb00=0.0630957344480194; bb00=0.251188643150958 # (R!41) Kd = 3.98107170553497
G0401T_G0401R_TG00000i00                     -> G0401R_G0401Ti00 + TG00001      ; kp00=0.221840612532554         # (R!42)
G0401T_G0401Ti00     + TG00000              <-> G0401T_G0401T_TG00000i00        ; fb01=1.99526231496888; bb01=1.99526231496888 # (R!45) Kd = 1
G0401T_G0401Ti00     + TG00000               -> G0401T_G0401T_TG00000i00        ; fb01=1.99526231496888          # (R!47) Kd = UNDEFINED
G0401T_G0401T_TG00000i00                     -> G0401T_G0401Ti00 + TG00001      ; kp01=0.0110659389469887        # (R!46)

# REACTION CLASS: BindingReaction
# -------------------------------
G0000                + G0401R               <-> G0000_G0401Ri00                 ; fb04=0.251188643150958; bb00=0.251188643150958 # (R!02) Kd = 1
G0000                + G0401T               <-> G0000_G0401Ti00                 ; fb05=3.98107170553497; bb03=0.125892541179417 # (R!04) Kd = 0.0316227766016839
G0000                + G0802R               <-> G0000_G0802Ri00                 ; fb04=0.251188643150958; bb00=0.251188643150958 # (R!05) Kd = 1
G0000                + G0802T               <-> G0000_G0802Ti00                 ; fb05=3.98107170553497; bb02=1  # (R!06) Kd = 0.251188643150958
G0000                + LG0000               <-> G0000_LG0000i00                 ; fb00=0.0630957344480194; bb04=0.0630957344480193 # (R!03) Kd = 0.999999999999998
G0401R               + G0401R               <-> G0401R_G0401Ri00                ; fb06=1.99053585276749; bb05=3.98107170553497 # (R!07) Kd = 2
G0401R               + G0401T               <-> G0401R_G0401Ti00                ; fb04=0.251188643150958; bb01=1.99526231496888 # (R!08) Kd = 7.94328234724282
G0401T               + G0401T               <-> G0401T_G0401Ti00                ; fb07=31.5478672240097; bb02=1  # (R!13) Kd = 0.0316978638492223
G0000                + G0401R_TG00000i00    <-> G0000_G0401R_TG00000i00         ; fb04=0.251188643150958; bb00=0.251188643150958 # (R!21) Kd = 1
G0000                + G0401T_TG00000i00    <-> G0000_G0401T_TG00000i00         ; fb05=3.98107170553497; bb03=0.125892541179417 # (R!22) Kd = 0.0316227766016839
G0000                + G0802R_TG00001i00    <-> G0000_G0802R_TG00001i00         ; fb04=0.251188643150958; bb00=0.251188643150958 # (R!72) Kd = 1
G0000                + G0802T_TG00001i00    <-> G0000_G0802T_TG00001i00         ; fb05=3.98107170553497; bb02=1  # (R!74) Kd = 0.251188643150958
G0401R               + G0000_G0802Ri00      <-> G0000_G0401R_G0802Ri00          ; fb04=0.251188643150958; bb00=0.251188643150958 # (R!23) Kd = 1
G0401R               + G0000_G0802Ti00      <-> G0000_G0401R_G0802Ti00          ; fb04=0.251188643150958; bb00=0.251188643150958 # (R!24) Kd = 1
G0401R               + G0401R_TG00000i00    <-> G0401R_G0401R_TG00000i00        ; fb05=3.98107170553497; bb05=3.98107170553497 # (R!25) Kd = 1
G0401R               + G0401T_TG00000i00    <-> G0401R_G0401T_TG00000i00        ; fb04=0.251188643150958; bb01=1.99526231496888 # (R!26) Kd = 7.94328234724282
G0401T               + G0000_G0802Ri00      <-> G0000_G0401T_G0802Ri00          ; fb05=3.98107170553497; bb03=0.125892541179417 # (R!48) Kd = 0.0316227766016839
G0401T               + G0000_G0802Ti00      <-> G0000_G0401T_G0802Ti00          ; fb05=3.98107170553497; bb03=0.125892541179417 # (R!49) Kd = 0.0316227766016839
G0401T               + G0401R_TG00000i00    <-> G0401T_G0401R_TG00000i00        ; fb04=0.251188643150958; bb01=1.99526231496888 # (R!50) Kd = 7.94328234724282
G0401T               + G0401T_TG00000i00    <-> G0401T_G0401T_TG00000i00        ; fb08=63.0957344480193; bb02=1  # (R!51) Kd = 0.0158489319246111
G0802R               + G0000_G0401Ri00      <-> G0000_G0401R_G0802Ri00          ; fb04=0.251188643150958; bb00=0.251188643150958 # (R!27) Kd = 1
G0802R               + G0000_G0401Ti00      <-> G0000_G0401T_G0802Ri00          ; fb04=0.251188643150958; bb00=0.251188643150958 # (R!29) Kd = 1
G0802R               + G0000_LG0000i00      <-> G0000_G0802R_LG0000i00          ; fb04=0.251188643150958; bb00=0.251188643150958 # (R!28) Kd = 1
G0802T               + G0000_G0401Ri00      <-> G0000_G0401R_G0802Ti00          ; fb05=3.98107170553497; bb02=1  # (R!52) Kd = 0.251188643150958
G0802T               + G0000_G0401Ti00      <-> G0000_G0401T_G0802Ti00          ; fb05=3.98107170553497; bb02=1  # (R!54) Kd = 0.251188643150958
G0802T               + G0000_LG0000i00      <-> G0000_G0802T_LG0000i00          ; fb05=3.98107170553497; bb02=1  # (R!53) Kd = 0.251188643150958
LG0000               + G0000_G0802Ri00      <-> G0000_G0802R_LG0000i00          ; fb00=0.0630957344480194; bb04=0.0630957344480193 # (R!32) Kd = 0.999999999999998
LG0000               + G0000_G0802Ti00      <-> G0000_G0802T_LG0000i00          ; fb00=0.0630957344480194; bb04=0.0630957344480193 # (R!33) Kd = 0.999999999999998

# REACTION CLASS: AllostericReaction
# ----------------------------------
G0401R                                      <-> G0401T                          ; fu00=0.0138280984651361; bu00=38.5063848301769 # (R!00) Keq = 0.00035911183368996
G0802R                                      <-> G0802T                          ; fu01=1.03201316983671; bu01=10.5313220418761 # (R!01) Keq = 0.0979946454712026
G0000_G0401Ri00                             <-> G0000_G0401Ti00                 ; fu02=0.0963542705083416; bu02=8.48479299497027 # (R!14) Keq = 0.0113561132917986
G0000_G0802Ri00                             <-> G0000_G0802Ti00                 ; fu03=2.24654515131221; bu03=5.75854553707539 # (R!15) Keq = 0.390123710379335
G0401R_G0401Ri00                            <-> G0401R_G0401Ti00                ; fu04=0.00431417105509121; bu04=95.4262031211085 # (R!16) Keq = 4.52095013108292e-05
G0401R_G0401Ri00                             -> G0401R_G0401Ti00                ; fu04=0.00431417105509121       # (R!17) Keq = 4.52095013108292e-05
G0401R_G0401Ti00                            <-> G0401T_G0401Ti00                ; fu05=0.455363033185356; bu05=2.53004388746787 # (R!18) Keq = 0.179982266489888
G0401R_TG00000i00                           <-> G0401T_TG00000i00               ; fu06=0.0300611689965591; bu06=21.0269435406479 # (R!19) Keq = 0.00142964996022588
G0401T_G0401Ti00                             -> G0401R_G0401Ti00                ; fu07=2.53004388746787          # (R!20) Keq = 5.55610294004261
G0802R_TG00001i00                           <-> G0802T_TG00001i00               ; fu08=0.699471918176392; bu08=14.2419001773569 # (R!70) Keq = 0.0491136652739975
G0000_G0401R_G0802Ri00                      <-> G0000_G0401R_G0802Ti00          ; fu03=2.24654515131221; bu03=5.75854553707539 # (R!63) Keq = 0.390123710379335
G0000_G0401R_G0802Ri00                      <-> G0000_G0401T_G0802Ri00          ; fu02=0.0963542705083416; bu02=8.48479299497027 # (R!62) Keq = 0.0113561132917986
G0000_G0401R_G0802Ti00                      <-> G0000_G0401T_G0802Ti00          ; fu02=0.0963542705083416; bu02=8.48479299497027 # (R!64) Keq = 0.0113561132917986
G0000_G0401R_TG00000i00                     <-> G0000_G0401T_TG00000i00         ; fu09=0.209466400358245; bu09=4.63323846282002 # (R!61) Keq = 0.045209501310829
G0000_G0401T_G0802Ri00                      <-> G0000_G0401T_G0802Ti00          ; fu03=2.24654515131221; bu03=5.75854553707539 # (R!69) Keq = 0.390123710379335
G0000_G0802R_LG0000i00                      <-> G0000_G0802T_LG0000i00          ; fu03=2.24654515131221; bu03=5.75854553707539 # (R!68) Keq = 0.390123710379335
G0000_G0802R_TG00001i00                     <-> G0000_G0802T_TG00001i00         ; fu10=1.52265038100905; bu10=7.7874962307374 # (R!73) Keq = 0.195525023177427
G0401R_G0401R_TG00000i00                    <-> G0401R_G0401T_TG00000i00        ; fu11=0.00937865936478087; bu11=52.1087968703171 # (R!66) Keq = 0.000179982266489888
G0401R_G0401R_TG00000i00                    <-> G0401T_G0401R_TG00000i00        ; fu04=0.00431417105509121; bu04=95.4262031211085 # (R!65) Keq = 4.52095013108292e-05
G0401R_G0401T_TG00000i00                    <-> G0401T_G0401T_TG00000i00        ; fu05=0.455363033185356; bu05=2.53004388746787 # (R!67) Keq = 0.179982266489888
G0401T_G0401R_TG00000i00                    <-> G0401T_G0401T_TG00000i00        ; fu12=0.989922448837293; bu12=1.38156542640318 # (R!71) Keq = 0.716522308620949


# CUSTOM REACTIONS (from EQN section)
# -----------------------------------
null -> LG0000; clamp_source_LG0000="(+(event_flags(1) && ~event_flags(4))*min((t-event_times(1))/1000, 1)*3.33333333333333*4.0+event_flags(4)*max(1-(t-event_times(4))/1000, 0)*3.33333333333333*4.0+(event_flags(2) && ~event_flags(5))*min((t-event_times(2))/1000, 1)*3.33333333333333*4.0+event_flags(5)*max(1-(t-event_times(5))/1000, 0)*3.33333333333333*4.0+(event_flags(3) && ~event_flags(6))*min((t-event_times(3))/1000, 1)*3.33333333333333*4.0+event_flags(6)*max(1-(t-event_times(6))/1000, 0)*3.33333333333333*4.0)"
LG0000 -> null; clamp_sink_LG0000=4.0


# INITIAL CONCENTRATIONS (compiled from MODEL section)
# ----------------------------------------------------
INIT:
G0000 = 18.865130945543
G0401R = 1.55101442088444
G0802R = 0.1
LG0000 = 0.001
TG00000 = 1000


# CONFIG (from CONFIG section)
# ----------------------------
CONFIG:
ode_event_times = ~ ~ ~ ~ ~ ~ ~;
SS_timescale = 500.0;
t_final = 20000;
t_vector = [t0:1.0:tf];
matlab_ode_solver = ode23s;
matlab_solver_options{InitialStep} = 1e-8;
matlab_solver_options{AbsTol} = 1e-9;
matlab_solver_options{RelTol} = 1e-3;
matlab_solver_options{MaxStep} = 500.0;
