# Supplementary material for: Enzyme Sequestration as a Tuning Point in Controlling Response Dynamics of Signalling Networks
Source: PLoS Comput Biol. 2016 May 10;12(5):e1004918. doi: 10.1371/journal.pcbi.1004918 (PMC4862689; doi:10.1371/journal.pcbi.1004918)
Supplement: S6 Data — (ZIP) [file pcbi.1004918.s014.zip › S6_Data/G031_I00.eqn]

# Facile model created by Allosteric Network Compiler (ANC)
# ANC version 1.01 released 2011/08/26
# Sat Dec 21 10:05:33 GMT 2013


# REACTION CLASS: CatalyticReaction
# ---------------------------------
G0401R               + TG00000              <-> G0401R_TG00000i00               ; fb00=0.0630957344480194; bb00=0.251188643150958 # (R!09) Kd = 3.98107170553497
G0401R_TG00000i00                            -> G0401R + TG00001                ; kp00=0.221840612532554         # (R!10)
G0401T               + TG00000              <-> G0401T_TG00000i00               ; fb01=1.99526231496888; bb01=1.99526231496888 # (R!11) Kd = 1
G0401T_TG00000i00                            -> G0401T + TG00001                ; kp01=0.0110659389469887        # (R!12)
G0802R               + TG00001              <-> G0802R_TG00001i00               ; fb02=1; bb01=1.99526231496888  # (R!30) Kd = 1.99526231496888
G0802R_TG00001i00                            -> G0802R + TG00000                ; kp02=144.974067037263          # (R!31)
G0802T               + TG00001              <-> G0802T_TG00001i00               ; fb03=0.125892541179417; bb02=1 # (R!55) Kd = 7.9432823472428
G0802T_TG00001i00                            -> G0802T + TG00000                ; kp03=52.6511212920003          # (R!56)
G0000_G0401Ri00      + TG00000              <-> G0000_G0401R_TG00000i00         ; fb00=0.0630957344480194; bb00=0.251188643150958 # (R!34) Kd = 3.98107170553497
G0000_G0401R_TG00000i00                      -> G0000_G0401Ri00 + TG00001       ; kp00=0.221840612532554         # (R!35)
G0000_G0401Ti00      + TG00000              <-> G0000_G0401T_TG00000i00         ; fb01=1.99526231496888; bb01=1.99526231496888 # (R!36) Kd = 1
G0000_G0401T_TG00000i00                      -> G0000_G0401Ti00 + TG00001       ; kp01=0.0110659389469887        # (R!37)
G0000_G0802Ri00      + TG00001              <-> G0000_G0802R_TG00001i00         ; fb02=1; bb01=1.99526231496888  # (R!57) Kd = 1.99526231496888
G0000_G0802R_TG00001i00                      -> G0000_G0802Ri00 + TG00000       ; kp02=144.974067037263          # (R!58)
G0000_G0802Ti00      + TG00001              <-> G0000_G0802T_TG00001i00         ; fb03=0.125892541179417; bb02=1 # (R!59) Kd = 7.9432823472428
G0000_G0802T_TG00001i00                      -> G0000_G0802Ti00 + TG00000       ; kp03=52.6511212920003          # (R!60)
G0401R_G0401Ri00     + TG00000              <-> G0401R_G0401R_TG00000i00        ; fb00=0.0630957344480194; bb00=0.251188643150958 # (R!38) Kd = 3.98107170553497
G0401R_G0401Ri00     + TG00000               -> G0401R_G0401R_TG00000i00        ; fb00=0.0630957344480194        # (R!40) Kd = UNDEFINED
G0401R_G0401R_TG00000i00                     -> G0401R_G0401Ri00 + TG00001      ; kp00=0.221840612532554         # (R!39)
G0401R_G0401Ti00     + TG00000              <-> G0401R_G0401T_TG00000i00        ; fb01=1.99526231496888; bb01=1.99526231496888 # (R!43) Kd = 1
G0401R_G0401T_TG00000i00                     -> G0401R_G0401Ti00 + TG00001      ; kp01=0.0110659389469887        # (R!44)
G0401R_G0401Ti00     + TG00000              <-> G0401T_G0401R_TG00000i00        ; fb00=0.0630957344480194; bb00=0.251188643150958 # (R!41) Kd = 3.98107170553497
G0401T_G0401R_TG00000i00                     -> G0401R_G0401Ti00 + TG00001      ; kp00=0.221840612532554         # (R!42)
G0401T_G0401Ti00     + TG00000              <-> G0401T_G0401T_TG00000i00        ; fb01=1.99526231496888; bb01=1.99526231496888 # (R!45) Kd = 1
G0401T_G0401Ti00     + TG00000               -> G0401T_G0401T_TG00000i00        ; fb01=1.99526231496888          # (R!47) Kd = UNDEFINED
G0401T_G0401T_TG00000i00                     -> G0401T_G0401Ti00 + TG00001      ; kp01=0.0110659389469887        # (R!46)

# REACTION CLASS: BindingReaction
# -------------------------------
G0000                + G0401R               <-> G0000_G0401Ri00                 ; fb04=0.501187233627272; bb00=0.251188643150958 # (R!02) Kd = 0.501187233627273
G0000                + G0401T               <-> G0000_G0401Ti00                 ; fb01=1.99526231496888; bb03=0.0316227766016838 # (R!04) Kd = 0.0158489319246111
G0000                + G0802R               <-> G0000_G0802Ri00                 ; fb05=0.251188643150958; bb04=0.125892541179417 # (R!05) Kd = 0.501187233627273
G0000                + G0802T               <-> G0000_G0802Ti00                 ; fb06=7.94328234724282; bb04=0.125892541179417 # (R!06) Kd = 0.0158489319246112
G0000                + LG0000               <-> G0000_LG0000i00                 ; fb00=0.0630957344480194; bb05=0.0630957344480193 # (R!03) Kd = 0.999999999999998
G0401R               + G0401R               <-> G0401R_G0401Ri00                ; fb07=7.92446596230555; bb06=3.98107170553497 # (R!07) Kd = 0.502377286301917
G0401R               + G0401T               <-> G0401R_G0401Ti00                ; fb05=0.251188643150958; bb01=1.99526231496888 # (R!08) Kd = 7.94328234724282
G0401T               + G0401T               <-> G0401T_G0401Ti00                ; fb07=7.92446596230555; bb02=1  # (R!13) Kd = 0.126191468896039
G0000                + G0401R_TG00000i00    <-> G0000_G0401R_TG00000i00         ; fb04=0.501187233627272; bb00=0.251188643150958 # (R!21) Kd = 0.501187233627273
G0000                + G0401T_TG00000i00    <-> G0000_G0401T_TG00000i00         ; fb01=1.99526231496888; bb03=0.0316227766016838 # (R!22) Kd = 0.0158489319246111
G0000                + G0802R_TG00001i00    <-> G0000_G0802R_TG00001i00         ; fb05=0.251188643150958; bb04=0.125892541179417 # (R!72) Kd = 0.501187233627273
G0000                + G0802T_TG00001i00    <-> G0000_G0802T_TG00001i00         ; fb06=7.94328234724282; bb04=0.125892541179417 # (R!74) Kd = 0.0158489319246112
G0401R               + G0000_G0802Ri00      <-> G0000_G0401R_G0802Ri00          ; fb04=0.501187233627272; bb00=0.251188643150958 # (R!23) Kd = 0.501187233627273
G0401R               + G0000_G0802Ti00      <-> G0000_G0401R_G0802Ti00          ; fb04=0.501187233627272; bb00=0.251188643150958 # (R!24) Kd = 0.501187233627273
G0401R               + G0401R_TG00000i00    <-> G0401R_G0401R_TG00000i00        ; fb08=15.8489319246111; bb06=3.98107170553497 # (R!25) Kd = 0.251188643150958
G0401R               + G0401T_TG00000i00    <-> G0401R_G0401T_TG00000i00        ; fb05=0.251188643150958; bb01=1.99526231496888 # (R!26) Kd = 7.94328234724282
G0401T               + G0000_G0802Ri00      <-> G0000_G0401T_G0802Ri00          ; fb01=1.99526231496888; bb03=0.0316227766016838 # (R!48) Kd = 0.0158489319246111
G0401T               + G0000_G0802Ti00      <-> G0000_G0401T_G0802Ti00          ; fb01=1.99526231496888; bb03=0.0316227766016838 # (R!49) Kd = 0.0158489319246111
G0401T               + G0401R_TG00000i00    <-> G0401T_G0401R_TG00000i00        ; fb05=0.251188643150958; bb01=1.99526231496888 # (R!50) Kd = 7.94328234724282
G0401T               + G0401T_TG00000i00    <-> G0401T_G0401T_TG00000i00        ; fb08=15.8489319246111; bb02=1  # (R!51) Kd = 0.0630957344480195
G0802R               + G0000_G0401Ri00      <-> G0000_G0401R_G0802Ri00          ; fb05=0.251188643150958; bb04=0.125892541179417 # (R!27) Kd = 0.501187233627273
G0802R               + G0000_G0401Ti00      <-> G0000_G0401T_G0802Ri00          ; fb05=0.251188643150958; bb04=0.125892541179417 # (R!29) Kd = 0.501187233627273
G0802R               + G0000_LG0000i00      <-> G0000_G0802R_LG0000i00          ; fb05=0.251188643150958; bb04=0.125892541179417 # (R!28) Kd = 0.501187233627273
G0802T               + G0000_G0401Ri00      <-> G0000_G0401R_G0802Ti00          ; fb06=7.94328234724282; bb04=0.125892541179417 # (R!52) Kd = 0.0158489319246112
G0802T               + G0000_G0401Ti00      <-> G0000_G0401T_G0802Ti00          ; fb06=7.94328234724282; bb04=0.125892541179417 # (R!54) Kd = 0.0158489319246112
G0802T               + G0000_LG0000i00      <-> G0000_G0802T_LG0000i00          ; fb06=7.94328234724282; bb04=0.125892541179417 # (R!53) Kd = 0.0158489319246112
LG0000               + G0000_G0802Ri00      <-> G0000_G0802R_LG0000i00          ; fb00=0.0630957344480194; bb05=0.0630957344480193 # (R!32) Kd = 0.999999999999998
LG0000               + G0000_G0802Ti00      <-> G0000_G0802T_LG0000i00          ; fb00=0.0630957344480194; bb05=0.0630957344480193 # (R!33) Kd = 0.999999999999998

# REACTION CLASS: AllostericReaction
# ----------------------------------
G0401R                                      <-> G0401T                          ; fu00=0.0138280984651361; bu00=38.5063848301769 # (R!00) Keq = 0.00035911183368996
G0802R                                      <-> G0802T                          ; fu01=1.03201316983671; bu01=14.0476954436737 # (R!01) Keq = 0.0734649447644077
G0000_G0401Ri00                             <-> G0000_G0401Ti00                 ; fu02=0.0963542705083418; bu02=8.48479299497026 # (R!14) Keq = 0.0113561132917986
G0000_G0802Ri00                             <-> G0000_G0802Ti00                 ; fu03=7.21539347861524; bu03=3.10584560839471 # (R!15) Keq = 2.32316553633991
G0401R_G0401Ri00                            <-> G0401R_G0401Ti00                ; fu04=0.00198451304911229; bu04=174.752840000768 # (R!16) Keq = 1.13561132917987e-05
G0401R_G0401Ri00                             -> G0401R_G0401Ti00                ; fu04=0.00198451304911229       # (R!17) Keq = 1.13561132917987e-05
G0401R_G0401Ti00                            <-> G0401T_G0401Ti00                ; fu05=0.209466400358245; bu05=4.63323846282001 # (R!18) Keq = 0.0452095013108291
G0401R_TG00000i00                           <-> G0401T_TG00000i00               ; fu06=0.0300611689965591; bu06=21.0269435406479 # (R!19) Keq = 0.00142964996022588
G0401T_G0401Ti00                             -> G0401R_G0401Ti00                ; fu07=4.63323846282001          # (R!20) Keq = 22.1192442076433
G0802R_TG00001i00                           <-> G0802T_TG00001i00               ; fu08=0.474084031693872; bu08=25.6906546472598 # (R!70) Keq = 0.0184535597945317
G0000_G0401R_G0802Ri00                      <-> G0000_G0401R_G0802Ti00          ; fu03=7.21539347861524; bu03=3.10584560839471 # (R!63) Keq = 2.32316553633991
G0000_G0401R_G0802Ri00                      <-> G0000_G0401T_G0802Ri00          ; fu02=0.0963542705083418; bu02=8.48479299497026 # (R!62) Keq = 0.0113561132917986
G0000_G0401R_G0802Ti00                      <-> G0000_G0401T_G0802Ti00          ; fu02=0.0963542705083418; bu02=8.48479299497026 # (R!64) Keq = 0.0113561132917986
G0000_G0401R_TG00000i00                     <-> G0000_G0401T_TG00000i00         ; fu05=0.209466400358245; bu05=4.63323846282001 # (R!61) Keq = 0.0452095013108292
G0000_G0401T_G0802Ri00                      <-> G0000_G0401T_G0802Ti00          ; fu03=7.21539347861524; bu03=3.10584560839471 # (R!69) Keq = 2.32316553633991
G0000_G0802R_LG0000i00                      <-> G0000_G0802T_LG0000i00          ; fu03=7.21539347861524; bu03=3.10584560839471 # (R!68) Keq = 2.32316553633991
G0000_G0802R_TG00001i00                     <-> G0000_G0802T_TG00001i00         ; fu09=3.31459222670659; bu09=5.68002112751602 # (R!73) Keq = 0.58355279888829
G0401R_G0401R_TG00000i00                    <-> G0401R_G0401T_TG00000i00        ; fu10=0.00431417105509121; bu10=95.4262031211085 # (R!66) Keq = 4.52095013108292e-05
G0401R_G0401R_TG00000i00                    <-> G0401T_G0401R_TG00000i00        ; fu04=0.00198451304911229; bu04=174.752840000768 # (R!65) Keq = 1.13561132917987e-05
G0401R_G0401T_TG00000i00                    <-> G0401T_G0401T_TG00000i00        ; fu05=0.209466400358245; bu05=4.63323846282001 # (R!67) Keq = 0.0452095013108291
G0401T_G0401R_TG00000i00                    <-> G0401T_G0401T_TG00000i00        ; fu11=0.455363033185355; bu11=2.53004388746788 # (R!71) Keq = 0.179982266489888


# CUSTOM REACTIONS (from EQN section)
# -----------------------------------
null -> LG0000; clamp_source_LG0000="(+(event_flags(1) && ~event_flags(4))*min((t-event_times(1))/1000, 1)*3.33333333333333*4.0+event_flags(4)*max(1-(t-event_times(4))/1000, 0)*3.33333333333333*4.0+(event_flags(2) && ~event_flags(5))*min((t-event_times(2))/1000, 1)*3.33333333333333*4.0+event_flags(5)*max(1-(t-event_times(5))/1000, 0)*3.33333333333333*4.0+(event_flags(3) && ~event_flags(6))*min((t-event_times(3))/1000, 1)*3.33333333333333*4.0+event_flags(6)*max(1-(t-event_times(6))/1000, 0)*3.33333333333333*4.0)"
LG0000 -> null; clamp_sink_LG0000=4.0


# INITIAL CONCENTRATIONS (compiled from MODEL section)
# ----------------------------------------------------
INIT:
G0000 = 18.865130945543
G0401R = 1.55101442088444
G0802R = 0.094741354494956
LG0000 = 0.001
TG00000 = 1000


# CONFIG (from CONFIG section)
# ----------------------------
CONFIG:
ode_event_times = ~ ~ ~ ~ ~ ~ ~;
SS_timescale = 500.0;
t_final = 20000;
t_vector = [t0:1.0:tf];
matlab_ode_solver = ode23s;
matlab_solver_options{InitialStep} = 1e-8;
matlab_solver_options{AbsTol} = 1e-9;
matlab_solver_options{RelTol} = 1e-3;
matlab_solver_options{MaxStep} = 500.0;
