# Supplementary material for: Enzyme Sequestration as a Tuning Point in Controlling Response Dynamics of Signalling Networks
Source: PLoS Comput Biol. 2016 May 10;12(5):e1004918. doi: 10.1371/journal.pcbi.1004918 (PMC4862689; doi:10.1371/journal.pcbi.1004918)
Supplement: S6 Data — (ZIP) [file pcbi.1004918.s014.zip › S6_Data/G033_I00Driver.m]

% File generated by Facile version 0.53a
%
tic;
global ode_tot_cputime;
global ode_num_calls;
ode_tot_cputime = 0.0;
ode_num_calls = 0;

% initial values (free nodes only)
G0401R = 1.55101442088444;
TG00000 = 1000;
G0401R_TG00000i00 = 0;
TG00001 = 0;
G0401T = 0;
G0401T_TG00000i00 = 0;
G0802R = 0.094741354494956;
G0802R_TG00001i00 = 0;
G0802T = 0;
G0802T_TG00001i00 = 0;
G0000_G0401Ri00 = 0;
G0000_G0401R_TG00000i00 = 0;
G0000_G0401Ti00 = 0;
G0000_G0401T_TG00000i00 = 0;
G0000_G0802Ri00 = 0;
G0000_G0802R_TG00001i00 = 0;
G0000_G0802Ti00 = 0;
G0000_G0802T_TG00001i00 = 0;
G0401R_G0401Ri00 = 0;
G0401R_G0401R_TG00000i00 = 0;
G0401R_G0401Ti00 = 0;
G0401R_G0401T_TG00000i00 = 0;
G0401T_G0401R_TG00000i00 = 0;
G0401T_G0401Ti00 = 0;
G0401T_G0401T_TG00000i00 = 0;
G0000 = 18.865130945543;
LG0000 = 0.001;
G0000_LG0000i00 = 0;
G0000_G0401R_G0802Ri00 = 0;
G0000_G0401R_G0802Ti00 = 0;
G0000_G0401T_G0802Ri00 = 0;
G0000_G0401T_G0802Ti00 = 0;
G0000_G0802R_LG0000i00 = 0;
G0000_G0802T_LG0000i00 = 0;
if exist('ivalues') == 0
ivalues = [G0401R TG00000 G0401R_TG00000i00 TG00001 G0401T G0401T_TG00000i00 G0802R G0802R_TG00001i00 ...
	G0802T G0802T_TG00001i00 G0000_G0401Ri00 G0000_G0401R_TG00000i00 G0000_G0401Ti00 G0000_G0401T_TG00000i00 G0000_G0802Ri00 G0000_G0802R_TG00001i00 ...
	G0000_G0802Ti00 G0000_G0802T_TG00001i00 G0401R_G0401Ri00 G0401R_G0401R_TG00000i00 G0401R_G0401Ti00 G0401R_G0401T_TG00000i00 G0401T_G0401R_TG00000i00 G0401T_G0401Ti00 ...
	G0401T_G0401T_TG00000i00 G0000 LG0000 G0000_LG0000i00 G0000_G0401R_G0802Ri00 G0000_G0401R_G0802Ti00 G0000_G0401T_G0802Ri00 G0000_G0401T_G0802Ti00 ...
	G0000_G0802R_LG0000i00 G0000_G0802T_LG0000i00];
end
% rate constants and constant expressions
fb00             = 0.0630957344480194;
bb00             = 0.251188643150958;
kp00             = 0.221840612532554;
fb01             = 1.99526231496888;
bb01             = 3.98107170553497;
kp01             = 0.0262636352765333;
fb02             = 1;
bb02             = 1;
kp02             = 144.974067037263;
fb03             = 0.125892541179417;
bb03             = 0.501187233627272;
kp03             = 52.6511212920003;
fb04             = 0.251188643150958;
bb04             = 0.125892541179417;
fb05             = 3.98107170553497;
bb05             = 0.0630957344480193;
fb06             = 0.501187233627272;
fb07             = 15.8489319246111;
fb08             = 7.92446596230555;
bb06             = 1.99526231496888;
fu00             = 0.0138280984651361;
bu00             = 38.5063848301769;
fu01             = 1.03201316983671;
bu01             = 14.0476954436737;
fu02             = 0.0963542705083419;
bu02             = 8.48479299497025;
fu03             = 7.3134975828193;
bu03             = 3.14807424112427;
fu04             = 0.00198451304911229;
bu04             = 174.752840000768;
fu05             = 0.209466400358245;
bu05             = 4.63323846282001;
fu06             = 0.0203884478286484;
bu06             = 28.454728601387;
fu07             = 4.63323846282001;
fu08             = 0.47152995383814;
bu08             = 25.5522489475373;
fu09             = 0.14206682301835;
bu09             = 6.26993375191173;
fu10             = 3.34155927309317;
bu10             = 5.72623296376795;
fu11             = 0.00292600901484104;
bu11             = 129.135587681723;
fu12             = 0.308841796746406;
bu12             = 3.42378396690545;
clamp_sink_LG0000 = 4.0;
global ode_rate_constants;
ode_rate_constants = [fb00 bb00 kp00 fb01 bb01 kp01 fb02 bb02 kp02 fb03 bb03 kp03 ...
	fb04 bb04 fb05 bb05 fb06 fb07 fb08 bb06 fu00 bu00 fu01 bu01 ...
	fu02 bu02 fu03 bu03 fu04 bu04 fu05 bu05 fu06 bu06 fu07 fu08 ...
	bu08 fu09 bu09 fu10 bu10 fu11 bu11 fu12 bu12 clamp_sink_LG0000];

% time interval
t0= 0;
tf= 20000;

% call solver routine 
global event_times;
global event_flags;
ode_events = [0 0 0 0 0 0 0];
[t, y, intervals]= G033_I00_ode_event(@ode23s, @G033_I00_odes, [t0:1.0:tf], ivalues, odeset(), ode_events, [500.0], [0.001], [1e-06]);


% map free node state vector names
G0401R = y(:,1); TG00000 = y(:,2); G0401R_TG00000i00 = y(:,3); TG00001 = y(:,4); G0401T = y(:,5); G0401T_TG00000i00 = y(:,6); G0802R = y(:,7); G0802R_TG00001i00 = y(:,8); G0802T = y(:,9); G0802T_TG00001i00 = y(:,10); 
G0000_G0401Ri00 = y(:,11); G0000_G0401R_TG00000i00 = y(:,12); G0000_G0401Ti00 = y(:,13); G0000_G0401T_TG00000i00 = y(:,14); G0000_G0802Ri00 = y(:,15); G0000_G0802R_TG00001i00 = y(:,16); G0000_G0802Ti00 = y(:,17); G0000_G0802T_TG00001i00 = y(:,18); G0401R_G0401Ri00 = y(:,19); G0401R_G0401R_TG00000i00 = y(:,20); 
G0401R_G0401Ti00 = y(:,21); G0401R_G0401T_TG00000i00 = y(:,22); G0401T_G0401R_TG00000i00 = y(:,23); G0401T_G0401Ti00 = y(:,24); G0401T_G0401T_TG00000i00 = y(:,25); G0000 = y(:,26); LG0000 = y(:,27); G0000_LG0000i00 = y(:,28); G0000_G0401R_G0802Ri00 = y(:,29); G0000_G0401R_G0802Ti00 = y(:,30); 
G0000_G0401T_G0802Ri00 = y(:,31); G0000_G0401T_G0802Ti00 = y(:,32); G0000_G0802R_LG0000i00 = y(:,33); G0000_G0802T_LG0000i00 = y(:,34); 


if (ode_num_calls > 0)
  ode_avg_cputime = ode_tot_cputime/ode_num_calls*1000;
  str = sprintf('ODE STATS: num ode calls=%d, tot time=%f, avg time=%fms', ode_num_calls, ode_tot_cputime, ode_avg_cputime);
  disp (str)
end

% issue done message for calling/wrapper scripts
str = sprintf('Facile driver script done (elapsed time %f)',toc);
disp (str)
