# Supplementary material for: Enzyme Sequestration as a Tuning Point in Controlling Response Dynamics of Signalling Networks
Source: PLoS Comput Biol. 2016 May 10;12(5):e1004918. doi: 10.1371/journal.pcbi.1004918 (PMC4862689; doi:10.1371/journal.pcbi.1004918)
Supplement: S6 Data — (ZIP) [file pcbi.1004918.s014.zip › S6_Data/G037_I00.eqn]

# Facile model created by Allosteric Network Compiler (ANC)
# ANC version 1.01 released 2011/08/26
# Sat Dec 21 10:06:20 GMT 2013


# REACTION CLASS: CatalyticReaction
# ---------------------------------
G0401R               + TG00000              <-> G0401R_TG00000i00               ; fb00=0.0316227766016838; bb00=0.251188643150958 # (R!07) Kd = 7.94328234724281
G0401R_TG00000i00                            -> G0401R + TG00001                ; kp00=0.221840612532554         # (R!08)
G0401T               + TG00000              <-> G0401T_TG00000i00               ; fb01=3.98107170553497; bb01=3.98107170553497 # (R!09) Kd = 1
G0401T_TG00000i00                            -> G0401T + TG00001                ; kp01=0.0262636352765333        # (R!10)
G0802R               + TG00001              <-> G0802R_TG00001i00               ; fb02=0.501187233627272; bb02=1 # (R!21) Kd = 1.99526231496888
G0802R_TG00001i00                            -> G0802R + TG00000                ; kp02=144.974067037263          # (R!22)
G0802T               + TG00001              <-> G0802T_TG00001i00               ; fb03=0.125892541179417; bb03=0.501187233627272 # (R!38) Kd = 3.98107170553496
G0802T_TG00001i00                            -> G0802T + TG00000                ; kp03=49.8823854688233          # (R!39)
G0000_G0802Ri00      + TG00001              <-> G0000_G0802R_TG00001i00         ; fb02=0.501187233627272; bb02=1 # (R!40) Kd = 1.99526231496888
G0000_G0802R_TG00001i00                      -> G0000_G0802Ri00 + TG00000       ; kp02=144.974067037263          # (R!41)
G0000_G0802Ti00      + TG00001              <-> G0000_G0802T_TG00001i00         ; fb03=0.125892541179417; bb03=0.501187233627272 # (R!42) Kd = 3.98107170553496
G0000_G0802T_TG00001i00                      -> G0000_G0802Ti00 + TG00000       ; kp03=49.8823854688233          # (R!43)
G0401R_G0401Ri00     + TG00000              <-> G0401R_G0401R_TG00000i00        ; fb00=0.0316227766016838; bb00=0.251188643150958 # (R!25) Kd = 7.94328234724281
G0401R_G0401Ri00     + TG00000               -> G0401R_G0401R_TG00000i00        ; fb00=0.0316227766016838        # (R!27) Kd = UNDEFINED
G0401R_G0401R_TG00000i00                     -> G0401R_G0401Ri00 + TG00001      ; kp00=0.221840612532554         # (R!26)
G0401R_G0401Ti00     + TG00000              <-> G0401R_G0401T_TG00000i00        ; fb01=3.98107170553497; bb01=3.98107170553497 # (R!30) Kd = 1
G0401R_G0401T_TG00000i00                     -> G0401R_G0401Ti00 + TG00001      ; kp01=0.0262636352765333        # (R!31)
G0401R_G0401Ti00     + TG00000              <-> G0401T_G0401R_TG00000i00        ; fb00=0.0316227766016838; bb00=0.251188643150958 # (R!28) Kd = 7.94328234724281
G0401T_G0401R_TG00000i00                     -> G0401R_G0401Ti00 + TG00001      ; kp00=0.221840612532554         # (R!29)
G0401T_G0401Ti00     + TG00000              <-> G0401T_G0401T_TG00000i00        ; fb01=3.98107170553497; bb01=3.98107170553497 # (R!32) Kd = 1
G0401T_G0401Ti00     + TG00000               -> G0401T_G0401T_TG00000i00        ; fb01=3.98107170553497          # (R!34) Kd = UNDEFINED
G0401T_G0401T_TG00000i00                     -> G0401T_G0401Ti00 + TG00001      ; kp01=0.0262636352765333        # (R!33)

# REACTION CLASS: BindingReaction
# -------------------------------
G0000                + G0802R               <-> G0000_G0802Ri00                 ; fb04=0.251188643150958; bb04=0.125892541179417 # (R!03) Kd = 0.501187233627273
G0000                + G0802T               <-> G0000_G0802Ti00                 ; fb01=3.98107170553497; bb04=0.125892541179417 # (R!04) Kd = 0.0316227766016839
G0000                + LG0000               <-> G0000_LG0000i00                 ; fb03=0.125892541179417; bb04=0.125892541179417 # (R!02) Kd = 1
G0401R               + G0401R               <-> G0401R_G0401Ri00                ; fb05=7.92446596230555; bb05=15.8489319246111 # (R!05) Kd = 2
G0401R               + G0401T               <-> G0401R_G0401Ti00                ; fb04=0.251188643150958; bb02=1 # (R!06) Kd = 3.98107170553497
G0401T               + G0401T               <-> G0401T_G0401Ti00                ; fb06=0.5; bb05=15.8489319246111 # (R!11) Kd = 31.6978638492222
G0000                + G0802R_TG00001i00    <-> G0000_G0802R_TG00001i00         ; fb04=0.251188643150958; bb04=0.125892541179417 # (R!50) Kd = 0.501187233627273
G0000                + G0802T_TG00001i00    <-> G0000_G0802T_TG00001i00         ; fb01=3.98107170553497; bb04=0.125892541179417 # (R!52) Kd = 0.0316227766016839
G0401R               + G0401R_TG00000i00    <-> G0401R_G0401R_TG00000i00        ; fb07=15.8489319246111; bb05=15.8489319246111 # (R!18) Kd = 1
G0401R               + G0401T_TG00000i00    <-> G0401R_G0401T_TG00000i00        ; fb04=0.251188643150958; bb02=1 # (R!19) Kd = 3.98107170553497
G0401T               + G0401R_TG00000i00    <-> G0401T_G0401R_TG00000i00        ; fb04=0.251188643150958; bb02=1 # (R!35) Kd = 3.98107170553497
G0401T               + G0401T_TG00000i00    <-> G0401T_G0401T_TG00000i00        ; fb08=1; bb05=15.8489319246111  # (R!36) Kd = 15.8489319246111
G0802R               + G0000_LG0000i00      <-> G0000_G0802R_LG0000i00          ; fb04=0.251188643150958; bb04=0.125892541179417 # (R!20) Kd = 0.501187233627273
G0802T               + G0000_LG0000i00      <-> G0000_G0802T_LG0000i00          ; fb01=3.98107170553497; bb04=0.125892541179417 # (R!37) Kd = 0.0316227766016839
LG0000               + G0000_G0802Ri00      <-> G0000_G0802R_LG0000i00          ; fb03=0.125892541179417; bb04=0.125892541179417 # (R!23) Kd = 1
LG0000               + G0000_G0802Ti00      <-> G0000_G0802T_LG0000i00          ; fb03=0.125892541179417; bb04=0.125892541179417 # (R!24) Kd = 1

# REACTION CLASS: AllostericReaction
# ----------------------------------
G0401R                                      <-> G0401T                          ; fu00=0.0140793498365523; bu00=38.5063848301769 # (R!00) Keq = 0.000365636761244814
G0802R                                      <-> G0802T                          ; fu01=1.10908743949705; bu01=14.0476954436737 # (R!01) Keq = 0.0789515578511863
G0000_G0802Ri00                             <-> G0000_G0802Ti00                 ; fu02=5.79234405061446; bu02=4.62906891258566 # (R!12) Keq = 1.25129786572545
G0401R_G0401Ri00                            <-> G0401R_G0401Ti00                ; fu03=0.00647648253090981; bu03=70.5162721259672 # (R!13) Keq = 9.18438019431955e-05
G0401R_G0401Ri00                             -> G0401R_G0401Ti00                ; fu03=0.00647648253090981       # (R!14) Keq = 9.18438019431955e-05
G0401R_G0401Ti00                            <-> G0401T_G0401Ti00                ; fu04=0.00647648253090982; bu03=70.5162721259672 # (R!15) Keq = 9.18438019431957e-05
G0401R_TG00000i00                           <-> G0401T_TG00000i00               ; fu05=0.0451281679327912; bu04=15.5380977571525 # (R!16) Keq = 0.00290435603109896
G0401T_G0401Ti00                             -> G0401R_G0401Ti00                ; fu06=70.5162721259672          # (R!17) Keq = 10888.0510044487
G0802R_TG00001i00                           <-> G0802T_TG00001i00               ; fu07=0.733657980699039; bu06=18.5409909671967 # (R!48) Keq = 0.0395695128699997
G0000_G0802R_LG0000i00                      <-> G0000_G0802T_LG0000i00          ; fu02=5.79234405061446; bu02=4.62906891258566 # (R!47) Keq = 1.25129786572545
G0000_G0802R_TG00001i00                     <-> G0000_G0802T_TG00001i00         ; fu08=3.83161803871389; bu07=6.10972278256743 # (R!51) Keq = 0.627134515766649
G0401R_G0401R_TG00000i00                    <-> G0401R_G0401T_TG00000i00        ; fu09=0.0207588982915888; bu08=28.454728601387 # (R!45) Keq = 0.00072954125067905
G0401R_G0401R_TG00000i00                    <-> G0401T_G0401R_TG00000i00        ; fu03=0.00647648253090981; bu03=70.5162721259672 # (R!44) Keq = 9.18438019431955e-05
G0401R_G0401T_TG00000i00                    <-> G0401T_G0401T_TG00000i00        ; fu04=0.00647648253090982; bu03=70.5162721259672 # (R!46) Keq = 9.18438019431957e-05
G0401T_G0401R_TG00000i00                    <-> G0401T_G0401T_TG00000i00        ; fu09=0.0207588982915888; bu08=28.454728601387 # (R!49) Keq = 0.000729541250679052


# CUSTOM REACTIONS (from EQN section)
# -----------------------------------
null -> LG0000; clamp_source_LG0000="(+(event_flags(1) && ~event_flags(4))*min((t-event_times(1))/1000, 1)*3.33333333333333*4.0+event_flags(4)*max(1-(t-event_times(4))/1000, 0)*3.33333333333333*4.0+(event_flags(2) && ~event_flags(5))*min((t-event_times(2))/1000, 1)*3.33333333333333*4.0+event_flags(5)*max(1-(t-event_times(5))/1000, 0)*3.33333333333333*4.0+(event_flags(3) && ~event_flags(6))*min((t-event_times(3))/1000, 1)*3.33333333333333*4.0+event_flags(6)*max(1-(t-event_times(6))/1000, 0)*3.33333333333333*4.0)"
LG0000 -> null; clamp_sink_LG0000=4.0


# INITIAL CONCENTRATIONS (compiled from MODEL section)
# ----------------------------------------------------
INIT:
G0000 = 18.865130945543
G0401R = 1.92511854651148
G0802R = 0.105550528101563
LG0000 = 0.001
TG00000 = 1000


# CONFIG (from CONFIG section)
# ----------------------------
CONFIG:
ode_event_times = ~ ~ ~ ~ ~ ~ ~;
SS_timescale = 500.0;
t_final = 20000;
t_vector = [t0:1.0:tf];
matlab_ode_solver = ode23s;
matlab_solver_options{InitialStep} = 1e-8;
matlab_solver_options{AbsTol} = 1e-9;
matlab_solver_options{RelTol} = 1e-3;
matlab_solver_options{MaxStep} = 500.0;
