# Supplementary material for: Enzyme Sequestration as a Tuning Point in Controlling Response Dynamics of Signalling Networks
Source: PLoS Comput Biol. 2016 May 10;12(5):e1004918. doi: 10.1371/journal.pcbi.1004918 (PMC4862689; doi:10.1371/journal.pcbi.1004918)
Supplement: S7 Data — (ZIP) [file pcbi.1004918.s015.zip]

Archive with 47 entries (38 files):
- S7_Data/
- S7_Data/.DS_Store
- __MACOSX/
- __MACOSX/S7_Data/
- __MACOSX/S7_Data/._.DS_Store
- S7_Data/bifunctionalModel_G000/
- S7_Data/bifunctionalModel_G000/.DS_Store
- __MACOSX/S7_Data/bifunctionalModel_G000/
- __MACOSX/S7_Data/bifunctionalModel_G000/._.DS_Store
- S7_Data/bifunctionalModel_G000/bifunctional.eqn
- __MACOSX/S7_Data/bifunctionalModel_G000/._bifunctional.eqn
- S7_Data/bifunctionalModel_G000/bifunctional.mod
- __MACOSX/S7_Data/bifunctionalModel_G000/._bifunctional.mod
- S7_Data/bifunctionalModel_G000/bifunctional_ode_event.m
- __MACOSX/S7_Data/bifunctionalModel_G000/._bifunctional_ode_event.m
- S7_Data/bifunctionalModel_G000/bifunctional_odes.m
- __MACOSX/S7_Data/bifunctionalModel_G000/._bifunctional_odes.m
- S7_Data/bifunctionalModel_G000/bifunctionalDriver.m
- __MACOSX/S7_Data/bifunctionalModel_G000/._bifunctionalDriver.m
- __MACOSX/S7_Data/._bifunctionalModel_G000
- S7_Data/bipathModel_G000/
- S7_Data/bipathModel_G000/bipath.eqn
- __MACOSX/S7_Data/bipathModel_G000/
- __MACOSX/S7_Data/bipathModel_G000/._bipath.eqn
- S7_Data/bipathModel_G000/bipath.mod
- __MACOSX/S7_Data/bipathModel_G000/._bipath.mod
- S7_Data/bipathModel_G000/bipath_ode_event.m
- __MACOSX/S7_Data/bipathModel_G000/._bipath_ode_event.m
- S7_Data/bipathModel_G000/bipath_odes.m
- __MACOSX/S7_Data/bipathModel_G000/._bipath_odes.m
- S7_Data/bipathModel_G000/bipathDriver.m
- __MACOSX/S7_Data/bipathModel_G000/._bipathDriver.m
- __MACOSX/S7_Data/._bipathModel_G000
- S7_Data/cascadeModel_G000/
- S7_Data/cascadeModel_G000/cascade.eqn
- __MACOSX/S7_Data/cascadeModel_G000/
- __MACOSX/S7_Data/cascadeModel_G000/._cascade.eqn
- S7_Data/cascadeModel_G000/cascade.mod
- __MACOSX/S7_Data/cascadeModel_G000/._cascade.mod
- S7_Data/cascadeModel_G000/cascade_ode_event.m
- __MACOSX/S7_Data/cascadeModel_G000/._cascade_ode_event.m
- S7_Data/cascadeModel_G000/cascade_odes.m
- __MACOSX/S7_Data/cascadeModel_G000/._cascade_odes.m
- S7_Data/cascadeModel_G000/cascadeDriver.m
- __MACOSX/S7_Data/cascadeModel_G000/._cascadeDriver.m
- __MACOSX/S7_Data/._cascadeModel_G000
- __MACOSX/._S7_Data
